# Supplementary material for: Crystal structure of bis­(4-allyl-2-meth­oxy­phen­yl) terephthalate
Source: Acta Crystallogr Sect E Struct Rep Online. 2014 Sep 30;70(Pt 10):o1138. doi: 10.1107/S1600536814021229 (PMC4257157; doi:10.1107/S1600536814021229)
Supplement: Supplementary file 1 [file e-70-o1138-sup1.cif]

##############################################################################
#                                                                            #
# This CIF contains the data in a paper accepted for publication in          #
# Acta Crystallographica Section E. It conforms to the requirements of       #
# Notes for Authors for Acta Crystallographica Section E, and has been       #
# peer reviewed under the auspices of the IUCr Commission on Journals.       #
#                                                                            #
# Full details of the Crystallographic Information File format               #
# are given in the paper "The Crystallographic Information File (CIF):       #
# a New Standard Archive File for Crystallography" by S. R. Hall, F. H.      #
# Allen and I. D. Brown [Acta Cryst. (1991), A47, 655-685].                  #
#                                                                            #
# The current version of the core CIF dictionary is obtainable from          #
# ftp://ftp.iucr.org/pub/cif_core.dic.                                       #
#                                                                            #
# Software is freely available for graphical display of the structure(s)     #
# in this CIF. For information consult the CIF software page                 #
# http://www.iucr.org/resources/cif/software.                                #
#                                                                            #
# This file may be used for bona fide research purposes within the           #
# scientific community so long as proper attribution is given to the journal # 
# article from which it was obtained.                                        #
#                                                                            #
##############################################################################
data_global
_audit_creation_method     'WinGX routine CIF_UPDATE'
_audit_conform_dict_name     cif_core.dic
_audit_conform_dict_version     2.4.3
_journal_data_validation_number     ?
_journal_date_recd_electronic     2014-09-23
_journal_date_accepted     2014-09-24
_journal_name_full     'Acta Crystallographica, Section E'
_journal_year     2014
_journal_volume     70
_journal_issue     10
_journal_page_first     o1138
_journal_page_last     o1138
_journal_paper_category     HO
_journal_paper_doi     10.1107/S1600536814021229
_journal_coeditor_code     TK5342
_publ_contact_author_name     'Sung Kwon Kang'
_publ_contact_author_address
;
Department of Chemistry
Chungnam National University
Daejeon 305-764
Korea
;
_publ_contact_author_email     skkang@cnu.ac.kr
_publ_contact_author_fax      8E307(4)
_publ_contact_author_phone      8E307(4)
_publ_section_title
;
Crystal structure of bis(4-allyl-2-methoxyphenyl) terephthalate
;
_publ_section_title_footnote     .
loop_
    _publ_author_name
    _publ_author_footnote
    _publ_author_address
    'Kang, Sung Kwon' ?
; Department of Chemistry,
Chungnam National University,
Daejeon 305-764,
Republic of Korea
;
    'Han, Byung Hee' ?
;
Department of Chemistry,
Chungnam National University,
Daejeon 305-764,
Republic of Korea
;
_publ_section_synopsis     .
data_I
_database_code_depnum_ccdc_archive 'CCDC 1025706'
_audit_creation_method     'WinGX routine CIF_UPDATE'
_chemical_name_systematic
;
Crystal structure of bis(4-allyl-2-methoxyphenyl) terephthalate
;
_chemical_formula_moiety     'C28 H26 O6'
_chemical_formula_sum     'C28 H26 O6'
_chemical_formula_iupac     'C28 H26 O6'
_chemical_formula_weight     458.49
_symmetry_cell_setting     triclinic
_symmetry_space_group_name_H-M     'P -1'
_symmetry_space_group_name_Hall     '-P 1'
loop_
    _space_group_symop_operation_xyz
    'x, y, z'
    '-x, -y, -z'
_cell_length_a     7.8853(2)
_cell_length_b     9.0404(3)
_cell_length_c     9.4801(3)
_cell_angle_alpha     70.660(4)
_cell_angle_beta     73.817(3)
_cell_angle_gamma     75.145(2)
_cell_volume     602.28(4)
_cell_formula_units_Z     1
_cell_measurement_reflns_used     5115
_cell_measurement_theta_min     2.33
_cell_measurement_theta_max     26.69
_cell_measurement_temperature     296(2)
_exptl_crystal_description     block
_exptl_crystal_colour     colourless
_exptl_crystal_size_max     0.15
_exptl_crystal_size_mid     0.14
_exptl_crystal_size_min     0.12
_exptl_crystal_density_diffrn     1.264
_exptl_crystal_F_000     242
_exptl_absorpt_coefficient_mu     0.089
_exptl_absorpt_correction_type     none
_exptl_special_details     ?
_diffrn_ambient_temperature     296(2)
_diffrn_radiation_type     MoK\a
_diffrn_radiation_wavelength     0.71073
_diffrn_measurement_device_type     'Bruker SMART CCD area-detector'
_diffrn_measurement_method     '\f and \w scans'
_diffrn_reflns_number     21083
_diffrn_reflns_av_R_equivalents     0.0499
_diffrn_reflns_theta_min     2.33
_diffrn_reflns_theta_max     28.369
_diffrn_reflns_theta_full     25.242
_diffrn_measured_fraction_theta_max     0.997
_diffrn_measured_fraction_theta_full     1
_diffrn_reflns_limit_h_min     -10
_diffrn_reflns_limit_h_max     10
_diffrn_reflns_limit_k_min     -12
_diffrn_reflns_limit_k_max     12
_diffrn_reflns_limit_l_min     -12
_diffrn_reflns_limit_l_max     12
_refine_special_details     ?
_reflns_number_total     3008
_reflns_number_gt     1909
_reflns_threshold_expression     'I > 2\s(I)'
_refine_ls_structure_factor_coef     Fsqd
_refine_ls_matrix_type     full
_refine_ls_R_factor_all     0.073
_refine_ls_R_factor_gt     0.0508
_refine_ls_wR_factor_ref     0.1727
_refine_ls_goodness_of_fit_ref     1.087
_refine_ls_restrained_S_all     1.087
_refine_ls_number_reflns     3008
_refine_ls_number_parameters     161
_refine_ls_number_restraints     0
_refine_ls_hydrogen_treatment     noref
_refine_ls_weighting_scheme     calc
_refine_ls_weighting_details
              'w=1/[\s^2^(Fo^2^)+(0.0939P)^2^+0.0172P] where P=(Fo^2^+2Fc^2^)/3'
_atom_sites_solution_hydrogens     geom
_refine_ls_shift/su_max     0
_refine_ls_shift/su_mean     0
_refine_diff_density_max     0.275
_refine_diff_density_min     -0.28
_refine_ls_extinction_method     none
loop_
    _atom_type_symbol
    _atom_type_description
    _atom_type_scat_dispersion_real
    _atom_type_scat_dispersion_imag
    _atom_type_scat_source
    C C 0.0033 0.0016 'International Tables Vol C Tables 4.2.6.8 and 6.1.1.4'
    H H 0 0 'International Tables Vol C Tables 4.2.6.8 and 6.1.1.4'
    O O 0.0106 0.006 'International Tables Vol C Tables 4.2.6.8 and 6.1.1.4'
_computing_data_collection
;
SMART (Bruker, 2002)
;
_computing_cell_refinement
;
SAINT (Bruker, 2002)
;
_computing_data_reduction
;
SAINT (Bruker, 2002)
;
_computing_structure_solution
;
SHELXS2013 (Sheldrick, 2008)
;
_computing_structure_refinement
;
SHELXL2013 (Sheldrick, 2008)
;
_computing_molecular_graphics
;
Ortep-3 for Windows (Farrugia, 2012)
;
_computing_publication_material
;
WinGX (Farrugia, 2012)
;
loop_
    _atom_site_type_symbol
    _atom_site_label
    _atom_site_fract_x
    _atom_site_fract_y
    _atom_site_fract_z
    _atom_site_U_iso_or_equiv
    _atom_site_adp_type
    _atom_site_calc_flag
    _atom_site_occupancy
    _atom_site_disorder_assembly
    _atom_site_disorder_group
    C C1 0.13052(18) 0.06171(17) 0.37786(16) 0.0472(4) Uani d 1 . .
    C C2 0.17983(19) -0.04861(19) 0.50781(18) 0.0573(4) Uani d 1 . .
    H H2 0.3002 -0.0812 0.5133 0.069 Uiso calc 1 . .
    C C3 -0.04832(19) 0.10990(19) 0.37058(17) 0.0571(4) Uani d 1 . .
    H H3 -0.0808 0.1842 0.2832 0.068 Uiso calc 1 . .
    C C4 0.26416(18) 0.13439(17) 0.24324(17) 0.0495(4) Uani d 1 . .
    O O5 0.22778(14) 0.22924(14) 0.12885(12) 0.0638(3) Uani d 1 . .
    O O6 0.43403(13) 0.08074(13) 0.26489(12) 0.0605(3) Uani d 1 . .
    C C7 0.56778(19) 0.15655(18) 0.15091(17) 0.0528(4) Uani d 1 . .
    C C8 0.58804(18) 0.30400(19) 0.15298(16) 0.0510(4) Uani d 1 . .
    C C9 0.72527(19) 0.37414(19) 0.04596(17) 0.0533(4) Uani d 1 . .
    H H9 0.74 0.4734 0.0448 0.064 Uiso calc 1 . .
    C C10 0.8414(2) 0.2986(2) -0.05965(17) 0.0563(4) Uani d 1 . .
    C C11 0.8181(2) 0.1522(2) -0.0585(2) 0.0629(4) Uani d 1 . .
    H H11 0.8951 0.1007 -0.1287 0.075 Uiso calc 1 . .
    C C12 0.6796(2) 0.0814(2) 0.04764(19) 0.0606(4) Uani d 1 . .
    H H12 0.6634 -0.0171 0.048 0.073 Uiso calc 1 . .
    O O13 0.47003(14) 0.36676(15) 0.26266(13) 0.0671(4) Uani d 1 . .
    C C14 0.5024(3) 0.5069(3) 0.2795(2) 0.0772(5) Uani d 1 . .
    H H14A 0.4104 0.5401 0.3594 0.116 Uiso calc 1 . .
    H H14B 0.5013 0.5901 0.1852 0.116 Uiso calc 1 . .
    H H14C 0.6174 0.4852 0.3054 0.116 Uiso calc 1 . .
    C C15 0.9940(3) 0.3774(3) -0.1702(2) 0.0793(6) Uani d 1 . .
    H H15A 0.9572 0.4919 -0.1881 0.095 Uiso calc 1 A 1
    H H15B 1.0958 0.345 -0.1214 0.095 Uiso calc 1 A 1
    C C16 1.0537(4) 0.3429(5) -0.3182(3) 0.1076(12) Uani d 0.796(4) B 1
    H H16 0.9698 0.3704 -0.379 0.129 Uiso calc 0.796(4) B 1
    C C17 1.2197(6) 0.2748(5) -0.3724(4) 0.0998(13) Uani d 0.796(4) B 1
    H H17A 1.3071 0.2457 -0.3147 0.12 Uiso calc 0.796(4) B 1
    H H17B 1.2481 0.2565 -0.4679 0.12 Uiso calc 0.796(4) B 1
    C C16A 1.1284(19) 0.308(2) -0.2471(13) 0.1076(12) Uani d 0.204(4) B 2
    H H16A 1.2244 0.2457 -0.2032 0.129 Uiso calc 0.204(4) B 2
    C C17A 1.131(2) 0.328(2) -0.4139(18) 0.0998(13) Uani d 0.204(4) B 2
    H H17C 1.0342 0.3905 -0.4567 0.12 Uiso calc 0.204(4) B 2
    H H17D 1.2291 0.2776 -0.4728 0.12 Uiso calc 0.204(4) B 2
loop_
    _atom_site_aniso_label
    _atom_site_aniso_U_11
    _atom_site_aniso_U_22
    _atom_site_aniso_U_33
    _atom_site_aniso_U_12
    _atom_site_aniso_U_13
    _atom_site_aniso_U_23
    C1 0.0432(7) 0.0501(8) 0.0454(7) -0.0193(6) -0.0051(6) -0.0048(6)
    C2 0.0388(7) 0.0652(9) 0.0570(9) -0.0165(7) -0.0099(6) 0.0022(7)
    C3 0.0470(8) 0.0636(9) 0.0493(8) -0.0173(7) -0.0112(6) 0.0050(7)
    C4 0.0437(7) 0.0533(8) 0.0483(8) -0.0176(6) -0.0061(6) -0.0064(6)
    O5 0.0527(6) 0.0754(7) 0.0511(6) -0.0245(5) -0.0099(5) 0.0068(5)
    O6 0.0411(5) 0.0664(7) 0.0572(6) -0.0207(5) -0.0047(5) 0.0078(5)
    C7 0.0397(7) 0.0609(9) 0.0469(8) -0.0186(6) -0.0056(6) 0.0033(7)
    C8 0.0408(7) 0.0666(9) 0.0430(7) -0.0167(6) -0.0059(6) -0.0093(7)
    C9 0.0468(8) 0.0635(9) 0.0487(8) -0.0217(7) -0.0058(6) -0.0091(7)
    C10 0.0442(8) 0.0669(10) 0.0509(8) -0.0198(7) -0.0012(6) -0.0078(7)
    C11 0.0493(8) 0.0692(10) 0.0624(10) -0.0157(7) 0.0028(7) -0.0169(8)
    C12 0.0504(8) 0.0576(9) 0.0676(10) -0.0171(7) -0.0050(7) -0.0102(8)
    O13 0.0565(7) 0.0899(9) 0.0554(7) -0.0283(6) 0.0073(5) -0.0253(6)
    C14 0.0706(12) 0.1002(14) 0.0715(12) -0.0233(10) -0.0042(9) -0.0409(11)
    C15 0.0622(11) 0.0902(13) 0.0771(12) -0.0381(9) 0.0212(9) -0.0240(10)
    C16 0.104(2) 0.185(3) 0.0448(15) -0.100(2) 0.0031(13) -0.0068(17)
    C17 0.112(3) 0.115(3) 0.074(2) -0.060(2) 0.0317(19) -0.041(2)
    C16A 0.104(2) 0.185(3) 0.0448(15) -0.100(2) 0.0031(13) -0.0068(17)
    C17A 0.112(3) 0.115(3) 0.074(2) -0.060(2) 0.0317(19) -0.041(2)
_geom_special_details
;
All e.s.d.'s (except the e.s.d. in the dihedral angle between two l.s. planes)
are estimated using the full covariance matrix. The cell e.s.d.'s are taken
into account individually in the estimation of e.s.d.'s in distances, angles
and torsion angles; correlations between e.s.d.'s in cell parameters are only
used when they are defined by crystal symmetry. An approximate (isotropic)
treatment of cell e.s.d.'s is used for estimating e.s.d.'s involving l.s.
planes.
;
loop_
    _geom_bond_atom_site_label_1
    _geom_bond_atom_site_label_2
    _geom_bond_site_symmetry_2
    _geom_bond_distance
    _geom_bond_publ_flag
    C1 C3 . 1.379(2) ?
    C1 C2 . 1.385(2) ?
    C1 C4 . 1.4903(18) ?
    C2 C3 2_556 1.3844(19) ?
    C2 H2 . 0.93 ?
    C3 C2 2_556 1.3844(19) ?
    C3 H3 . 0.93 ?
    C4 O5 . 1.1937(17) ?
    C4 O6 . 1.3512(17) ?
    O6 C7 . 1.4123(15) ?
    C7 C12 . 1.360(2) ?
    C7 C8 . 1.390(2) ?
    C8 O13 . 1.3600(18) ?
    C8 C9 . 1.3843(18) ?
    C9 C10 . 1.388(2) ?
    C9 H9 . 0.93 ?
    C10 C11 . 1.378(2) ?
    C10 C15 . 1.5154(19) ?
    C11 C12 . 1.391(2) ?
    C11 H11 . 0.93 ?
    C12 H12 . 0.93 ?
    O13 C14 . 1.421(2) ?
    C14 H14A . 0.96 ?
    C14 H14B . 0.96 ?
    C14 H14C . 0.96 ?
    C15 C16A . 1.257(15) ?
    C15 C16 . 1.461(4) ?
    C15 H15A . 0.97 ?
    C15 H15B . 0.97 ?
    C16 C17 . 1.333(5) ?
    C16 H16 . 0.93 ?
    C17 H17A . 0.93 ?
    C17 H17B . 0.93 ?
    C16A C17A . 1.53(2) ?
    C16A H16A . 0.93 ?
    C17A H17C . 0.93 ?
    C17A H17D . 0.93 ?
loop_
    _geom_angle_atom_site_label_1
    _geom_angle_atom_site_label_2
    _geom_angle_atom_site_label_3
    _geom_angle_site_symmetry_1
    _geom_angle_site_symmetry_3
    _geom_angle
    _geom_angle_publ_flag
    C3 C1 C2 . . 119.99(12) ?
    C3 C1 C4 . . 117.51(13) ?
    C2 C1 C4 . . 122.49(13) ?
    C3 C2 C1 2_556 . 119.41(14) ?
    C3 C2 H2 2_556 . 120.3 ?
    C1 C2 H2 . . 120.3 ?
    C1 C3 C2 . 2_556 120.59(14) ?
    C1 C3 H3 . . 119.7 ?
    C2 C3 H3 2_556 . 119.7 ?
    O5 C4 O6 . . 123.12(12) ?
    O5 C4 C1 . . 124.73(13) ?
    O6 C4 C1 . . 112.14(12) ?
    C4 O6 C7 . . 116.11(11) ?
    C12 C7 C8 . . 121.45(13) ?
    C12 C7 O6 . . 120.02(14) ?
    C8 C7 O6 . . 118.43(14) ?
    O13 C8 C9 . . 125.43(14) ?
    O13 C8 C7 . . 116.30(12) ?
    C9 C8 C7 . . 118.27(14) ?
    C8 C9 C10 . . 121.04(15) ?
    C8 C9 H9 . . 119.5 ?
    C10 C9 H9 . . 119.5 ?
    C11 C10 C9 . . 119.29(14) ?
    C11 C10 C15 . . 121.73(15) ?
    C9 C10 C15 . . 118.95(15) ?
    C10 C11 C12 . . 120.13(16) ?
    C10 C11 H11 . . 119.9 ?
    C12 C11 H11 . . 119.9 ?
    C7 C12 C11 . . 119.82(16) ?
    C7 C12 H12 . . 120.1 ?
    C11 C12 H12 . . 120.1 ?
    C8 O13 C14 . . 117.13(12) ?
    O13 C14 H14A . . 109.5 ?
    O13 C14 H14B . . 109.5 ?
    H14A C14 H14B . . 109.5 ?
    O13 C14 H14C . . 109.5 ?
    H14A C14 H14C . . 109.5 ?
    H14B C14 H14C . . 109.5 ?
    C16A C15 C10 . . 124.7(6) ?
    C16 C15 C10 . . 116.08(18) ?
    C16 C15 H15A . . 108.3 ?
    C10 C15 H15A . . 108.3 ?
    C16 C15 H15B . . 108.3 ?
    C10 C15 H15B . . 108.3 ?
    H15A C15 H15B . . 107.4 ?
    C17 C16 C15 . . 124.7(4) ?
    C17 C16 H16 . . 117.6 ?
    C15 C16 H16 . . 117.6 ?
    C16 C17 H17A . . 120 ?
    C16 C17 H17B . . 120 ?
    H17A C17 H17B . . 120 ?
    C15 C16A C17A . . 118.7(15) ?
    C15 C16A H16A . . 120.7 ?
    C17A C16A H16A . . 120.7 ?
    C16A C17A H17C . . 120 ?
    C16A C17A H17D . . 120 ?
    H17C C17A H17D . . 120 ?
_shelx_hkl_file
;
   0   0  -1  153.72    0.90
   0   0  -1  148.03    1.24
   0   0  -1  149.90    0.92
   0   0  -1  149.95    1.09
   0   0  -1  148.67    0.81
   0   0   1  144.36    0.91
   0   0   1   85.65    0.48
   0   0   1  154.62    0.90
   0   0   1   93.67    0.92
   0   0   1  140.80    0.89
   0   0  -2  112.66    1.10
   0   0  -2  113.20    0.78
   0   0  -2  110.38    1.12
   0   0  -2  113.49    0.62
   0   0  -2  114.65    1.01
   0   0  -2  112.57    1.13
   0   0   2  103.67    1.09
   0   0   2  111.26    1.09
   0   0   2  109.10    0.76
   0   0   2  103.61    1.08
   0   0  -3   10.82    0.44
   0   0  -3   11.49    0.31
   0   0  -3   10.64    0.45
   0   0  -3   11.28    0.25
   0   0  -3   11.05    0.40
   0   0  -3   11.40    0.45
   0   0   3   10.21    0.44
   0   0   3   10.77    0.45
   0   0   3   10.83    0.43
   0   0   3   10.78    0.30
   0   0   3    9.78    0.43
   0   0  -4    0.02    0.08
   0   0  -4    0.02    0.06
   0   0  -4   -0.05    0.06
   0   0  -4    0.03    0.04
   0   0  -4    0.03    0.08
   0   0  -4    0.04    0.08
   0   0   4    0.04    0.09
   0   0   4    0.04    0.09
   0   0   4   -0.03    0.07
   0   0   4    0.03    0.06
   0   0   4   -0.04    0.07
   0   0  -5   17.44    0.71
   0   0  -5   17.55    0.49
   0   0  -5   16.36    0.71
   0   0  -5   16.87    0.35
   0   0  -5   16.84    0.64
   0   0  -5   16.12    0.70
   0   0   5   15.82    0.70
   0   0   5   15.33    0.69
   0   0   5   16.45    0.69
   0   0   5   15.50    0.46
   0   0   5   15.65    0.69
   0   0  -6    1.46    0.30
   0   0  -6    1.73    0.22
   0   0  -6    1.70    0.33
   0   0  -6    1.70    0.30
   0   0  -6    1.76    0.33
   0   0   6    1.31    0.29
   0   0   6    1.66    0.32
   0   0   6    1.35    0.28
   0   0   6    1.69    0.19
   0   0   6    1.55    0.32
   0   0  -7    0.38    0.22
   0   0  -7    0.44    0.21
   0   0  -7    0.22    0.19
   0   0  -7    0.36    0.20
   0   0   7    0.30    0.19
   0   0   7    0.20    0.17
   0   0   7    0.33    0.19
   0   0   7    0.25    0.17
   0   0  -8    8.97    0.72
   0   0  -8    7.57    0.68
   0   0  -8    7.97    0.61
   0   0  -8    7.78    0.67
   0   0   8    7.72    0.67
   0   0   8    9.13    0.69
   0   0   8    7.14    0.64
   0   0  -9   21.30    1.13
   0   0  -9   21.74    1.18
   0   0  -9   21.59    1.02
   0   0  -9   18.88    1.09
   0   0   9   20.79    1.16
   0   0   9   21.92    1.14
   0   0   9   17.54    1.06
   0   0 -10    8.54    0.82
   0   0 -10    8.05    0.80
   0   0 -10    7.34    0.75
   0   0  10    7.61    0.78
   0   0  10    8.65    0.79
   0   0  10    6.92    0.74
   0   0 -11    0.96    0.41
   0   0 -11    0.62    0.36
   0   0 -11    0.40    0.32
   0   0  11    0.32    0.29
   0   0  11    0.41    0.33
   0   0  11    0.51    0.34
   0  -1  11    0.04    0.24
   0  -1  11    0.00    0.27
   0   1 -11   -0.05    0.28
   0   1 -11    0.16    0.26
   0   1 -11    0.05    0.24
   0  -1  10    0.03    0.21
   0  -1  10    0.10    0.27
   0  -1  10    0.06    0.24
   0   1 -10    0.07    0.26
   0   1 -10    0.01    0.24
   0   1 -10    0.20    0.25
   0  -1   9    5.39    0.64
   0  -1   9    5.13    0.61
   0  -1   9    4.55    0.68
   0   1  -9    6.11    0.65
   0   1  -9    5.45    0.64
   0   1  -9    4.93    0.61
   0  -1   8   20.66    1.10
   0  -1   8   20.37    1.06
   0  -1   8   19.41    1.07
   0   1  -8   23.59    1.10
   0   1  -8   20.94    1.11
   0   1  -8   20.68    1.10
   0  -1   7   23.31    1.07
   0  -1   7   25.06    1.08
   0  -1   7   22.24    1.04
   0   1  -7   25.83    1.06
   0   1  -7   25.23    1.13
   0   1  -7   25.47    0.91
   0   1  -7   24.88    1.10
   0  -1   6   13.62    0.75
   0  -1   6   14.10    0.76
   0  -1   6    0.08    0.08
   0  -1   6   12.97    0.73
   0   1  -6   15.06    0.73
   0   1  -6   14.42    0.59
   0   1  -6   14.98    0.80
   0   1  -6   14.27    0.63
   0   1  -6   15.09    0.79
   0  -1   5    0.28    0.15
   0  -1   5    0.26    0.14
   0  -1   5    0.28    0.12
   0  -1   5    0.35    0.17
   0   1  -5    0.25    0.14
   0   1  -5    0.39    0.14
   0   1  -5    0.27    0.16
   0   1  -5    0.33    0.14
   0   1  -5    0.41    0.17
   0  -1   4    8.98    0.50
   0  -1   4    9.56    0.51
   0  -1   4    8.66    0.40
   0   1  -4    9.23    0.47
   0   1  -4    9.57    0.42
   0   1  -4    9.59    0.52
   0   1  -4   10.14    0.42
   0   1  -4    9.21    0.51
   0  -1   3   23.87    0.70
   0  -1   3   22.83    0.57
   0  -1   3   23.13    0.69
   0   1  -3   26.17    0.65
   0   1  -3   24.88    0.60
   0   1  -3   24.81    0.72
   0   1  -3   24.81    0.53
   0   1  -3   24.20    0.71
   0  -1   2  214.22    1.75
   0  -1   2  219.62    1.78
   0  -1   2  215.32    1.36
   0  -1   2  223.62    1.58
   0  -1   2  215.68    1.77
   0   1  -2  239.80    1.55
   0   1  -2  232.97    1.62
   0   1  -2  232.35    1.83
   0   1  -2  237.67    1.22
   0   1  -2  230.19    1.83
   0  -1   1   52.91    0.70
   0  -1   1   54.54    0.46
   0  -1   1   54.93    0.69
   0   1  -1   59.54    0.53
   0   1  -1   58.22    0.74
   0   1  -1   57.09    0.70
   0   1  -1   58.48    0.73
   0   1  -1   59.53    0.34
   0   1  -1   58.23    0.74
   0  -1   0   48.77    0.51
   0  -1   0   51.21    0.51
   0  -1   0   49.14    0.35
   0   1   0   55.39    0.57
   0   1   0   52.16    0.56
   0   1   0   55.41    0.52
   0   1   0   52.92    0.54
   0  -1  -1  370.81    2.72
   0  -1  -1  366.10    2.09
   0  -1  -1  332.76    2.93
   0  -1  -1  324.91    2.12
   0   1   1  364.76    2.00
   0   1   1  343.22    2.39
   0   1   1  364.37    3.09
   0   1   1  370.42    2.92
   0   1   1  372.98    3.03
   0  -1  -2    1.11    0.15
   0  -1  -2    1.13    0.06
   0  -1  -2    1.27    0.14
   0  -1  -2    1.50    0.18
   0   1   2    1.28    0.16
   0   1   2    1.25    0.06
   0   1   2    0.88    0.13
   0   1   2    1.24    0.14
   0   1   2    1.30    0.06
   0   1   2    1.27    0.16
   0  -1  -3   14.29    0.50
   0  -1  -3   14.48    0.20
   0  -1  -3   14.07    0.48
   0  -1  -3   13.42    0.38
   0  -1  -3   14.40    0.50
   0   1   3   13.33    0.49
   0   1   3   14.21    0.20
   0   1   3   13.10    0.46
   0   1   3   13.73    0.45
   0   1   3   13.67    0.19
   0   1   3   12.99    0.47
   0  -1  -4    5.45    0.37
   0  -1  -4    5.62    0.17
   0  -1  -4    5.24    0.35
   0  -1  -4    5.11    0.26
   0  -1  -4    5.52    0.37
   0   1   4    4.80    0.35
   0   1   4    4.97    0.35
   0   1   4    5.56    0.35
   0   1   4    4.95    0.16
   0   1   4    5.43    0.36
   0  -1  -5    1.84    0.30
   0  -1  -5    1.87    0.13
   0  -1  -5    1.76    0.29
   0  -1  -5    1.63    0.18
   0  -1  -5    1.86    0.29
   0   1   5    1.62    0.29
   0   1   5    1.79    0.29
   0   1   5    1.96    0.29
   0   1   5    1.66    0.13
   0   1   5    1.74    0.29
   0  -1  -6   11.44    0.66
   0  -1  -6   11.09    0.32
   0  -1  -6   10.58    0.62
   0  -1  -6   10.28    0.40
   0  -1  -6   10.93    0.61
   0  -1  -6   10.13    0.61
   0   1   6   10.12    0.62
   0   1   6   10.40    0.62
   0   1   6   10.97    0.60
   0   1   6    9.97    0.30
   0   1   6    9.59    0.60
   0  -1  -7   -0.01    0.13
   0  -1  -7    0.06    0.14
   0  -1  -7    0.10    0.17
   0  -1  -7    0.01    0.11
   0   1   7    0.07    0.14
   0   1   7    0.07    0.15
   0   1   7   -0.08    0.09
   0   1   7    0.02    0.11
   0  -1  -8    0.36    0.25
   0  -1  -8    0.39    0.22
   0  -1  -8    0.25    0.21
   0  -1  -8    0.23    0.19
   0   1   8    0.27    0.20
   0   1   8    0.09    0.16
   0   1   8    0.43    0.22
   0   1   8    0.29    0.19
   0  -1  -9   13.83    0.93
   0  -1  -9   13.83    0.93
   0  -1  -9   14.99    0.91
   0  -1  -9   14.11    0.93
   0   1   9   13.70    0.94
   0   1   9   13.69    0.93
   0   1   9   14.28    0.89
   0   1   9   12.65    0.90
   0  -1 -10    0.15    0.26
   0  -1 -10    0.03    0.23
   0  -1 -10    0.05    0.22
   0  -1 -10    0.22    0.22
   0   1  10    0.18    0.24
   0   1  10    0.08    0.22
   0   1  10    0.21    0.24
   0  -1 -11   -0.05    0.25
   0  -1 -11    0.10    0.26
   0  -1 -11    0.00    0.22
   0   1  11   -0.02    0.22
   0   1  11   -0.17    0.23
   0   1  11   -0.04    0.20
   0  -2  10    0.21    0.30
   0  -2  10   -0.06    0.26
   0   2 -10    0.29    0.28
   0   2 -10    0.21    0.26
   0   2 -10    0.26    0.27
   0  -2   9    0.33    0.27
   0  -2   9    0.22    0.27
   0   2  -9    0.14    0.24
   0   2  -9    0.18    0.23
   0   2  -9    0.04    0.22
   0  -2   8    0.03    0.20
   0  -2   8    0.14    0.20
   0   2  -8    0.40    0.25
   0   2  -8    0.02    0.20
   0   2  -8    0.19    0.21
   0  -2   7    6.32    0.60
   0  -2   7    6.86    0.63
   0  -2   7    7.03    0.51
   0  -2   7    7.09    0.64
   0   2  -7    8.19    0.62
   0   2  -7    7.23    0.52
   0   2  -7    7.00    0.63
   0   2  -7    6.81    0.62
   0  -2   6   -0.03    0.14
   0  -2   6   -0.14    0.11
   0  -2   6    0.24    0.14
   0  -2   6    0.22    0.17
   0   2  -6    0.06    0.15
   0   2  -6    0.10    0.13
   0   2  -6    0.08    0.16
   0   2  -6    0.09    0.12
   0   2  -6    0.23    0.17
   0  -2   5    6.75    0.52
   0  -2   5    6.98    0.53
   0  -2   5    6.46    0.43
   0  -2   5    7.28    0.54
   0   2  -5    7.37    0.48
   0   2  -5    7.58    0.47
   0   2  -5    8.23    0.58
   0   2  -5    7.81    0.39
   0   2  -5    7.86    0.56
   0  -2   4   26.68    0.90
   0  -2   4   26.87    0.91
   0  -2   4   27.20    0.80
   0   2  -4   30.68    0.81
   0   2  -4   28.76    0.83
   0   2  -4   29.85    0.96
   0   2  -4   29.45    0.61
   0   2  -4   28.11    0.94
   0  -2   3   22.40    0.74
   0  -2   3   23.08    0.76
   0  -2   3   22.99    0.38
   0  -2   3   21.92    0.67
   0   2  -3   25.21    0.63
   0   2  -3   25.23    0.79
   0   2  -3   23.44    0.70
   0   2  -3   24.33    0.78
   0   2  -3   24.80    0.45
   0   2  -3   23.47    0.77
   0  -2   2   21.26    0.64
   0  -2   2   21.36    0.65
   0  -2   2   21.92    0.42
   0  -2   2   21.38    0.62
   0   2  -2   24.66    0.49
   0   2  -2   23.75    0.68
   0   2  -2   23.50    0.65
   0   2  -2   24.30    0.68
   0   2  -2   22.80    0.28
   0   2  -2   23.41    0.68
   0  -2   1   33.34    0.70
   0  -2   1   31.08    0.68
   0  -2   1   33.54    0.56
   0  -2   1   32.34    0.69
   0   2  -1   36.51    0.40
   0   2  -1   35.00    0.72
   0   2  -1   33.74    0.71
   0   2  -1   35.21    0.70
   0   2  -1   34.41    0.71
   0  -2   0    7.49    0.13
   0  -2   0    6.99    0.29
   0  -2   0    7.00    0.29
   0  -2   0    6.84    0.30
   0  -2   0    7.65    0.21
   0   2   0    7.21    0.12
   0   2   0    7.44    0.32
   0   2   0    7.22    0.31
   0   2   0    7.70    0.29
   0   2   0    7.49    0.30
   0  -2  -1  804.91    5.99
   0  -2  -1  733.64    5.41
   0  -2  -1  798.29    5.73
   0   2   1  811.01    6.51
   0   2   1  768.91    6.30
   0   2   1  823.36    6.07
   0   2   1  832.09    6.00
   0   2   1  818.15    6.50
   0  -2  -2   24.77    0.56
   0  -2  -2   23.15    0.56
   0  -2  -2   22.04    0.40
   0  -2  -2   23.88    0.58
   0   2   2   24.31    0.60
   0   2   2   23.96    0.41
   0   2   2   22.76    0.51
   0   2   2   25.16    0.50
   0   2   2   25.33    0.57
   0  -2  -3   26.27    0.70
   0  -2  -3   25.24    0.63
   0  -2  -3   24.36    0.34
   0   2   3   24.94    0.69
   0   2   3   24.93    0.34
   0   2   3   23.55    0.61
   0   2   3   27.64    0.61
   0   2   3   24.52    0.64
   0  -2  -4  162.99    1.96
   0  -2  -4  149.11    1.58
   0  -2  -4  153.15    1.89
   0   2   4  156.72    1.92
   0   2   4  148.80    1.76
   0   2   4  164.70    1.70
   0   2   4  147.96    1.77
   0  -2  -5   20.08    0.78
   0  -2  -5   19.73    0.74
   0  -2  -5   19.23    0.61
   0  -2  -5   19.17    0.75
   0   2   5   19.52    0.77
   0   2   5   18.28    0.71
   0   2   5   20.47    0.70
   0   2   5   18.87    0.73
   0  -2  -6    3.63    0.40
   0  -2  -6    3.37    0.36
   0  -2  -6    3.35    0.29
   0  -2  -6    3.55    0.39
   0   2   6    3.58    0.40
   0   2   6    3.78    0.38
   0   2   6    3.84    0.37
   0   2   6    3.01    0.35
   0  -2  -7   -0.08    0.11
   0  -2  -7   -0.01    0.11
   0  -2  -7    0.03    0.10
   0  -2  -7   -0.09    0.12
   0   2   7   -0.06    0.11
   0   2   7   -0.02    0.12
   0   2   7    0.13    0.14
   0   2   7    0.01    0.13
   0  -2  -8    0.85    0.29
   0  -2  -8    0.52    0.25
   0  -2  -8    0.43    0.25
   0  -2  -8    0.50    0.22
   0   2   8    0.92    0.30
   0   2   8    0.97    0.30
   0   2   8    0.77    0.25
   0   2   8    1.03    0.31
   0  -2  -9    2.17    0.47
   0  -2  -9    2.54    0.48
   0  -2  -9    2.58    0.49
   0  -2  -9    2.50    0.48
   0   2   9    2.29    0.48
   0   2   9    2.68    0.50
   0   2   9    3.08    0.50
   0   2   9    2.70    0.50
   0  -2 -10    2.05    0.50
   0  -2 -10    1.46    0.41
   0  -2 -10    1.96    0.46
   0  -2 -10    2.07    0.47
   0   2  10    2.08    0.50
   0   2  10    2.01    0.48
   0   2  10    1.90    0.45
   0   2  10    1.49    0.43
   0  -2 -11    0.35    0.33
   0  -2 -11    0.48    0.31
   0  -2 -11    0.19    0.29
   0  -2 -11    0.43    0.29
   0   2  11    0.57    0.33
   0   2  11    0.30    0.28
   0   2  11    0.54    0.32
   0   2  11    0.30    0.29
   0  -2 -12    0.09    0.29
   0  -2 -12    0.01    0.28
   0  -2 -12    0.14    0.26
   0   2  12    0.02    0.26
   0   2  12   -0.04    0.23
   0  -3  10    1.42    0.49
   0  -3  10    1.45    0.48
   0   3 -10    1.17    0.44
   0   3 -10    1.93    0.54
   0   3 -10    1.02    0.42
   0  -3   9    0.15    0.24
   0  -3   9    0.26    0.27
   0   3  -9    0.74    0.33
   0   3  -9    0.28    0.27
   0   3  -9    0.08    0.23
   0  -3   8    0.24    0.26
   0  -3   8    0.30    0.25
   0   3  -8    0.04    0.20
   0   3  -8    0.27    0.26
   0   3  -8    0.19    0.23
   0  -3   7    3.04    0.53
   0  -3   7    3.30    0.55
   0  -3   7    3.32    0.40
   0   3  -7    4.13    0.49
   0   3  -7    3.46    0.55
   0   3  -7    3.73    0.45
   0   3  -7    3.35    0.55
   0   3  -7    3.15    0.53
   0  -3   6   19.44    0.99
   0  -3   6   21.01    1.03
   0  -3   6   20.40    0.88
   0   3  -6   22.89    0.89
   0   3  -6   20.71    1.02
   0   3  -6   19.98    0.88
   0   3  -6   23.10    1.09
   0   3  -6   20.31    1.02
   0  -3   5   29.66    1.12
   0  -3   5   27.49    1.09
   0  -3   5   29.93    1.01
   0   3  -5   35.42    0.98
   0   3  -5   31.69    1.16
   0   3  -5   33.59    1.07
   0   3  -5   32.35    1.17
   0   3  -5   29.91    1.13
   0  -3   4   30.06    1.03
   0  -3   4   31.17    1.06
   0  -3   4   32.71    0.53
   0  -3   4   31.10    0.97
   0   3  -4   36.22    0.86
   0   3  -4   33.66    1.10
   0   3  -4   33.76    1.02
   0   3  -4   33.73    1.09
   0   3  -4   34.27    0.52
   0   3  -4   32.88    1.09
   0  -3   3    0.15    0.13
   0  -3   3    0.05    0.11
   0  -3   3    0.09    0.07
   0  -3   3    0.13    0.11
   0   3  -3    0.12    0.09
   0   3  -3    0.16    0.13
   0   3  -3    0.04    0.09
   0   3  -3    0.00    0.10
   0   3  -3    0.17    0.13
   0  -3   2   44.86    1.05
   0  -3   2   41.72    1.02
   0  -3   2   45.35    0.77
   0  -3   2   42.89    1.01
   0   3  -2   48.46    0.65
   0   3  -2   48.04    1.09
   0   3  -2   46.23    1.05
   0   3  -2   46.98    1.05
   0   3  -2   46.37    1.07
   0  -3   1   35.74    0.85
   0  -3   1   38.22    0.75
   0  -3   1   38.09    0.90
   0   3  -1   39.72    0.36
   0   3  -1   40.90    0.93
   0   3  -1   37.99    0.90
   0   3  -1   41.13    0.88
   0   3  -1   39.88    0.90
   0  -3   0   19.70    0.22
   0  -3   0   16.63    0.52
   0  -3   0   17.84    0.54
   0  -3   0   16.36    0.55
   0  -3   0   18.42    0.38
   0   3   0   19.22    0.60
   0   3   0   16.99    0.57
   0   3   0   18.80    0.54
   0   3   0   18.52    0.58
   0  -3  -1  127.43    0.99
   0  -3  -1  115.24    1.24
   0  -3  -1  118.92    1.43
   0  -3  -1  112.09    1.32
   0  -3  -1  124.39    1.22
   0   3   1  121.57    1.46
   0   3   1  117.01    1.35
   0   3   1  124.47    1.27
   0   3   1  124.07    1.29
   0   3   1  121.43    1.37
   0  -3  -2  230.85    1.74
   0  -3  -2  211.50    1.99
   0  -3  -2  197.46    1.59
   0  -3  -2  215.98    1.88
   0   3   2  215.89    2.01
   0   3   2  213.57    1.66
   0   3   2  217.07    1.72
   0   3   2  228.22    1.71
   0   3   2  215.35    1.86
   0  -3  -3    0.61    0.16
   0  -3  -3    0.66    0.17
   0  -3  -3    0.60    0.11
   0  -3  -3    0.48    0.16
   0   3   3    0.41    0.15
   0   3   3    0.50    0.11
   0   3   3    0.63    0.15
   0   3   3    0.46    0.13
   0   3   3    0.42    0.13
   0  -3  -4   31.43    0.89
   0  -3  -4   30.99    0.84
   0  -3  -4   30.91    0.49
   0  -3  -4   32.42    0.93
   0   3   4   31.83    0.92
   0   3   4   31.21    0.49
   0   3   4   29.59    0.80
   0   3   4   33.66    0.78
   0   3   4   30.38    0.84
   0  -3  -5   57.45    1.33
   0  -3  -5   56.08    1.17
   0  -3  -5   55.32    1.32
   0   3   5   58.72    1.36
   0   3   5   53.39    1.20
   0   3   5   59.65    1.16
   0   3   5   52.35    1.21
   0  -3  -6   16.15    0.79
   0  -3  -6   17.07    0.76
   0  -3  -6   15.13    0.64
   0  -3  -6   16.40    0.80
   0   3   6   15.64    0.78
   0   3   6   15.42    0.73
   0   3   6   16.23    0.68
   0   3   6   14.70    0.72
   0  -3  -7    1.14    0.31
   0  -3  -7    1.12    0.28
   0  -3  -7    1.57    0.28
   0  -3  -7    1.27    0.32
   0   3   7    1.33    0.32
   0   3   7    1.31    0.30
   0   3   7    1.47    0.30
   0   3   7    1.37    0.31
   0  -3  -8    0.57    0.27
   0  -3  -8    0.95    0.29
   0  -3  -8    0.65    0.26
   0   3   8    1.05    0.32
   0   3   8    1.20    0.33
   0   3   8    0.91    0.27
   0   3   8    1.23    0.33
   0  -3  -9    8.64    0.75
   0  -3  -9    6.75    0.63
   0  -3  -9    7.31    0.68
   0   3   9    8.59    0.75
   0   3   9    6.52    0.63
   0   3   9    7.96    0.64
   0   3   9    7.44    0.69
   0  -3 -10    2.04    0.49
   0  -3 -10    2.00    0.46
   0  -3 -10    1.67    0.45
   0  -3 -10    2.15    0.48
   0   3  10    1.90    0.48
   0   3  10    1.58    0.42
   0   3  10    1.70    0.42
   0   3  10    1.99    0.49
   0  -3 -11   -0.08    0.22
   0  -3 -11    0.03    0.22
   0  -3 -11   -0.01    0.26
   0  -3 -11    0.14    0.24
   0   3  11    0.04    0.26
   0   3  11    0.08    0.23
   0   3  11    0.03    0.23
   0  -3 -12    0.00    0.30
   0  -3 -12   -0.08    0.26
   0  -3 -12   -0.06    0.29
   0  -3 -12    0.08    0.26
   0   3  12   -0.02    0.26
   0   3  12    0.10    0.29
   0   3  12   -0.01    0.26
   0  -4   9    2.64    0.61
   0  -4   9    2.95    0.65
   0   4  -9    3.02    0.64
   0   4  -9    2.97    0.64
   0   4  -9    2.30    0.55
   0  -4   8    0.26    0.25
   0  -4   8    0.24    0.28
   0   4  -8    0.20    0.24
   0   4  -8    0.51    0.31
   0   4  -8    0.07    0.21
   0  -4   7   -0.02    0.18
   0  -4   7    0.06    0.19
   0  -4   7    0.08    0.19
   0   4  -7    0.12    0.21
   0   4  -7    0.21    0.21
   0   4  -7    0.01    0.18
   0   4  -7    0.12    0.19
   0  -4   6    4.11    0.51
   0  -4   6    4.26    0.52
   0  -4   6    3.96    0.46
   0   4  -6    4.37    0.53
   0   4  -6    4.73    0.50
   0   4  -6    5.74    0.60
   0   4  -6    5.27    0.58
   0  -4   5    0.12    0.15
   0  -4   5    0.16    0.18
   0  -4   5    0.05    0.14
   0   4  -5    0.17    0.18
   0   4  -5   -0.02    0.14
   0   4  -5   -0.07    0.15
   0   4  -5    0.04    0.16
   0  -4   4    5.86    0.53
   0  -4   4    4.93    0.48
   0  -4   4    5.01    0.46
   0   4  -4    6.70    0.39
   0   4  -4    4.95    0.49
   0   4  -4    6.29    0.51
   0   4  -4    6.01    0.52
   0   4  -4    5.20    0.49
   0  -4   3    8.67    0.57
   0  -4   3    8.80    0.58
   0  -4   3    9.06    0.41
   0  -4   3    8.57    0.55
   0   4  -3   10.21    0.38
   0   4  -3    9.35    0.60
   0   4  -3    9.06    0.57
   0   4  -3    9.69    0.59
   0   4  -3   10.05    0.62
   0  -4   2    0.10    0.12
   0  -4   2    0.24    0.11
   0  -4   2    0.25    0.15
   0   4  -2    0.18    0.07
   0   4  -2    0.15    0.14
   0   4  -2    0.09    0.11
   0   4  -2    0.16    0.13
   0   4  -2    0.09    0.13
   0  -4   1    0.33    0.14
   0  -4   1    0.40    0.13
   0  -4   1    0.37    0.16
   0   4  -1    0.20    0.14
   0   4  -1    0.40    0.16
   0   4  -1    0.33    0.15
   0   4  -1    0.45    0.17
   0  -4   0   78.35    1.31
   0  -4   0   79.79    1.31
   0  -4   0   73.40    1.34
   0  -4   0   84.39    0.91
   0   4   0   84.58    1.45
   0   4   0   81.55    1.42
   0   4   0   85.00    1.30
   0   4   0   84.95    1.40
   0  -4  -1   51.26    0.66
   0  -4  -1   45.53    0.93
   0  -4  -1   45.94    1.03
   0  -4  -1   43.41    0.98
   0  -4  -1   49.64    0.86
   0   4   1   49.60    1.09
   0   4   1   47.13    1.02
   0   4   1   49.87    0.95
   0   4   1   48.25    0.96
   0   4   1   47.76    1.01
   0  -4  -2   43.56    1.04
   0  -4  -2   42.11    0.91
   0  -4  -2   46.18    0.95
   0   4   2   45.51    1.06
   0   4   2   45.07    0.94
   0   4   2   45.93    0.91
   0   4   2   47.75    0.92
   0   4   2   45.68    0.99
   0  -4  -3    0.49    0.15
   0  -4  -3    0.48    0.16
   0  -4  -3    0.53    0.14
   0  -4  -3    0.77    0.19
   0   4   3    0.56    0.18
   0   4   3    0.39    0.12
   0   4   3    0.38    0.14
   0   4   3    0.59    0.16
   0   4   3    0.70    0.18
   0  -4  -4   24.21    0.79
   0  -4  -4   23.37    0.82
   0  -4  -4   22.03    0.56
   0  -4  -4   24.81    0.87
   0   4   4   23.22    0.85
   0   4   4   24.34    0.59
   0   4   4   23.55    0.74
   0   4   4   25.40    0.73
   0   4   4   22.07    0.76
   0  -4  -5   14.70    0.70
   0  -4  -5   13.80    0.66
   0  -4  -5   13.16    0.38
   0  -4  -5   13.05    0.69
   0   4   5   14.72    0.73
   0   4   5   14.30    0.39
   0   4   5   13.42    0.63
   0   4   5   14.88    0.61
   0   4   5   13.24    0.65
   0  -4  -6    0.38    0.20
   0  -4  -6    0.83    0.23
   0  -4  -6    0.64    0.24
   0   4   6    0.95    0.29
   0   4   6    0.70    0.22
   0   4   6    0.69    0.21
   0   4   6    0.81    0.23
   0  -4  -7    0.87    0.28
   0  -4  -7    1.09    0.28
   0  -4  -7    0.75    0.23
   0  -4  -7    1.14    0.31
   0   4   7    1.01    0.30
   0   4   7    1.04    0.28
   0   4   7    0.84    0.25
   0   4   7    0.85    0.26
   0  -4  -8    0.69    0.29
   0  -4  -8    0.50    0.23
   0  -4  -8    0.47    0.21
   0  -4  -8    0.54    0.27
   0   4   8    0.46    0.24
   0   4   8    0.50    0.24
   0   4   8    0.47    0.22
   0   4   8    0.34    0.22
   0  -4  -9    0.03    0.18
   0  -4  -9    0.00    0.18
   0  -4  -9    0.07    0.20
   0   4   9    0.26    0.22
   0   4   9   -0.06    0.16
   0   4   9   -0.02    0.16
   0   4   9   -0.15    0.16
   0  -4 -10    8.18    0.79
   0  -4 -10    7.71    0.74
   0  -4 -10    7.46    0.75
   0   4  10    7.82    0.79
   0   4  10    8.15    0.77
   0   4  10    6.92    0.73
   0  -4 -11    0.30    0.28
   0  -4 -11    0.18    0.25
   0  -4 -11    0.08    0.27
   0  -4 -11    0.09    0.23
   0   4  11   -0.02    0.22
   0   4  11    0.02    0.23
   0   4  11   -0.03    0.24
   0  -4 -12    0.80    0.42
   0  -4 -12    0.54    0.37
   0  -4 -12    0.44    0.34
   0  -4 -12    0.24    0.28
   0   4  12    0.51    0.36
   0   4  12    0.76    0.40
   0   4  12    0.56    0.37
   0  -5   9    0.21    0.31
   0  -5   9    0.30    0.34
   0   5  -9    0.50    0.33
   0   5  -9    0.47    0.36
   0   5  -9    0.53    0.35
   0  -5   8    0.18    0.27
   0  -5   8    0.43    0.34
   0   5  -8    0.37    0.29
   0   5  -8    0.31    0.31
   0   5  -8    0.48    0.30
   0  -5   7    0.63    0.31
   0  -5   7    0.31    0.25
   0  -5   7    0.57    0.27
   0   5  -7    0.35    0.26
   0   5  -7    0.76    0.32
   0   5  -7    0.81    0.34
   0   5  -7    0.42    0.26
   0  -5   6    0.66    0.30
   0  -5   6    0.44    0.25
   0  -5   6    0.37    0.22
   0   5  -6    0.51    0.30
   0   5  -6    0.70    0.29
   0   5  -6    0.41    0.26
   0   5  -6    0.41    0.26
   0  -5   5    0.38    0.24
   0  -5   5    0.57    0.25
   0  -5   5    0.47    0.24
   0   5  -5    0.53    0.27
   0   5  -5    0.31    0.22
   0   5  -5    0.47    0.26
   0   5  -5    0.52    0.26
   0  -5   4   -0.07    0.12
   0  -5   4    0.24    0.19
   0  -5   4    0.21    0.18
   0   5  -4   -0.04    0.14
   0   5  -4    0.10    0.17
   0   5  -4    0.10    0.18
   0   5  -4    0.16    0.19
   0  -5   3    0.12    0.15
   0  -5   3    0.00    0.09
   0  -5   3    0.05    0.13
   0   5  -3    0.01    0.15
   0   5  -3   -0.06    0.10
   0   5  -3   -0.06    0.12
   0   5  -3    0.14    0.16
   0  -5   2    2.23    0.37
   0  -5   2    2.75    0.30
   0  -5   2    2.32    0.37
   0   5  -2    3.18    0.39
   0   5  -2    2.73    0.41
   0   5  -2    2.85    0.40
   0   5  -2    2.27    0.38
   0  -5   1    1.26    0.26
   0  -5   1    1.16    0.24
   0  -5   1    0.87    0.24
   0   5  -1    1.38    0.29
   0   5  -1    1.34    0.28
   0   5  -1    1.75    0.30
   0   5  -1    1.11    0.26
   0  -5   0   40.91    1.07
   0  -5   0   43.18    1.09
   0  -5   0   38.55    1.10
   0  -5   0   44.95    0.74
   0   5   0   44.24    1.19
   0   5   0   46.13    1.09
   0   5   0   45.08    1.13
   0   5   0   42.96    1.13
   0  -5  -1    4.05    0.21
   0  -5  -1    3.75    0.34
   0  -5  -1    3.26    0.33
   0  -5  -1    0.00    0.04
   0   5   1    4.27    0.40
   0   5   1    3.74    0.36
   0   5   1    3.69    0.33
   0   5   1    3.83    0.34
   0   5   1    3.99    0.36
   0  -5  -2    0.20    0.10
   0  -5  -2    0.24    0.13
   0  -5  -2    0.38    0.16
   0  -5  -2    0.33    0.14
   0  -5  -2    0.62    0.17
   0   5   2    0.29    0.18
   0   5   2    0.31    0.14
   0   5   2    0.41    0.15
   0   5   2    0.37    0.14
   0   5   2    0.39    0.16
   0  -5  -3   68.17    1.19
   0  -5  -3   61.13    1.41
   0  -5  -3   60.68    1.19
   0  -5  -3   68.06    1.37
   0   5   3   64.88    1.45
   0   5   3   67.34    1.25
   0   5   3   66.61    1.24
   0   5   3   68.86    1.24
   0   5   3   66.39    1.36
   0  -5  -4    0.59    0.19
   0  -5  -4    0.38    0.18
   0  -5  -4    0.34    0.13
   0  -5  -4    0.64    0.22
   0   5   4    0.59    0.22
   0   5   4    0.68    0.17
   0   5   4    0.56    0.18
   0   5   4    0.54    0.19
   0   5   4    0.70    0.21
   0  -5  -5    1.17    0.27
   0  -5  -5    1.27    0.28
   0  -5  -5    1.37    0.21
   0  -5  -5    1.51    0.33
   0   5   5    1.25    0.31
   0   5   5    1.55    0.22
   0   5   5    1.26    0.26
   0   5   5    1.41    0.27
   0   5   5    1.25    0.27
   0  -5  -6    0.85    0.26
   0  -5  -6    0.55    0.22
   0  -5  -6    1.11    0.30
   0   5   6    0.77    0.26
   0   5   6    0.74    0.24
   0   5   6    1.04    0.26
   0   5   6    0.86    0.25
   0  -5  -7    0.36    0.21
   0  -5  -7    0.29    0.20
   0  -5  -7    0.00    0.15
   0   5   7    0.35    0.23
   0   5   7    0.24    0.18
   0   5   7    0.44    0.21
   0   5   7    0.50    0.23
   0  -5  -8    0.00    0.17
   0  -5  -8    0.08    0.16
   0  -5  -8    0.09    0.17
   0  -5  -8    0.04    0.16
   0   5   8    0.15    0.20
   0   5   8    0.02    0.16
   0   5   8    0.23    0.19
   0   5   8    0.06    0.18
   0  -5  -9    4.55    0.67
   0  -5  -9    4.10    0.51
   0  -5  -9    2.90    0.54
   0   5   9    5.12    0.61
   0   5   9    4.07    0.60
   0   5   9    3.64    0.59
   0  -5 -10    0.19    0.27
   0  -5 -10    0.26    0.26
   0  -5 -10    0.13    0.24
   0   5  10    0.08    0.20
   0   5  10    0.12    0.22
   0   5  10    0.04    0.23
   0  -5 -11    0.45    0.35
   0  -5 -11    0.33    0.31
   0  -5 -11    0.46    0.33
   0   5  11    0.60    0.36
   0   5  11    0.19    0.27
   0   5  11    0.63    0.35
   0  -5 -12    0.11    0.31
   0  -5 -12    0.24    0.28
   0   5  12    0.03    0.26
   0   5  12    0.10    0.29
   0   5  12   -0.18    0.25
   0  -6   8    0.91    0.42
   0  -6   8    0.70    0.41
   0   6  -8    0.68    0.37
   0   6  -8    1.16    0.45
   0   6  -8    0.60    0.39
   0  -6   7    0.36    0.28
   0  -6   7    0.41    0.29
   0  -6   7    0.39    0.28
   0   6  -7    0.09    0.25
   0   6  -7    0.09    0.24
   0   6  -7    0.23    0.27
   0   6  -7    0.47    0.31
   0  -6   6    0.52    0.30
   0  -6   6    0.40    0.30
   0  -6   6    0.45    0.27
   0   6  -6    0.43    0.27
   0   6  -6    0.44    0.26
   0   6  -6    0.88    0.36
   0   6  -6    0.47    0.30
   0  -6   5    2.71    0.52
   0  -6   5    2.79    0.54
   0  -6   5    2.74    0.50
   0   6  -5    3.44    0.58
   0   6  -5    3.13    0.54
   0   6  -5    2.80    0.53
   0   6  -5    3.02    0.57
   0  -6   4    5.81    0.60
   0  -6   4    5.74    0.59
   0   6  -4    6.28    0.64
   0   6  -4    7.20    0.67
   0   6  -4    5.82    0.60
   0  -6   3    0.43    0.22
   0  -6   3    0.26    0.20
   0   6  -3    0.39    0.23
   0   6  -3    0.48    0.23
   0   6  -3    0.81    0.29
   0   6  -3    0.39    0.22
   0  -6   2    0.16    0.16
   0  -6   2    0.15    0.14
   0  -6   2    0.17    0.17
   0   6  -2    0.09    0.17
   0   6  -2    0.18    0.18
   0   6  -2    0.11    0.17
   0   6  -2   -0.08    0.13
   0  -6   1    3.77    0.41
   0  -6   1    4.06    0.40
   0  -6   1    3.50    0.41
   0   6  -1    3.94    0.45
   0   6  -1    4.61    0.46
   0   6  -1    4.53    0.45
   0   6  -1    4.45    0.47
   0  -6   0    1.41    0.29
   0  -6   0    1.38    0.29
   0  -6   0    1.10    0.27
   0  -6   0    1.49    0.19
   0   6   0    1.14    0.30
   0   6   0    1.13    0.27
   0   6   0    1.23    0.28
   0   6   0    1.41    0.29
   0   6   0    1.46    0.32
   0  -6  -1    0.54    0.20
   0  -6  -1    0.53    0.20
   0  -6  -1    0.44    0.19
   0  -6  -1    0.85    0.19
   0   6   1    0.50    0.22
   0   6   1    0.47    0.19
   0   6   1    0.65    0.20
   0   6   1    0.45    0.18
   0   6   1    0.70    0.22
   0  -6  -2    0.36    0.12
   0  -6  -2    0.43    0.18
   0  -6  -2    0.17    0.15
   0  -6  -2    0.19    0.15
   0  -6  -2    0.23    0.14
   0   6   2    0.07    0.17
   0   6   2    0.09    0.12
   0   6   2    0.66    0.20
   0   6   2    0.09    0.13
   0   6   2    0.47    0.20
   0  -6  -3    8.48    0.59
   0  -6  -3    8.62    0.53
   0  -6  -3    9.42    0.56
   0   6   3    9.66    0.64
   0   6   3    9.53    0.55
   0   6   3   10.10    0.55
   0   6   3   10.22    0.56
   0   6   3    9.10    0.57
   0  -6  -4    8.16    0.50
   0  -6  -4    5.76    0.51
   0  -6  -4    6.15    0.43
   0  -6  -4    6.94    0.54
   0   6   4    7.45    0.60
   0   6   4    7.36    0.47
   0   6   4    6.32    0.46
   0   6   4    7.33    0.49
   0   6   4    6.20    0.50
   0  -6  -5   16.81    0.78
   0  -6  -5   16.33    0.85
   0  -6  -5   14.92    0.62
   0  -6  -5   15.93    0.84
   0   6   5   17.29    0.90
   0   6   5   17.42    0.66
   0   6   5   17.58    0.77
   0   6   5   17.86    0.74
   0   6   5   16.29    0.80
   0  -6  -6    1.24    0.31
   0  -6  -6    0.87    0.29
   0  -6  -6    0.81    0.28
   0   6   6    1.03    0.32
   0   6   6    1.06    0.28
   0   6   6    1.28    0.30
   0   6   6    1.31    0.32
   0  -6  -7    3.64    0.53
   0  -6  -7    2.69    0.48
   0  -6  -7    3.02    0.53
   0   6   7    2.85    0.50
   0   6   7    3.07    0.46
   0   6   7    3.82    0.43
   0   6   7    3.01    0.49
   0  -6  -8    1.90    0.42
   0  -6  -8    1.67    0.39
   0  -6  -8    1.85    0.44
   0   6   8    1.65    0.42
   0   6   8    2.02    0.42
   0   6   8    1.67    0.40
   0  -6  -9    0.29    0.25
   0  -6  -9    0.31    0.23
   0  -6  -9    0.30    0.23
   0  -6  -9    0.22    0.23
   0   6   9    0.60    0.30
   0   6   9    0.09    0.20
   0   6   9    0.19    0.23
   0  -6 -10   -0.02    0.24
   0  -6 -10    0.03    0.20
   0  -6 -10    0.10    0.24
   0   6  10    0.02    0.21
   0   6  10    0.12    0.21
   0   6  10   -0.01    0.20
   0  -6 -11    0.43    0.32
   0  -6 -11    0.27    0.29
   0  -6 -11    0.62    0.36
   0   6  11   -0.01    0.22
   0   6  11    0.16    0.26
   0   6  11    0.23    0.29
   0  -7   7    0.05    0.28
   0  -7   7    0.17    0.26
   0   7  -7    0.13    0.28
   0   7  -7    0.38    0.33
   0   7  -7    0.26    0.33
   0   7  -7   -0.02    0.26
   0  -7   6    0.42    0.33
   0  -7   6   -0.02    0.20
   0   7  -6    0.20    0.27
   0   7  -6    0.06    0.24
   0   7  -6    0.19    0.28
   0   7  -6   -0.17    0.19
   0  -7   5    0.35    0.28
   0  -7   5    0.53    0.29
   0   7  -5    0.53    0.31
   0   7  -5    0.74    0.34
   0   7  -5    0.92    0.37
   0   7  -5    0.50    0.30
   0  -7   4    4.84    0.60
   0  -7   4    5.26    0.62
   0   7  -4    4.17    0.64
   0   7  -4    4.31    0.64
   0   7  -4    5.50    0.65
   0   7  -4    5.31    0.64
   0  -7   3    1.10    0.35
   0  -7   3    0.79    0.32
   0   7  -3    1.26    0.37
   0   7  -3    1.00    0.33
   0   7  -3    1.07    0.35
   0   7  -3    0.86    0.33
   0  -7   2    0.00    0.17
   0  -7   2    0.05    0.15
   0  -7   2    0.07    0.16
   0   7  -2    0.08    0.19
   0   7  -2   -0.04    0.14
   0   7  -2   -0.05    0.18
   0   7  -2    0.00    0.16
   0  -7   1    0.01    0.14
   0  -7   1    0.17    0.17
   0  -7   1    0.11    0.15
   0   7  -1    0.14    0.20
   0   7  -1   -0.13    0.12
   0   7  -1   -0.06    0.15
   0   7  -1    0.14    0.17
   0   7  -1    0.24    0.20
   0  -7   0    4.66    0.48
   0  -7   0    5.11    0.49
   0  -7   0    4.10    0.47
   0   7   0    5.11    0.54
   0   7   0    4.36    0.48
   0   7   0    4.99    0.48
   0   7   0    5.24    0.49
   0   7   0    4.74    0.49
   0  -7  -1    4.54    0.46
   0  -7  -1    4.47    0.48
   0  -7  -1    4.61    0.48
   0   7   1    4.69    0.51
   0   7   1    4.40    0.46
   0   7   1    5.31    0.49
   0   7   1    4.87    0.47
   0   7   1    5.05    0.50
   0  -7  -2    0.45    0.19
   0  -7  -2    0.31    0.20
   0  -7  -2    0.22    0.15
   0  -7  -2    0.25    0.16
   0   7   2    0.35    0.23
   0   7   2    0.20    0.18
   0   7   2    0.23    0.18
   0   7   2    0.15    0.16
   0   7   2    0.12    0.17
   0  -7  -3    0.66    0.26
   0  -7  -3    0.80    0.24
   0  -7  -3    1.06    0.27
   0   7   3    1.06    0.32
   0   7   3    0.85    0.25
   0   7   3    1.06    0.27
   0   7   3    0.80    0.25
   0   7   3    0.75    0.26
   0  -7  -4    1.34    0.28
   0  -7  -4    1.08    0.31
   0  -7  -4    1.07    0.28
   0  -7  -4    0.99    0.29
   0   7   4    0.72    0.29
   0   7   4    1.23    0.28
   0   7   4    1.07    0.27
   0   7   4    1.34    0.30
   0   7   4    0.95    0.29
   0  -7  -5   13.99    0.73
   0  -7  -5   11.64    0.79
   0  -7  -5   10.47    0.60
   0  -7  -5   12.95    0.81
   0   7   5   13.07    0.85
   0   7   5   12.81    0.66
   0   7   5   12.30    0.71
   0   7   5   12.23    0.68
   0   7   5   11.96    0.76
   0  -7  -6    1.45    0.35
   0  -7  -6    0.88    0.30
   0  -7  -6    0.81    0.31
   0   7   6    1.00    0.33
   0   7   6    0.96    0.28
   0   7   6    0.96    0.31
   0  -7  -7    2.32    0.45
   0  -7  -7    1.74    0.41
   0  -7  -7    2.21    0.46
   0   7   7    2.33    0.48
   0   7   7    2.14    0.41
   0   7   7    1.99    0.41
   0  -7  -8    0.87    0.33
   0  -7  -8    0.53    0.27
   0  -7  -8    0.35    0.28
   0   7   8    0.58    0.28
   0   7   8    0.42    0.25
   0   7   8    0.30    0.24
   0  -7  -9    0.91    0.38
   0  -7  -9    0.27    0.26
   0  -7  -9    0.40    0.29
   0   7   9    0.80    0.35
   0   7   9    0.40    0.29
   0  -7 -10   -0.06    0.25
   0  -7 -10    0.02    0.26
   0   7  10    0.12    0.25
   0   7  10    0.20    0.25
   0  -7 -11    0.28    0.35
   0  -7 -11    0.39    0.33
   0   7  11    0.14    0.27
   0   7  11    0.77    0.38
   0  -8   6    0.48    0.37
   0  -8   6    0.55    0.36
   0   8  -6    0.88    0.44
   0   8  -6    0.40    0.35
   0   8  -6    0.46    0.36
   0   8  -6    0.46    0.36
   0  -8   5    0.12    0.27
   0  -8   5    0.04    0.24
   0   8  -5    0.15    0.27
   0   8  -5    0.30    0.29
   0   8  -5    0.40    0.33
   0   8  -5    0.23    0.29
   0  -8   4    1.51    0.45
   0  -8   4    1.51    0.44
   0   8  -4    0.98    0.38
   0   8  -4    1.24    0.40
   0   8  -4    1.22    0.43
   0   8  -4    0.89    0.36
   0  -8   3    0.03    0.22
   0  -8   3    0.15    0.21
   0   8  -3    0.31    0.30
   0   8  -3    0.52    0.28
   0   8  -3    0.02    0.24
   0   8  -3    0.08    0.22
   0  -8   2    0.96    0.34
   0  -8   2    0.86    0.33
   0   8  -2    0.87    0.35
   0   8  -2    0.97    0.33
   0   8  -2    0.66    0.29
   0   8  -2    0.88    0.35
   0  -8   1    0.04    0.18
   0  -8   1    0.11    0.17
   0  -8   1    0.12    0.18
   0   8  -1   -0.10    0.18
   0   8  -1    0.02    0.17
   0   8  -1    0.16    0.20
   0   8  -1    0.05    0.20
   0   8  -1   -0.01    0.17
   0  -8   0    0.10    0.18
   0  -8   0    0.16    0.19
   0  -8   0    0.03    0.16
   0   8   0   -0.02    0.18
   0   8   0   -0.06    0.15
   0   8   0    0.19    0.20
   0   8   0    0.07    0.17
   0   8   0   -0.03    0.17
   0  -8  -1    1.96    0.40
   0  -8  -1    2.19    0.44
   0  -8  -1    2.19    0.43
   0   8   1    2.94    0.53
   0   8   1    2.21    0.43
   0   8   1    2.70    0.43
   0   8   1    2.56    0.45
   0   8   1    2.43    0.46
   0  -8  -2    1.36    0.33
   0  -8  -2    1.87    0.41
   0  -8  -2    1.20    0.32
   0   8   2    1.01    0.33
   0   8   2    1.44    0.35
   0   8   2    2.02    0.37
   0   8   2    1.82    0.37
   0   8   2    1.21    0.34
   0  -8  -3    1.07    0.32
   0  -8  -3    1.39    0.33
   0  -8  -3    1.81    0.36
   0   8   3    1.46    0.38
   0   8   3    1.51    0.35
   0   8   3    2.12    0.38
   0   8   3    2.06    0.38
   0   8   3    1.97    0.41
   0  -8  -4    5.51    0.59
   0  -8  -4    6.61    0.57
   0  -8  -4    6.55    0.59
   0   8   4    6.60    0.66
   0   8   4    6.52    0.56
   0   8   4    7.04    0.57
   0   8   4    7.09    0.58
   0   8   4    6.35    0.61
   0  -8  -5    1.48    0.39
   0  -8  -5    1.17    0.30
   0  -8  -5    1.06    0.34
   0   8   5    1.21    0.36
   0   8   5    1.43    0.32
   0   8   5    1.48    0.33
   0   8   5    1.25    0.34
   0  -8  -6    0.15    0.22
   0  -8  -6    0.15    0.23
   0  -8  -6    0.32    0.25
   0   8   6   -0.22    0.14
   0   8   6    0.22    0.22
   0  -8  -7    0.07    0.21
   0  -8  -7    0.20    0.22
   0  -8  -7    0.24    0.26
   0   8   7    0.04    0.20
   0   8   7    0.28    0.25
   0  -8  -8   -0.04    0.22
   0  -8  -8   -0.04    0.19
   0  -8  -8    0.14    0.26
   0   8   8   -0.07    0.17
   0   8   8   -0.05    0.19
   0  -8  -9   -0.02    0.24
   0  -8  -9    0.24    0.26
   0  -8  -9    0.20    0.27
   0   8   9    0.16    0.25
   0   8   9   -0.07    0.19
   0  -8 -10    0.24    0.33
   0  -8 -10    0.50    0.34
   0  -8 -10    0.38    0.34
   0   8  10    0.56    0.37
   0   8  10    0.07    0.25
   0  -9   4    0.26    0.32
   0  -9   4   -0.03    0.25
   0   9  -4   -0.05    0.23
   0   9  -4    0.24    0.27
   0   9  -4    0.24    0.30
   0   9  -4    0.07    0.27
   0  -9   3    0.08    0.26
   0  -9   3   -0.02    0.20
   0   9  -3   -0.11    0.20
   0   9  -3   -0.03    0.23
   0   9  -3    0.06    0.26
   0   9  -3   -0.09    0.22
   0   9  -3    0.12    0.24
   0  -9   2    0.05    0.22
   0  -9   2   -0.10    0.17
   0   9  -2   -0.01    0.22
   0   9  -2    0.11    0.22
   0   9  -2    0.04    0.22
   0   9  -2    0.10    0.25
   0   9  -2   -0.08    0.23
   0  -9   1    0.07    0.22
   0  -9   1    0.01    0.19
   0  -9   1    0.05    0.20
   0   9  -1    0.03    0.23
   0   9  -1    0.01    0.20
   0   9  -1    0.06    0.22
   0   9  -1   -0.13    0.19
   0   9  -1   -0.01    0.20
   0  -9   0    2.24    0.47
   0  -9   0    1.67    0.42
   0  -9   0    1.73    0.44
   0   9   0    1.90    0.46
   0   9   0    2.12    0.48
   0   9   0    1.77    0.42
   0   9   0    2.10    0.46
   0   9   0    2.52    0.52
   0  -9  -1   -0.03    0.18
   0  -9  -1   -0.04    0.17
   0  -9  -1    0.01    0.16
   0   9   1    0.06    0.22
   0   9   1   -0.05    0.15
   0   9   1    0.28    0.23
   0   9   1   -0.06    0.19
   0   9   1   -0.06    0.19
   0  -9  -2    0.34    0.25
   0  -9  -2    0.32    0.24
   0  -9  -2    0.08    0.20
   0   9   2    0.21    0.24
   0   9   2    0.35    0.23
   0   9   2    0.12    0.22
   0   9   2    0.01    0.19
   0  -9  -3    0.25    0.23
   0  -9  -3    0.16    0.20
   0   9   3    0.11    0.24
   0   9   3    0.11    0.18
   0   9   3   -0.04    0.19
   0   9   3    0.05    0.20
   0  -9  -4    0.13    0.20
   0  -9  -4    0.06    0.18
   0   9   4    0.03    0.23
   0   9   4    0.13    0.19
   0   9   4    0.21    0.22
   0  -9  -5    0.49    0.28
   0  -9  -5    0.29    0.24
   0   9   5    0.54    0.32
   0   9   5    0.37    0.26
   0  -9  -6   -0.17    0.16
   0  -9  -6    0.01    0.19
   0   9   6    0.23    0.25
   0   9   6    0.06    0.20
   0  -9  -7    0.39    0.29
   0  -9  -7    0.44    0.30
   0   9   7    0.11    0.25
   0   9   7    0.51    0.29
   0  -9  -8   -0.03    0.25
   0  -9  -8   -0.14    0.24
   0   9   8    0.36    0.30
   0   9   8    0.18    0.27
   0  -9  -9    0.50    0.33
   0  -9  -9    0.88    0.40
   0   9   9    1.19    0.46
   0  -9 -10   -0.03    0.27
   0  -9 -10    0.20    0.32
   0  -9 -10   -0.06    0.28
   0   9  10    0.06    0.29
   0 -10   3   -0.04    0.25
   0 -10   3    0.04    0.24
   0  10  -3    0.09    0.29
   0  10  -3    0.08    0.26
   0  10  -3   -0.06    0.25
   0 -10   2   -0.18    0.24
   0 -10   2    0.01    0.24
   0  10  -2    0.08    0.28
   0  10  -2   -0.03    0.22
   0  10  -2    0.20    0.30
   0  10  -2    0.10    0.30
   0 -10   1    0.42    0.31
   0 -10   1    0.00    0.21
   0  10  -1   -0.11    0.24
   0  10  -1    0.13    0.23
   0  10  -1    0.16    0.27
   0  10  -1    0.22    0.26
   0 -10   0   -0.06    0.25
   0 -10   0    0.09    0.23
   0 -10   0    0.20    0.24
   0  10   0    0.16    0.27
   0  10   0    0.18    0.25
   0  10   0    0.07    0.26
   0  10   0    0.19    0.27
   0 -10  -1    0.06    0.25
   0 -10  -1    0.11    0.24
   0 -10  -1   -0.12    0.18
   0  10   1    0.03    0.21
   0  10   1    0.12    0.24
   0  10   1    0.04    0.24
   0  10   1    0.01    0.20
   0 -10  -2   -0.04    0.20
   0 -10  -2    0.12    0.22
   0  10   2    0.05    0.25
   0  10   2    0.24    0.25
   0  10   2    0.17    0.24
   0 -10  -3    0.51    0.31
   0 -10  -3    0.25    0.25
   0  10   3    0.13    0.26
   0  10   3    0.20    0.25
   0  10   3    0.18    0.24
   0 -10  -4    0.30    0.27
   0 -10  -4    0.27    0.25
   0  10   4    0.31    0.30
   0  10   4    0.56    0.30
   0  10   4    0.50    0.31
   0 -10  -5    0.27    0.26
   0  10   5    0.79    0.38
   0  10   5    0.39    0.30
   0 -10  -6    0.01    0.20
   0 -10  -6    0.44    0.30
   0  10   6   -0.04    0.24
   0  10   6    0.04    0.23
   0 -10  -7    0.14    0.22
   0 -10  -7    0.27    0.32
   0  10   7    0.42    0.33
   0  10   7    0.44    0.32
   0 -10  -8    0.15    0.24
   0 -10  -8   -0.04    0.27
   0  10   8    0.12    0.27
   0 -11   0    0.13    0.27
   0  11   0    0.33    0.33
   0  11   0    0.40    0.32
   0  11   0    0.09    0.30
   0 -11  -1    0.54    0.35
   0 -11  -1    0.10    0.27
   0  11   1   -0.16    0.26
   0  11   1    0.15    0.27
   0  11   1    0.16    0.29
   0 -11  -2   -0.35    0.22
   0 -11  -2    0.05    0.21
   0  11   2    0.14    0.28
   0  11   2    0.07    0.24
   0  11   2   -0.01    0.25
   0 -11  -3    0.01    0.25
   0 -11  -3    0.07    0.23
   0  11   3    0.10    0.26
   0  11   3    0.28    0.29
   0  11   3    0.06    0.27
   0 -11  -4   -0.02    0.23
   0 -11  -4   -0.06    0.22
   0  11   4    0.11    0.28
   0  11   4   -0.03    0.24
   0  11   4    0.05    0.28
   0 -11  -5    0.03    0.24
   0  11   5    0.05    0.28
   0 -11  -6    0.09    0.25
   0  11   6   -0.03    0.27
   0 -11  -7   -0.07    0.25
   0  11   7   -0.08    0.26
  -1  11   5    0.08    0.32
  -1  11   5    0.08    0.28
   1 -11  -5    0.35    0.31
  -1  11   4    0.46    0.36
  -1  11   4   -0.05    0.26
   1 -11  -4    0.28    0.29
  -1  11   3    0.32    0.32
  -1  11   3    0.44    0.32
  -1  11   3    0.19    0.31
   1 -11  -3    0.56    0.36
   1 -11  -3    0.29    0.29
  -1  11   2   -0.08    0.27
  -1  11   2    0.15    0.28
  -1  11   2    0.06    0.29
   1 -11  -2   -0.09    0.24
   1 -11  -2    0.00    0.26
  -1  11   1    0.02    0.30
  -1  11   1    0.12    0.27
  -1  11   1    0.29    0.32
   1 -11  -1    0.15    0.30
   1 -11  -1   -0.01    0.24
  -1  10   8    0.44    0.35
  -1  10   8    0.19    0.32
   1 -10  -8    0.02    0.27
   1 -10  -8    0.05    0.33
  -1  10   7    0.11    0.29
  -1  10   7    0.11    0.27
   1 -10  -7    0.02    0.24
   1 -10  -7    0.28    0.33
  -1  10   6    0.37    0.35
  -1  10   6    0.10    0.23
   1 -10  -6    0.10    0.24
  -1  10   5    0.00    0.25
  -1  10   5    0.17    0.26
   1 -10  -5    0.04    0.23
  -1  10   4    0.10    0.27
  -1  10   4   -0.02    0.20
   1 -10  -4   -0.06    0.21
  -1  10   3    0.14    0.26
  -1  10   3    0.08    0.23
  -1  10   3   -0.05    0.22
   1 -10  -3    0.13    0.24
   1 -10  -3   -0.05    0.19
  -1  10   2   -0.14    0.21
  -1  10   2    0.01    0.20
  -1  10   2   -0.09    0.22
   1 -10  -2   -0.15    0.22
   1 -10  -2   -0.10    0.20
  -1  10   1   -0.08    0.22
  -1  10   1    0.08    0.21
  -1  10   1   -0.04    0.23
   1 -10  -1   -0.07    0.19
   1 -10  -1   -0.05    0.21
  -1  10   0    0.19    0.29
  -1  10   0    0.11    0.26
  -1  10   0    0.22    0.28
   1 -10   0    0.28    0.30
   1 -10   0    0.20    0.26
  -1  10  -1    2.60    0.60
  -1  10  -1    2.09    0.52
  -1  10  -1    1.85    0.50
   1 -10   1    2.14    0.56
  -1  10  -2   -0.10    0.28
  -1  10  -2    0.16    0.27
  -1  10  -2    0.10    0.29
  -1  10  -2    0.08    0.27
  -1  10  -2   -0.02    0.26
   1 -10   2    0.20    0.30
   1 -10   2   -0.16    0.20
  -1   9   9    0.00    0.27
  -1   9   9    0.19    0.30
   1  -9  -9    0.08    0.26
   1  -9  -9    0.46    0.36
  -1   9   8    0.22    0.28
  -1   9   8    0.17    0.26
   1  -9  -8    0.16    0.26
   1  -9  -8    0.27    0.31
  -1   9   7    0.07    0.23
  -1   9   7    0.13    0.25
   1  -9  -7    0.22    0.24
   1  -9  -7    0.44    0.31
  -1   9   6   -0.21    0.18
  -1   9   6    0.29    0.27
   1  -9  -6    0.26    0.25
   1  -9  -6    0.22    0.27
  -1   9   5    0.26    0.26
  -1   9   5    0.41    0.27
   1  -9  -5    0.28    0.24
   1  -9  -5    0.06    0.22
  -1   9   4    0.16    0.26
  -1   9   4    0.08    0.19
  -1   9   4   -0.03    0.19
  -1   9   4    0.10    0.21
   1  -9  -4    0.07    0.19
   1  -9  -4   -0.01    0.18
  -1   9   3   -0.07    0.19
  -1   9   3    0.06    0.20
  -1   9   3    0.08    0.20
  -1   9   3   -0.09    0.18
   1  -9  -3   -0.08    0.17
   1  -9  -3   -0.07    0.16
  -1   9   2    0.19    0.24
  -1   9   2    0.00    0.18
  -1   9   2    0.02    0.20
  -1   9   2    0.00    0.20
   1  -9  -2    0.09    0.22
   1  -9  -2    0.02    0.19
  -1   9   1    0.22    0.26
  -1   9   1    0.31    0.24
  -1   9   1    0.46    0.27
  -1   9   1    0.05    0.22
   1  -9  -1    0.12    0.21
   1  -9  -1    0.19    0.22
  -1   9   0    0.37    0.28
  -1   9   0    0.57    0.30
  -1   9   0    0.28    0.25
  -1   9   0    0.51    0.28
  -1   9   0    0.41    0.27
   1  -9   0    0.51    0.30
   1  -9   0    0.31    0.25
   1  -9   0    0.46    0.28
  -1   9  -1    0.70    0.36
  -1   9  -1    0.45    0.28
  -1   9  -1    0.51    0.30
  -1   9  -1    0.85    0.33
  -1   9  -1    0.36    0.28
   1  -9   1    0.30    0.27
   1  -9   1    0.74    0.32
   1  -9   1    0.18    0.24
  -1   9  -2    1.84    0.51
  -1   9  -2    0.89    0.36
  -1   9  -2    1.27    0.42
  -1   9  -2    1.46    0.44
  -1   9  -2    1.63    0.46
   1  -9   2    1.13    0.40
   1  -9   2    1.13    0.41
  -1   9  -3   -0.05    0.24
  -1   9  -3   -0.07    0.20
  -1   9  -3   -0.08    0.25
  -1   9  -3   -0.06    0.24
   1  -9   3    0.01    0.24
   1  -9   3   -0.02    0.22
  -1   9  -4    0.00    0.24
  -1   9  -4   -0.01    0.24
  -1   9  -4    0.02    0.29
  -1   9  -4    0.04    0.26
   1  -9   4   -0.05    0.28
   1  -9   4   -0.14    0.20
  -1   8  10    0.07    0.26
  -1   8  10   -0.02    0.23
   1  -8 -10   -0.15    0.26
   1  -8 -10    0.06    0.29
   1  -8 -10    0.08    0.28
  -1   8   9    0.01    0.23
  -1   8   9    0.26    0.30
   1  -8  -9    0.36    0.32
   1  -8  -9    0.46    0.32
   1  -8  -9    0.59    0.37
  -1   8   8    0.17    0.25
  -1   8   8    0.04    0.19
  -1   8   8    0.27    0.26
   1  -8  -8   -0.10    0.22
   1  -8  -8   -0.11    0.19
   1  -8  -8    0.02    0.23
  -1   8   7    0.15    0.25
  -1   8   7   -0.02    0.19
  -1   8   7    0.23    0.23
   1  -8  -7   -0.09    0.18
   1  -8  -7    0.09    0.20
   1  -8  -7    0.16    0.23
  -1   8   6    0.03    0.21
  -1   8   6    0.04    0.19
  -1   8   6   -0.03    0.19
   1  -8  -6    0.07    0.20
   1  -8  -6    0.12    0.20
   1  -8  -6   -0.01    0.22
  -1   8   5    0.42    0.29
  -1   8   5    0.56    0.27
  -1   8   5    0.52    0.29
   1  -8  -5    0.29    0.22
   1  -8  -5    0.40    0.26
  -1   8   4    2.33    0.49
  -1   8   4    1.91    0.38
  -1   8   4    2.59    0.46
  -1   8   4    1.80    0.42
   1  -8  -4    1.75    0.41
   1  -8  -4    1.94    0.38
   1  -8  -4    2.17    0.43
  -1   8   3   -0.14    0.20
  -1   8   3    0.02    0.17
  -1   8   3    0.12    0.18
  -1   8   3   -0.04    0.20
   1  -8  -3   -0.06    0.17
   1  -8  -3   -0.07    0.15
   1  -8  -3   -0.01    0.18
  -1   8   2    1.13    0.36
  -1   8   2    1.00    0.32
  -1   8   2    1.10    0.32
  -1   8   2    1.16    0.31
  -1   8   2    0.97    0.33
   1  -8  -2    1.09    0.34
   1  -8  -2    0.78    0.28
  -1   8   1    0.38    0.26
  -1   8   1    0.64    0.27
  -1   8   1    0.86    0.29
  -1   8   1    0.46    0.24
  -1   8   1    0.66    0.28
   1  -8  -1    0.38    0.22
   1  -8  -1    0.27    0.22
   1  -8  -1    0.32    0.23
  -1   8   0    0.87    0.33
  -1   8   0    0.43    0.23
  -1   8   0    0.38    0.25
  -1   8   0    0.73    0.27
  -1   8   0    0.65    0.30
   1  -8   0    0.97    0.31
   1  -8   0    0.85    0.30
   1  -8   0    0.83    0.31
  -1   8  -1    0.43    0.28
  -1   8  -1    0.27    0.23
  -1   8  -1    0.23    0.23
  -1   8  -1    0.25    0.23
  -1   8  -1    0.57    0.29
   1  -8   1    0.23    0.23
   1  -8   1    0.22    0.21
   1  -8   1    0.23    0.21
  -1   8  -2    2.63    0.53
  -1   8  -2    2.68    0.52
  -1   8  -2    2.36    0.48
  -1   8  -2    2.51    0.53
   1  -8   2    2.96    0.55
   1  -8   2    2.51    0.52
  -1   8  -3   -0.09    0.19
  -1   8  -3    0.20    0.22
  -1   8  -3    0.06    0.23
  -1   8  -3   -0.04    0.21
   1  -8   3    0.11    0.23
   1  -8   3    0.09    0.21
  -1   8  -4    0.05    0.24
  -1   8  -4    0.56    0.32
  -1   8  -4    0.13    0.27
  -1   8  -4    0.24    0.27
   1  -8   4    0.28    0.28
   1  -8   4    0.14    0.25
  -1   8  -5    2.07    0.56
  -1   8  -5    1.51    0.48
  -1   8  -5    2.14    0.56
  -1   8  -5    1.38    0.47
   1  -8   5    1.76    0.52
   1  -8   5    1.71    0.49
  -1   8  -6    0.38    0.36
  -1   8  -6    0.12    0.33
  -1   8  -6    0.21    0.32
   1  -8   6    0.33    0.33
   1  -8   6    0.11    0.29
  -1   7  10    0.18    0.28
  -1   7  10   -0.08    0.23
  -1   7  10    0.46    0.33
   1  -7 -10   -0.05    0.24
   1  -7 -10    0.23    0.29
   1  -7 -10   -0.04    0.25
  -1   7   9    0.22    0.25
  -1   7   9    0.46    0.29
  -1   7   9    0.37    0.26
   1  -7  -9    0.05    0.25
   1  -7  -9    0.59    0.32
   1  -7  -9    0.16    0.25
  -1   7   8    0.34    0.27
  -1   7   8    0.43    0.24
  -1   7   8    0.43    0.29
   1  -7  -8    0.49    0.28
   1  -7  -8    0.50    0.28
   1  -7  -8    0.26    0.27
  -1   7   7    1.44    0.41
  -1   7   7    1.13    0.34
  -1   7   7    1.21    0.38
   1  -7  -7    1.28    0.36
   1  -7  -7    1.32    0.38
   1  -7  -7    0.99    0.35
  -1   7   6    0.80    0.32
  -1   7   6    0.56    0.26
  -1   7   6    0.70    0.28
   1  -7  -6    0.48    0.25
   1  -7  -6    0.52    0.27
   1  -7  -6    0.42    0.27
  -1   7   5    2.45    0.48
  -1   7   5    2.81    0.46
  -1   7   5    2.61    0.47
   1  -7  -5    2.87    0.45
   1  -7  -5    2.54    0.47
   1  -7  -5    2.14    0.44
  -1   7   4   17.04    0.95
  -1   7   4   17.06    0.80
  -1   7   4   17.74    0.89
  -1   7   4   16.14    0.92
   1  -7  -4   18.03    0.80
   1  -7  -4   14.71    0.89
   1  -7  -4   16.13    0.79
   1  -7  -4   17.11    0.89
  -1   7   3   24.61    1.12
  -1   7   3   22.85    0.96
  -1   7   3   24.31    1.00
  -1   7   3   23.82    0.86
  -1   7   3   21.38    1.01
   1  -7  -3   22.05    1.06
   1  -7  -3   21.12    0.92
   1  -7  -3   25.39    1.00
  -1   7   2    1.19    0.36
  -1   7   2    0.60    0.24
  -1   7   2    0.90    0.28
  -1   7   2    1.06    0.26
  -1   7   2    0.90    0.29
   1  -7  -2    1.08    0.26
   1  -7  -2    0.86    0.29
   1  -7  -2    0.69    0.24
   1  -7  -2    0.84    0.24
  -1   7   1    0.00    0.17
  -1   7   1   -0.12    0.12
  -1   7   1   -0.01    0.16
  -1   7   1   -0.02    0.15
  -1   7   1    0.00    0.15
   1  -7  -1    0.04    0.15
   1  -7  -1    0.00    0.14
   1  -7  -1    0.04    0.14
  -1   7   0    0.41    0.25
  -1   7   0    0.19    0.19
  -1   7   0    0.14    0.18
  -1   7   0    0.48    0.22
  -1   7   0    0.20    0.21
   1  -7   0    0.22    0.18
   1  -7   0    0.03    0.16
   1  -7   0    0.28    0.20
  -1   7  -1    0.02    0.18
  -1   7  -1    0.05    0.17
  -1   7  -1    0.18    0.21
  -1   7  -1    0.26    0.23
   1  -7   1    0.14    0.18
   1  -7   1    0.21    0.18
   1  -7   1   -0.02    0.13
  -1   7  -2    1.60    0.39
  -1   7  -2    1.08    0.33
  -1   7  -2    1.23    0.34
  -1   7  -2    1.02    0.34
   1  -7   2    1.21    0.35
   1  -7   2    1.55    0.34
   1  -7   2    1.69    0.40
  -1   7  -3    2.54    0.49
  -1   7  -3    2.72    0.50
  -1   7  -3    2.52    0.50
  -1   7  -3    2.43    0.49
   1  -7   3    3.05    0.53
   1  -7   3    2.25    0.46
  -1   7  -4    0.30    0.28
  -1   7  -4    0.37    0.25
  -1   7  -4    0.03    0.23
  -1   7  -4    0.23    0.26
   1  -7   4    0.49    0.30
   1  -7   4    0.31    0.24
  -1   7  -5    0.57    0.34
  -1   7  -5    0.47    0.31
  -1   7  -5    0.59    0.32
  -1   7  -5    0.64    0.34
   1  -7   5    0.35    0.28
   1  -7   5    0.50    0.29
  -1   7  -6    6.33    0.75
  -1   7  -6    6.72    0.76
  -1   7  -6    7.52    0.84
  -1   7  -6    5.75    0.85
   1  -7   6    6.90    0.80
   1  -7   6    5.55    0.81
  -1   7  -7    0.57    0.35
  -1   7  -7    1.22    0.45
  -1   7  -7    1.55    0.50
  -1   7  -7    0.96    0.43
   1  -7   7    1.12    0.45
   1  -7   7    1.09    0.43
  -1   6  11    0.17    0.29
  -1   6  11    0.05    0.28
  -1   6  11    0.11    0.29
   1  -6 -11    0.10    0.31
   1  -6 -11    0.10    0.28
   1  -6 -11   -0.11    0.23
  -1   6  10    0.35    0.32
  -1   6  10   -0.08    0.22
  -1   6  10    0.05    0.23
   1  -6 -10    0.27    0.30
   1  -6 -10    0.05    0.25
   1  -6 -10    0.12    0.24
  -1   6   9    0.04    0.21
  -1   6   9   -0.08    0.17
  -1   6   9    0.01    0.19
   1  -6  -9    0.01    0.21
   1  -6  -9    0.01    0.20
   1  -6  -9    0.04    0.23
  -1   6   8    1.55    0.44
  -1   6   8    1.20    0.37
  -1   6   8    1.84    0.45
   1  -6  -8    1.39    0.40
   1  -6  -8    1.02    0.34
   1  -6  -8    1.08    0.39
  -1   6   7    0.38    0.24
  -1   6   7   -0.16    0.13
  -1   6   7   -0.14    0.15
   1  -6  -7    0.14    0.19
   1  -6  -7    0.10    0.18
   1  -6  -7   -0.06    0.18
  -1   6   6    0.37    0.23
  -1   6   6    0.31    0.21
  -1   6   6    0.22    0.20
   1  -6  -6    0.32    0.23
   1  -6  -6    0.57    0.26
   1  -6  -6    0.34    0.23
  -1   6   5    5.64    0.56
  -1   6   5    5.21    0.50
  -1   6   5    5.17    0.53
   1  -6  -5    5.91    0.51
   1  -6  -5    5.26    0.53
   1  -6  -5    5.28    0.52
  -1   6   4    0.51    0.24
  -1   6   4    0.47    0.19
  -1   6   4    0.44    0.21
  -1   6   4    0.42    0.18
  -1   6   4    0.48    0.22
   1  -6  -4    0.48    0.20
   1  -6  -4    0.48    0.22
   1  -6  -4    0.42    0.17
   1  -6  -4    0.58    0.23
  -1   6   3    0.56    0.25
  -1   6   3    0.54    0.19
  -1   6   3    0.40    0.19
  -1   6   3    0.11    0.10
  -1   6   3    0.09    0.16
   1  -6  -3    0.48    0.19
   1  -6  -3    0.25    0.18
   1  -6  -3    0.48    0.18
   1  -6  -3    0.35    0.19
  -1   6   2    0.22    0.20
  -1   6   2    0.49    0.20
  -1   6   2    0.57    0.21
  -1   6   2    0.38    0.17
  -1   6   2    0.44    0.22
   1  -6  -2    0.46    0.15
   1  -6  -2    0.37    0.16
   1  -6  -2    0.48    0.21
   1  -6  -2    0.36    0.18
   1  -6  -2    0.61    0.20
  -1   6   1    4.79    0.48
  -1   6   1    5.06    0.47
  -1   6   1    4.29    0.43
  -1   6   1    4.16    0.38
  -1   6   1    4.18    0.44
   1  -6  -1    4.78    0.30
   1  -6  -1    4.04    0.38
   1  -6  -1    4.18    0.43
   1  -6  -1    4.16    0.42
   1  -6  -1   -0.04    0.06
  -1   6   0   -0.04    0.16
  -1   6   0    0.15    0.15
  -1   6   0    0.05    0.15
  -1   6   0    0.06    0.13
  -1   6   0    0.12    0.16
   1  -6   0    0.06    0.13
   1  -6   0    0.08    0.14
   1  -6   0    0.16    0.14
   1  -6   0    0.21    0.11
  -1   6  -1    6.89    0.57
  -1   6  -1    6.57    0.56
  -1   6  -1    7.05    0.57
  -1   6  -1    6.17    0.55
   1  -6   1    6.51    0.52
   1  -6   1    5.68    0.48
   1  -6   1    5.62    0.52
  -1   6  -2    2.15    0.41
  -1   6  -2    2.03    0.40
  -1   6  -2    2.55    0.44
  -1   6  -2    1.79    0.39
   1  -6   2    1.66    0.35
   1  -6   2    2.45    0.37
   1  -6   2    1.82    0.37
  -1   6  -3    2.10    0.42
  -1   6  -3    2.80    0.48
  -1   6  -3    2.52    0.46
  -1   6  -3    2.37    0.45
   1  -6   3    1.89    0.40
   1  -6   3    1.99    0.41
  -1   6  -4    3.74    0.57
  -1   6  -4    3.36    0.54
  -1   6  -4    4.20    0.61
  -1   6  -4    3.66    0.58
   1  -6   4    2.82    0.50
   1  -6   4    2.98    0.51
  -1   6  -5    4.49    0.66
  -1   6  -5    4.64    0.57
  -1   6  -5    5.87    0.66
  -1   6  -5    3.79    0.61
   1  -6   5    4.79    0.59
   1  -6   5    4.16    0.62
  -1   6  -6    4.40    0.68
  -1   6  -6    5.02    0.62
  -1   6  -6    5.31    0.65
  -1   6  -6    4.71    0.72
   1  -6   6    4.43    0.71
   1  -6   6    3.65    0.62
  -1   6  -7    0.04    0.24
  -1   6  -7    0.15    0.27
  -1   6  -7    0.01    0.25
  -1   6  -7   -0.02    0.25
   1  -6   7   -0.03    0.21
   1  -6   7    0.12    0.25
   1  -6   7   -0.01    0.20
  -1   6  -8    0.00    0.24
  -1   6  -8   -0.13    0.25
  -1   6  -8   -0.10    0.27
  -1   6  -8   -0.13    0.23
   1  -6   8    0.10    0.27
   1  -6   8   -0.25    0.22
   1  -6   8    0.03    0.26
  -1   5  11    0.39    0.31
  -1   5  11    0.34    0.32
  -1   5  11    0.57    0.36
   1  -5 -11    0.58    0.36
   1  -5 -11    0.28    0.30
   1  -5 -11    0.49    0.36
  -1   5  10   -0.03    0.20
  -1   5  10    0.05    0.22
  -1   5  10    0.25    0.26
   1  -5 -10   -0.07    0.21
   1  -5 -10   -0.04    0.19
   1  -5 -10    0.20    0.25
  -1   5   9    1.74    0.46
  -1   5   9    1.57    0.43
  -1   5   9    1.52    0.43
   1  -5  -9    1.63    0.44
   1  -5  -9    1.26    0.38
   1  -5  -9    1.79    0.46
  -1   5   8    1.42    0.40
  -1   5   8    1.53    0.39
  -1   5   8    1.29    0.36
   1  -5  -8    1.32    0.38
   1  -5  -8    1.66    0.38
   1  -5  -8    1.33    0.38
  -1   5   7    2.96    0.50
  -1   5   7    2.65    0.46
  -1   5   7    3.13    0.51
   1  -5  -7    3.17    0.50
   1  -5  -7    2.99    0.47
   1  -5  -7    2.69    0.49
  -1   5   6    0.21    0.20
  -1   5   6    0.30    0.19
  -1   5   6    0.30    0.20
   1  -5  -6    0.29    0.19
   1  -5  -6    0.06    0.16
   1  -5  -6    0.17    0.18
  -1   5   5    5.13    0.49
  -1   5   5    4.48    0.44
  -1   5   5    4.99    0.37
  -1   5   5    4.28    0.44
   1  -5  -5    4.64    0.44
   1  -5  -5    4.25    0.45
   1  -5  -5    4.74    0.48
  -1   5   4   11.09    0.67
  -1   5   4   12.22    0.52
  -1   5   4   12.24    0.65
  -1   5   4   11.93    0.50
  -1   5   4   10.62    0.64
   1  -5  -4   11.72    0.61
   1  -5  -4   11.03    0.67
   1  -5  -4   10.21    0.48
   1  -5  -4   11.41    0.66
  -1   5   3    0.21    0.16
  -1   5   3    0.27    0.13
  -1   5   3   -0.05    0.09
  -1   5   3    0.21    0.13
  -1   5   3    0.13    0.15
   1  -5  -3    0.27    0.14
   1  -5  -3    0.15    0.13
   1  -5  -3    0.10    0.11
   1  -5  -3    0.25    0.15
  -1   5   2    4.59    0.42
  -1   5   2    4.83    0.39
  -1   5   2    5.44    0.42
  -1   5   2    2.28    0.24
  -1   5   2    4.69    0.42
   1  -5  -2    4.00    0.30
   1  -5  -2    5.24    0.34
   1  -5  -2    4.13    0.40
   1  -5  -2    4.35    0.37
   1  -5  -2    4.76    0.38
  -1   5   1    0.76    0.15
  -1   5   1    0.72    0.22
  -1   5   1    1.01    0.24
  -1   5   1    0.70    0.21
  -1   5   1    0.66    0.17
  -1   5   1    0.64    0.21
   1  -5  -1    0.95    0.17
   1  -5  -1    0.69    0.18
   1  -5  -1    0.63    0.20
   1  -5  -1    0.54    0.18
   1  -5  -1    0.69    0.17
  -1   5   0   13.13    0.39
  -1   5   0   13.03    0.67
  -1   5   0   13.40    0.68
  -1   5   0   12.76    0.64
  -1   5   0   12.34    0.66
   1  -5   0   13.64    0.40
   1  -5   0   12.41    0.58
   1  -5   0   12.60    0.64
   1  -5   0   12.15    0.65
   1  -5   0   13.59    0.47
  -1   5  -1   42.93    0.61
  -1   5  -1   43.50    1.23
  -1   5  -1   43.71    1.27
  -1   5  -1   46.00    1.25
  -1   5  -1   41.85    1.24
   1  -5   1   41.82    1.14
   1  -5   1   42.01    1.10
   1  -5   1   39.81    1.21
   1  -5   1   46.12    0.65
  -1   5  -2    0.58    0.22
  -1   5  -2    0.61    0.23
  -1   5  -2    1.18    0.29
  -1   5  -2    0.94    0.27
   1  -5   2    0.78    0.23
   1  -5   2    1.01    0.23
   1  -5   2    1.22    0.29
  -1   5  -3    0.67    0.24
  -1   5  -3    0.80    0.27
  -1   5  -3    0.93    0.29
  -1   5  -3    0.71    0.25
   1  -5   3    0.67    0.24
   1  -5   3    0.54    0.16
   1  -5   3    0.68    0.25
  -1   5  -4    2.96    0.48
  -1   5  -4    3.04    0.48
  -1   5  -4    3.04    0.50
  -1   5  -4    2.33    0.43
   1  -5   4    1.93    0.40
   1  -5   4    2.69    0.46
  -1   5  -5    0.30    0.22
  -1   5  -5    0.19    0.19
  -1   5  -5    0.02    0.19
  -1   5  -5    0.12    0.19
   1  -5   5    0.02    0.16
   1  -5   5    0.29    0.22
   1  -5   5    0.12    0.16
  -1   5  -6    0.53    0.27
  -1   5  -6    0.42    0.26
  -1   5  -6    0.58    0.30
  -1   5  -6    0.46    0.27
   1  -5   6    0.14    0.21
   1  -5   6    0.24    0.22
   1  -5   6    0.27    0.22
  -1   5  -7    5.28    0.65
  -1   5  -7    5.04    0.61
  -1   5  -7    5.32    0.66
  -1   5  -7    5.38    0.66
   1  -5   7    4.32    0.68
   1  -5   7    4.60    0.71
   1  -5   7    4.48    0.56
  -1   5  -8   -0.14    0.22
  -1   5  -8    0.07    0.24
  -1   5  -8    0.06    0.22
  -1   5  -8    0.04    0.23
   1  -5   8    0.11    0.26
   1  -5   8    0.02    0.25
   1  -5   8   -0.01    0.21
  -1   5  -9   -0.08    0.22
  -1   5  -9   -0.05    0.25
  -1   5  -9   -0.07    0.23
   1  -5   9   -0.12    0.23
   1  -5   9    0.02    0.26
  -1   4  11    0.06    0.26
  -1   4  11   -0.12    0.23
  -1   4  11   -0.07    0.24
   1  -4 -11   -0.02    0.26
   1  -4 -11    0.20    0.28
   1  -4 -11   -0.02    0.24
   1  -4 -11    0.00    0.25
  -1   4  10    0.20    0.24
  -1   4  10    0.11    0.24
  -1   4  10    0.05    0.21
   1  -4 -10    0.34    0.27
   1  -4 -10    0.14    0.24
   1  -4 -10    0.29    0.28
  -1   4   9   -0.01    0.16
  -1   4   9    0.01    0.18
  -1   4   9   -0.06    0.19
   1  -4  -9   -0.05    0.19
   1  -4  -9   -0.10    0.17
   1  -4  -9    0.08    0.20
  -1   4   8    7.19    0.67
  -1   4   8    7.68    0.68
  -1   4   8    7.25    0.65
   1  -4  -8    7.99    0.71
   1  -4  -8    8.18    0.68
   1  -4  -8    7.90    0.61
   1  -4  -8    7.24    0.67
  -1   4   7    2.67    0.47
  -1   4   7    2.97    0.47
  -1   4   7    2.66    0.37
  -1   4   7    2.85    0.49
   1  -4  -7    2.77    0.48
   1  -4  -7    2.92    0.44
   1  -4  -7    2.67    0.48
  -1   4   6   21.21    0.97
  -1   4   6   19.86    0.89
  -1   4   6   20.11    0.70
  -1   4   6   18.44    0.88
   1  -4  -6   19.94    0.94
   1  -4  -6   21.07    0.90
   1  -4  -6   19.46    0.93
  -1   4   5    2.43    0.40
  -1   4   5    2.36    0.36
  -1   4   5    2.64    0.28
  -1   4   5    2.07    0.35
   1  -4  -5    2.34    0.37
   1  -4  -5    2.36    0.37
   1  -4  -5    2.31    0.38
  -1   4   4   19.47    0.82
  -1   4   4   19.08    0.53
  -1   4   4   17.62    0.73
  -1   4   4   19.11    0.57
  -1   4   4   16.49    0.73
   1  -4  -4   18.65    0.75
   1  -4  -4   17.24    0.76
   1  -4  -4   16.75    0.50
   1  -4  -4   18.54    0.80
  -1   4   3   15.14    0.69
  -1   4   3   15.80    0.54
  -1   4   3   14.80    0.64
  -1   4   3   16.27    0.49
  -1   4   3   14.40    0.65
   1  -4  -3   16.60    0.64
   1  -4  -3   15.24    0.69
   1  -4  -3   13.90    0.51
   1  -4  -3   16.21    0.69
  -1   4   2    0.47    0.14
  -1   4   2    0.57    0.19
  -1   4   2    0.67    0.17
  -1   4   2    0.51    0.17
  -1   4   2    0.55    0.13
  -1   4   2    0.84    0.21
   1  -4  -2    0.57    0.15
   1  -4  -2    0.65    0.19
   1  -4  -2    0.54    0.15
   1  -4  -2    0.71    0.18
  -1   4   1    1.33    0.18
  -1   4   1    1.56    0.27
  -1   4   1    1.34    0.24
  -1   4   1    1.09    0.22
  -1   4   1    1.23    0.19
  -1   4   1    1.09    0.23
   1  -4  -1    1.26    0.18
   1  -4  -1    1.28    0.19
   1  -4  -1    1.32    0.25
   1  -4  -1    1.15    0.22
   1  -4  -1    1.07    0.19
  -1   4   0    1.84    0.17
  -1   4   0    2.17    0.31
  -1   4   0    1.89    0.28
  -1   4   0    2.18    0.31
  -1   4   0    1.97    0.30
   1  -4   0    2.13    0.18
   1  -4   0    1.70    0.24
   1  -4   0    1.68    0.26
   1  -4   0    1.55    0.26
   1  -4   0    1.98    0.20
  -1   4  -1   13.03    0.36
  -1   4  -1   13.69    0.63
  -1   4  -1   13.90    0.66
  -1   4  -1   14.48    0.65
  -1   4  -1   12.99    0.63
   1  -4   1   12.17    0.56
   1  -4   1   13.74    0.57
   1  -4   1   12.85    0.63
   1  -4   1   13.61    0.34
  -1   4  -2   78.26    0.93
  -1   4  -2   81.68    1.57
  -1   4  -2   79.44    1.61
  -1   4  -2   80.63    1.59
  -1   4  -2   79.64    1.62
   1  -4   2   71.39    1.45
   1  -4   2   77.33    1.26
   1  -4   2   74.59    1.56
  -1   4  -3    0.06    0.09
  -1   4  -3    0.04    0.12
  -1   4  -3    0.00    0.11
  -1   4  -3   -0.07    0.11
  -1   4  -3   -0.06    0.11
   1  -4   3    0.02    0.12
   1  -4   3   -0.01    0.12
   1  -4   3    0.01    0.08
   1  -4   3    0.06    0.13
  -1   4  -4    0.09    0.12
  -1   4  -4    0.08    0.14
  -1   4  -4    0.13    0.15
  -1   4  -4    0.03    0.15
  -1   4  -4   -0.10    0.11
   1  -4   4    0.12    0.14
   1  -4   4    0.16    0.15
   1  -4   4    0.10    0.14
  -1   4  -5   -0.02    0.15
  -1   4  -5    0.00    0.14
  -1   4  -5    0.04    0.16
  -1   4  -5   -0.04    0.15
   1  -4   5    0.20    0.17
   1  -4   5    0.02    0.15
   1  -4   5    0.01    0.13
  -1   4  -6    0.27    0.22
  -1   4  -6    0.25    0.21
  -1   4  -6    0.61    0.28
  -1   4  -6    0.13    0.19
   1  -4   6    0.23    0.21
   1  -4   6    0.19    0.20
   1  -4   6   -0.01    0.14
  -1   4  -7    0.03    0.18
  -1   4  -7   -0.08    0.15
  -1   4  -7    0.08    0.20
  -1   4  -7    0.03    0.18
   1  -4   7    0.16    0.20
   1  -4   7    0.07    0.19
   1  -4   7   -0.01    0.16
  -1   4  -8    0.64    0.32
  -1   4  -8    0.64    0.33
  -1   4  -8    0.56    0.30
   1  -4   8    0.53    0.29
   1  -4   8    0.71    0.35
   1  -4   8    1.00    0.33
  -1   4  -9   -0.03    0.21
  -1   4  -9   -0.08    0.21
  -1   4  -9   -0.07    0.23
   1  -4   9   -0.12    0.19
   1  -4   9    0.02    0.24
  -1   3  11    0.02    0.21
  -1   3  11   -0.05    0.25
  -1   3  11   -0.07    0.22
   1  -3 -11    0.12    0.26
   1  -3 -11    0.14    0.26
   1  -3 -11   -0.22    0.25
   1  -3 -11   -0.01    0.23
  -1   3  10    0.12    0.21
  -1   3  10    0.06    0.22
  -1   3  10   -0.02    0.20
   1  -3 -10    0.20    0.25
   1  -3 -10   -0.02    0.20
   1  -3 -10    0.19    0.25
   1  -3 -10    0.01    0.21
  -1   3   9    0.27    0.22
  -1   3   9    0.29    0.24
  -1   3   9    0.10    0.21
   1  -3  -9    0.22    0.24
   1  -3  -9    0.20    0.23
   1  -3  -9    0.42    0.26
  -1   3   8   -0.03    0.15
  -1   3   8    0.01    0.16
  -1   3   8    0.03    0.15
  -1   3   8    0.08    0.16
   1  -3  -8    0.09    0.18
   1  -3  -8    0.02    0.16
   1  -3  -8    0.09    0.20
  -1   3   7    0.60    0.24
  -1   3   7    0.62    0.25
  -1   3   7    0.53    0.19
  -1   3   7    0.84    0.27
   1  -3  -7    0.53    0.25
   1  -3  -7    0.57    0.24
   1  -3  -7    0.44    0.19
   1  -3  -7    0.36    0.22
  -1   3   6    8.78    0.62
  -1   3   6    9.16    0.61
  -1   3   6    9.67    0.51
  -1   3   6    8.04    0.58
   1  -3  -6    9.46    0.64
   1  -3  -6    9.10    0.55
   1  -3  -6    9.45    0.64
  -1   3   5    9.34    0.58
  -1   3   5    8.77    0.55
  -1   3   5    8.55    0.56
   1  -3  -5    9.62    0.60
   1  -3  -5    9.46    0.54
   1  -3  -5    9.48    0.61
  -1   3   4    1.07    0.24
  -1   3   4    1.29    0.13
  -1   3   4    1.22    0.24
  -1   3   4    1.22    0.18
  -1   3   4    1.27    0.25
   1  -3  -4    1.43    0.27
   1  -3  -4    1.29    0.24
   1  -3  -4    1.21    0.12
   1  -3  -4    1.43    0.27
  -1   3   3   49.23    1.10
  -1   3   3   49.69    0.75
  -1   3   3   46.04    1.03
  -1   3   3   50.28    0.75
  -1   3   3   46.29    1.07
   1  -3  -3   50.03    1.07
   1  -3  -3   48.32    1.09
   1  -3  -3   44.16    0.71
   1  -3  -3   47.06    1.08
  -1   3   2   39.07    0.83
  -1   3   2   41.03    0.94
  -1   3   2   42.41    0.79
  -1   3   2   40.21    0.90
  -1   3   2   42.73    0.64
  -1   3   2   38.92    0.92
   1  -3  -2   42.01    0.86
   1  -3  -2   39.29    0.94
   1  -3  -2   38.72    0.75
   1  -3  -2   41.24    0.92
  -1   3   1   14.27    0.44
  -1   3   1   15.32    0.56
  -1   3   1   14.51    0.51
  -1   3   1   15.27    0.55
  -1   3   1   10.43    0.34
  -1   3   1   15.19    0.57
   1  -3  -1   15.70    0.46
   1  -3  -1   14.34    0.40
   1  -3  -1   14.71    0.56
   1  -3  -1   14.27    0.51
   1  -3  -1   15.75    0.51
  -1   3   0   13.63    0.37
  -1   3   0   14.86    0.54
  -1   3   0   14.98    0.56
  -1   3   0   14.68    0.55
  -1   3   0   14.46    0.56
   1  -3   0   13.31    0.45
   1  -3   0   14.07    0.52
  -1   3  -1   21.14    0.45
  -1   3  -1   22.56    0.69
  -1   3  -1   22.10    0.72
  -1   3  -1   22.36    0.71
  -1   3  -1   22.37    0.73
   1  -3   1   20.26    0.63
   1  -3   1   22.07    0.62
   1  -3   1   21.02    0.70
   1  -3   1   22.18    0.40
  -1   3  -2   60.97    0.84
  -1   3  -2   61.05    1.21
  -1   3  -2   60.53    1.25
  -1   3  -2   58.12    1.24
   1  -3   2   59.42    1.19
   1  -3   2   56.48    1.17
   1  -3   2   17.74    0.53
   1  -3   2   55.41    1.20
  -1   3  -3   50.39    0.89
  -1   3  -3   49.55    1.19
  -1   3  -3   47.84    1.18
  -1   3  -3   50.40    1.24
  -1   3  -3   49.16    1.24
   1  -3   3   44.38    1.12
   1  -3   3   45.94    1.17
   1  -3   3   48.70    0.80
   1  -3   3   45.18    1.15
  -1   3  -4    0.08    0.10
  -1   3  -4    0.04    0.12
  -1   3  -4    0.10    0.13
  -1   3  -4   -0.02    0.13
  -1   3  -4    0.00    0.12
   1  -3   4    0.13    0.13
   1  -3   4    0.11    0.13
   1  -3   4    0.05    0.07
   1  -3   4    0.10    0.13
  -1   3  -5    0.96    0.24
  -1   3  -5    1.04    0.28
  -1   3  -5    0.88    0.25
  -1   3  -5    0.65    0.24
  -1   3  -5    1.04    0.28
   1  -3   5    1.04    0.28
   1  -3   5    0.80    0.27
   1  -3   5    0.93    0.25
  -1   3  -6    2.35    0.37
  -1   3  -6    2.40    0.44
  -1   3  -6    1.86    0.36
  -1   3  -6    2.02    0.41
  -1   3  -6    1.79    0.39
   1  -3   6    1.87    0.39
   1  -3   6    1.57    0.37
   1  -3   6    2.34    0.40
  -1   3  -7    0.55    0.24
  -1   3  -7    0.73    0.30
  -1   3  -7    0.30    0.21
  -1   3  -7    0.54    0.28
  -1   3  -7    0.41    0.24
   1  -3   7    0.44    0.23
   1  -3   7    0.53    0.28
   1  -3   7    0.54    0.24
  -1   3  -8    1.70    0.42
  -1   3  -8    1.89    0.47
  -1   3  -8    1.83    0.46
   1  -3   8    1.58    0.41
   1  -3   8    1.75    0.44
  -1   3  -9    0.43    0.30
  -1   3  -9    0.16    0.25
  -1   3  -9    0.23    0.26
   1  -3   9    0.31    0.27
   1  -3   9    0.15    0.24
  -1   3 -10   -0.08    0.23
  -1   3 -10    0.05    0.23
  -1   3 -10   -0.18    0.19
   1  -3  10    0.05    0.27
   1  -3  10   -0.02    0.27
  -1   2  11    0.02    0.22
  -1   2  11    0.04    0.24
  -1   2  11    0.01    0.23
   1  -2 -11   -0.12    0.22
   1  -2 -11    0.00    0.26
   1  -2 -11   -0.01    0.27
   1  -2 -11    0.01    0.21
  -1   2  10    0.10    0.20
  -1   2  10    0.26    0.26
  -1   2  10    0.51    0.29
   1  -2 -10    0.27    0.28
   1  -2 -10    0.34    0.28
   1  -2 -10    0.27    0.27
   1  -2 -10    0.26    0.25
  -1   2   9   -0.04    0.15
  -1   2   9    0.12    0.21
  -1   2   9    0.14    0.19
  -1   2   9   -0.02    0.16
   1  -2  -9   -0.12    0.19
   1  -2  -9   -0.06    0.18
   1  -2  -9    0.31    0.25
   1  -2  -9   -0.13    0.14
  -1   2   8    2.30    0.46
  -1   2   8    2.32    0.46
  -1   2   8    2.59    0.43
  -1   2   8    2.79    0.50
   1  -2  -8    2.38    0.47
   1  -2  -8    2.96    0.51
   1  -2  -8    2.29    0.45
  -1   2   7    0.28    0.20
  -1   2   7    0.27    0.18
  -1   2   7    0.40    0.18
  -1   2   7    0.25    0.18
   1  -2  -7    0.15    0.18
   1  -2  -7    0.25    0.19
   1  -2  -7    0.33    0.17
   1  -2  -7    0.23    0.19
  -1   2   6    0.90    0.26
  -1   2   6    0.91    0.26
  -1   2   6    0.90    0.22
  -1   2   6    1.00    0.26
   1  -2  -6    1.11    0.28
   1  -2  -6    1.24    0.29
   1  -2  -6    0.92    0.22
   1  -2  -6    0.78    0.26
  -1   2   5    7.39    0.51
  -1   2   5    7.51    0.50
  -1   2   5    8.66    0.44
  -1   2   5    7.21    0.50
   1  -2  -5    8.44    0.55
   1  -2  -5    8.38    0.47
   1  -2  -5    7.61    0.53
  -1   2   4   42.56    1.06
  -1   2   4   42.07    1.05
  -1   2   4    0.08    0.05
  -1   2   4   39.92    1.03
   1  -2  -4   42.90    1.08
   1  -2  -4   44.00    0.97
   1  -2  -4   42.68    1.08
  -1   2   3   93.09    1.41
  -1   2   3   94.79    1.41
  -1   2   3  101.31    0.73
  -1   2   3   89.09    1.36
  -1   2   3   97.33    0.99
  -1   2   3   90.56    1.40
   1  -2  -3   95.58    1.43
   1  -2  -3   93.72    1.34
   1  -2  -3   91.32    0.70
   1  -2  -3   93.53    1.43
  -1   2   2   44.48    0.85
  -1   2   2   46.13    0.88
  -1   2   2   49.06    0.65
  -1   2   2   45.33    0.88
  -1   2   2   46.88    0.54
  -1   2   2   43.99    0.89
   1  -2  -2   46.60    0.88
   1  -2  -2   44.90    0.88
   1  -2  -2   45.14    0.63
   1  -2  -2   47.39    0.92
  -1   2   1   36.67    0.66
  -1   2   1   38.32    0.73
  -1   2   1   39.40    0.68
  -1   2   1   37.57    0.75
  -1   2   1   39.98    0.47
  -1   2   1   36.24    0.75
   1  -2  -1   39.65    0.69
   1  -2  -1   37.43    0.46
   1  -2  -1   37.83    0.66
   1  -2  -1   38.05    0.71
  -1   2   0    8.65    0.29
  -1   2   0    9.46    0.37
  -1   2   0    9.35    0.38
  -1   2   0    9.18    0.38
  -1   2   0    8.86    0.30
  -1   2   0    8.63    0.38
   1  -2   0    7.87    0.28
   1  -2   0    9.02    0.37
   1  -2   0    8.55    0.36
   1  -2   0    9.17    0.31
  -1   2  -1   56.42    0.70
  -1   2  -1   59.27    0.92
  -1   2  -1   59.05    1.01
  -1   2  -1   57.36    0.98
  -1   2  -1   57.51    0.60
  -1   2  -1   57.85    0.99
   1  -2   1   54.05    0.87
   1  -2   1   59.38    0.85
   1  -2   1   55.71    0.97
   1  -2   1   60.88    0.62
  -1   2  -2    2.98    0.21
  -1   2  -2    2.81    0.25
  -1   2  -2    2.65    0.26
  -1   2  -2    2.65    0.27
  -1   2  -2    2.49    0.13
  -1   2  -2    2.62    0.26
   1  -2   2    2.54    0.24
   1  -2   2    2.40    0.25
   1  -2   2    2.59    0.19
   1  -2   2    2.81    0.26
  -1   2  -3    2.30    0.22
  -1   2  -3    2.11    0.26
  -1   2  -3    2.02    0.24
  -1   2  -3    2.48    0.28
  -1   2  -3    2.14    0.15
  -1   2  -3    2.23    0.26
   1  -2   3    2.04    0.28
   1  -2   3    1.70    0.26
   1  -2   3    2.21    0.15
   1  -2   3    1.96    0.28
  -1   2  -4    0.96    0.20
  -1   2  -4    0.89    0.23
  -1   2  -4    1.06    0.23
  -1   2  -4    1.05    0.24
  -1   2  -4    1.03    0.14
  -1   2  -4    0.98    0.23
   1  -2   4    0.71    0.20
   1  -2   4    0.91    0.22
   1  -2   4    0.92    0.22
  -1   2  -5    7.40    0.47
  -1   2  -5    6.75    0.50
  -1   2  -5    7.44    0.49
  -1   2  -5    6.84    0.53
  -1   2  -5    6.94    0.35
  -1   2  -5    6.74    0.52
   1  -2   5    6.45    0.49
   1  -2   5    6.29    0.50
   1  -2   5    6.09    0.44
  -1   2  -6    1.09    0.27
  -1   2  -6    1.21    0.31
  -1   2  -6    1.01    0.25
  -1   2  -6    1.01    0.29
  -1   2  -6    1.05    0.28
   1  -2   6    1.25    0.31
   1  -2   6    1.07    0.30
   1  -2   6    0.99    0.25
  -1   2  -7    0.34    0.21
  -1   2  -7    0.38    0.22
  -1   2  -7    0.19    0.17
  -1   2  -7    0.36    0.24
  -1   2  -7    0.44    0.23
   1  -2   7    0.40    0.22
   1  -2   7    0.35    0.22
   1  -2   7    0.23    0.17
  -1   2  -8    0.69    0.27
  -1   2  -8    0.85    0.31
  -1   2  -8    0.82    0.32
  -1   2  -8    0.60    0.27
   1  -2   8    0.84    0.31
   1  -2   8    0.75    0.30
  -1   2  -9    0.56    0.30
  -1   2  -9    0.07    0.22
  -1   2  -9    0.04    0.20
  -1   2  -9    0.31    0.26
   1  -2   9    0.32    0.27
   1  -2   9    0.28    0.26
  -1   2 -10    0.41    0.29
  -1   2 -10    0.56    0.32
  -1   2 -10    0.18    0.26
   1  -2  10    0.21    0.27
   1  -2  10    0.41    0.33
  -1   2 -11    0.08    0.25
  -1   2 -11    0.23    0.28
  -1   2 -11    0.06    0.27
   1  -2  11    0.00    0.26
   1  -2  11    0.01    0.26
  -1   1  11    0.10    0.25
  -1   1  11    0.23    0.32
  -1   1  11   -0.18    0.21
   1  -1 -11    0.16    0.32
   1  -1 -11   -0.22    0.21
   1  -1 -11    0.00    0.21
  -1   1  10    0.26    0.26
  -1   1  10    0.15    0.23
  -1   1  10    0.76    0.34
  -1   1  10    0.30    0.28
   1  -1 -10    0.54    0.32
   1  -1 -10    0.38    0.27
   1  -1 -10    0.52    0.31
   1  -1 -10    0.16    0.22
  -1   1   9    3.14    0.58
  -1   1   9    3.35    0.60
  -1   1   9    4.08    0.59
  -1   1   9    3.13    0.57
   1  -1  -9    3.69    0.61
   1  -1  -9    2.92    0.56
   1  -1  -9    3.06    0.54
   1  -1  -9    3.99    0.62
  -1   1   8   48.15    1.63
  -1   1   8   51.52    1.68
  -1   1   8   53.33    1.53
  -1   1   8   48.49    1.63
   1  -1  -8   55.00    1.72
   1  -1  -8   50.94    1.67
   1  -1  -8   57.25    1.65
   1  -1  -8   48.61    1.63
  -1   1   7    0.49    0.23
  -1   1   7    0.33    0.20
  -1   1   7    0.32    0.18
  -1   1   7    0.32    0.20
   1  -1  -7    0.30    0.21
   1  -1  -7    0.35    0.21
   1  -1  -7    0.28    0.21
   1  -1  -7    0.54    0.24
  -1   1   6    7.60    0.57
  -1   1   6    9.40    0.63
  -1   1   6    8.20    0.51
  -1   1   6    7.57    0.56
   1  -1  -6    8.78    0.60
   1  -1  -6    8.84    0.61
   1  -1  -6    9.28    0.45
   1  -1  -6    8.91    0.59
  -1   1   5    4.00    0.38
  -1   1   5    4.43    0.35
  -1   1   5    4.16    0.39
   1  -1  -5    4.72    0.43
   1  -1  -5    4.57    0.40
   1  -1  -5    4.49    0.32
   1  -1  -5    4.93    0.42
  -1   1   4    0.27    0.13
  -1   1   4    0.28    0.14
  -1   1   4    0.25    0.11
  -1   1   4    0.24    0.13
   1  -1  -4    0.18    0.13
   1  -1  -4    0.30    0.11
   1  -1  -4    0.36    0.16
  -1   1   3    1.08    0.20
  -1   1   3    0.90    0.18
  -1   1   3    0.76    0.13
  -1   1   3    0.91    0.18
   1  -1  -3    0.90    0.19
   1  -1  -3    1.16    0.18
   1  -1  -3    1.09    0.20
  -1   1   2   14.53    0.48
  -1   1   2   14.75    0.47
  -1   1   2   16.43    0.28
  -1   1   2   14.00    0.47
  -1   1   2   15.49    0.33
  -1   1   2   14.86    0.49
   1  -1  -2   15.04    0.49
   1  -1  -2   15.42    0.46
   1  -1  -2   15.89    0.27
   1  -1  -2   15.16    0.49
  -1   1   1   16.82    0.44
  -1   1   1   18.05    0.42
  -1   1   1   18.78    0.36
  -1   1   1   17.18    0.45
  -1   1   1   17.57    0.45
   1  -1  -1   17.65    0.44
   1  -1  -1   17.25    0.45
   1  -1  -1   17.53    0.35
  -1   1   0   19.52    0.40
  -1   1   0   21.08    0.38
  -1   1   0   21.28    0.45
  -1   1   0   20.92    0.46
  -1   1   0   20.13    0.40
  -1   1   0   20.17    0.45
   1  -1   0   19.30    0.29
   1  -1   0   20.76    0.45
   1  -1   0   20.92    0.44
   1  -1   0   20.99    0.41
  -1   1  -1 1441.36    8.10
  -1   1  -1 1549.72    8.27
  -1   1  -1 1538.14    9.58
  -1   1  -1 1468.06    9.75
  -1   1  -1 1439.14    6.84
  -1   1  -1 1430.19    9.09
   1  -1   1 1435.65    7.79
   1  -1   1 1524.05    8.77
   1  -1   1 1545.62   10.45
  -1   1  -2  377.84    2.75
  -1   1  -2  391.51    2.23
  -1   1  -2  384.86    2.34
  -1   1  -2  385.37    2.44
  -1   1  -2  363.28    1.98
  -1   1  -2  378.59    2.36
   1  -1   2  353.81    2.11
   1  -1   2  372.99    2.35
   1  -1   2  389.82    2.26
   1  -1   2  382.59    2.33
  -1   1  -3   31.52    0.72
  -1   1  -3   31.97    0.75
  -1   1  -3   31.33    0.81
  -1   1  -3   30.04    0.56
  -1   1  -3   30.81    0.79
   1  -1   3   28.82    0.73
   1  -1   3   29.05    0.78
   1  -1   3   32.24    0.33
   1  -1   3   30.24    0.73
  -1   1  -4   35.63    0.88
  -1   1  -4   35.34    0.85
  -1   1  -4   34.48    0.96
  -1   1  -4   33.58    0.69
  -1   1  -4   33.66    0.93
   1  -1   4   32.87    0.89
   1  -1   4   33.05    0.94
   1  -1   4   35.10    0.84
  -1   1  -5    7.31    0.47
  -1   1  -5    7.91    0.45
  -1   1  -5    7.58    0.52
  -1   1  -5    7.48    0.40
  -1   1  -5    6.94    0.49
   1  -1   5    6.41    0.47
   1  -1   5    7.05    0.50
   1  -1   5    7.59    0.44
  -1   1  -6    0.62    0.23
  -1   1  -6    0.34    0.16
  -1   1  -6    0.38    0.19
  -1   1  -6    0.32    0.15
  -1   1  -6    0.43    0.19
   1  -1   6    0.21    0.16
   1  -1   6    0.39    0.19
   1  -1   6    0.20    0.13
   1  -1   6    0.21    0.16
  -1   1  -7    0.78    0.26
  -1   1  -7    0.73    0.22
  -1   1  -7    0.62    0.25
  -1   1  -7    0.95    0.24
  -1   1  -7    0.91    0.29
   1  -1   7    0.82    0.27
   1  -1   7    0.77    0.26
   1  -1   7    1.08    0.25
   1  -1   7    0.81    0.27
  -1   1  -8    3.15    0.51
  -1   1  -8    2.73    0.50
  -1   1  -8    2.77    0.49
   1  -1   8    3.04    0.51
   1  -1   8    2.79    0.50
  -1   1  -9    0.06    0.23
  -1   1  -9    0.23    0.23
  -1   1  -9    0.08    0.20
   1  -1   9    0.12    0.21
   1  -1   9    0.31    0.25
  -1   1 -10    0.72    0.36
  -1   1 -10    0.59    0.31
  -1   1 -10    0.66    0.33
   1  -1  10    0.93    0.39
   1  -1  10    0.89    0.36
  -1   1 -11    4.67    0.77
  -1   1 -11    3.88    0.73
  -1   1 -11    3.48    0.68
   1  -1  11    3.87    0.73
   1  -1  11    3.75    0.71
  -1   0  11    0.23    0.31
  -1   0  11    0.29    0.32
  -1   0  11    0.09    0.27
   1   0 -11    0.11    0.33
   1   0 -11    0.12    0.29
   1   0 -11    0.46    0.32
  -1   0  10    1.44    0.46
  -1   0  10    1.39    0.45
  -1   0  10    1.30    0.42
   1   0 -10    1.31    0.45
   1   0 -10    0.86    0.36
   1   0 -10    1.03    0.38
  -1   0   9    1.20    0.38
  -1   0   9    1.20    0.37
  -1   0   9    0.84    0.34
  -1   0   9    0.95    0.35
   1   0  -9    1.48    0.43
   1   0  -9    0.97    0.35
   1   0  -9    1.48    0.39
   1   0  -9    1.21    0.37
  -1   0   8    2.45    0.49
  -1   0   8    3.49    0.57
  -1   0   8    3.78    0.56
  -1   0   8    2.72    0.50
   1   0  -8    3.24    0.53
   1   0  -8    3.98    0.61
   1   0  -8    3.47    0.51
   1   0  -8    2.85    0.51
  -1   0   7   62.33    1.73
  -1   0   7   62.22    1.73
  -1   0   7   67.09    1.65
  -1   0   7   63.00    1.74
   1   0  -7   68.92    1.76
   1   0  -7   66.42    1.79
   1   0  -7   67.82    1.61
   1   0  -7   65.69    1.78
  -1   0   6    1.51    0.32
  -1   0   6    1.95    0.36
  -1   0   6    1.62    0.31
  -1   0   6    1.59    0.33
   1   0  -6    2.29    0.39
   1   0  -6    1.80    0.35
   1   0  -6    1.85    0.33
   1   0  -6    1.88    0.35
  -1   0   5   20.98    0.84
  -1   0   5   22.01    0.86
  -1   0   5   22.52    0.79
  -1   0   5   22.39    0.51
  -1   0   5   21.21    0.85
   1   0  -5   23.06    0.85
   1   0  -5   23.48    0.52
   1   0  -5   25.10    0.92
   1   0  -5   24.58    0.60
   1   0  -5   24.23    0.82
   1   0  -5   22.69    0.87
  -1   0   4   77.46    1.43
  -1   0   4   76.67    1.43
  -1   0   4   75.99    1.27
  -1   0   4   76.21    0.85
  -1   0   4   74.76    1.41
   1   0  -4   84.22    1.45
   1   0  -4   81.68    0.88
   1   0  -4   83.27    1.49
   1   0  -4   82.71    1.03
   1   0  -4   81.50    1.34
  -1   0   3    2.63    0.26
  -1   0   3    2.55    0.25
  -1   0   3    2.68    0.23
  -1   0   3    2.70    0.16
  -1   0   3    2.69    0.26
   1   0  -3    2.67    0.27
   1   0  -3    2.47    0.15
   1   0  -3    2.72    0.26
   1   0  -3    2.66    0.20
   1   0  -3    2.81    0.26
  -1   0   2  330.14    2.15
  -1   0   2  332.20    2.14
  -1   0   2  347.33    2.56
  -1   0   2  323.19    2.17
  -1   0   2  328.96    1.82
  -1   0   2  328.71    2.81
  -1   0   2  320.83    2.16
   1   0  -2  349.94    2.21
   1   0  -2  310.67    2.35
   1   0  -2  349.23    1.83
   1   0  -2  342.36    2.11
  -1   0   1    4.46    0.22
  -1   0   1    4.23    0.20
  -1   0   1    4.41    0.17
  -1   0   1    4.30    0.22
  -1   0   1    4.28    0.20
  -1   0   1    0.01    0.02
  -1   0   1    4.36    0.22
  -1   0   1    4.19    0.22
   1   0  -1    4.60    0.23
   1   0  -1    4.30    0.21
   1   0  -1    4.33    0.17
   1   0  -1    4.43    0.23
  -1   0   0    6.22    0.21
  -1   0   0    6.75    0.13
  -1   0   0    6.74    0.21
  -1   0   0    6.60    0.21
  -1   0   0    6.60    0.22
  -1   0   0    6.30    0.21
  -1   0   0    6.59    0.19
   1   0   0    7.15    0.16
   1   0   0    7.09    0.23
   1   0   0    6.47    0.20
  -1   0  -1  172.04    1.14
  -1   0  -1  175.04    1.15
  -1   0  -1  176.39    1.09
  -1   0  -1  168.76    0.97
  -1   0  -1  162.59    1.03
  -1   0  -1  173.77    0.98
   1   0   1  160.67    0.75
   1   0   1  176.18    1.11
   1   0   1  177.69    1.00
   1   0   1  177.13    1.16
  -1   0  -2   84.63    0.98
  -1   0  -2   84.46    0.91
  -1   0  -2   87.83    0.99
  -1   0  -2   80.86    0.62
  -1   0  -2   83.19    0.86
  -1   0  -2   86.08    0.93
   1   0   2   80.15    0.86
   1   0   2   85.34    1.02
   1   0   2   86.86    0.92
  -1   0  -3   44.50    0.85
  -1   0  -3   46.01    0.76
  -1   0  -3   45.46    0.87
  -1   0  -3   41.46    0.42
  -1   0  -3   43.09    0.74
  -1   0  -3   43.20    0.82
   1   0   3   41.73    0.80
   1   0   3   44.66    0.89
   1   0   3   44.59    0.74
   1   0   3   40.62    0.79
  -1   0  -4  119.48    1.60
  -1   0  -4  122.64    1.35
  -1   0  -4  123.27    1.66
  -1   0  -4  115.16    0.64
  -1   0  -4  113.90    1.38
  -1   0  -4  118.64    1.58
   1   0   4  112.62    1.54
   1   0   4  119.65    1.66
   1   0   4  120.93    1.33
   1   0   4  107.29    1.50
  -1   0  -5    3.57    0.35
  -1   0  -5    4.17    0.30
  -1   0  -5    3.69    0.35
  -1   0  -5    4.15    0.33
  -1   0  -5    3.53    0.33
   1   0   5    3.79    0.35
   1   0   5    3.88    0.36
   1   0   5    2.67    0.23
   1   0   5    3.72    0.34
  -1   0  -6   23.78    0.90
  -1   0  -6   23.75    0.70
  -1   0  -6   23.30    0.93
  -1   0  -6   22.35    0.78
  -1   0  -6   21.96    0.87
   1   0   6   20.76    0.86
   1   0   6   21.53    0.88
   1   0   6   15.08    0.56
   1   0   6   21.02    0.86
  -1   0  -7    0.69    0.26
  -1   0  -7    0.91    0.21
  -1   0  -7    1.11    0.30
  -1   0  -7    1.00    0.26
  -1   0  -7    0.83    0.26
   1   0   7    0.99    0.28
   1   0   7    0.88    0.27
   1   0   7    0.89    0.20
   1   0   7    1.22    0.30
  -1   0  -8    0.02    0.18
  -1   0  -8   -0.02    0.15
  -1   0  -8    0.03    0.16
  -1   0  -8   -0.08    0.14
   1   0   8    0.22    0.17
   1   0   8    0.04    0.17
   1   0   8    0.03    0.16
  -1   0  -9    0.68    0.32
  -1   0  -9    0.50    0.29
  -1   0  -9    0.66    0.29
   1   0   9    0.38    0.25
   1   0   9    0.43    0.25
   1   0   9    0.25    0.22
  -1   0 -10    1.26    0.41
  -1   0 -10    1.29    0.41
  -1   0 -10    0.78    0.32
   1   0  10    1.23    0.40
   1   0  10    1.05    0.38
   1   0  10    1.82    0.47
  -1   0 -11   -0.10    0.25
  -1   0 -11    0.01    0.24
  -1   0 -11    0.12    0.25
   1   0  11   -0.15    0.19
   1   0  11   -0.01    0.24
  -1  -1  11    0.71    0.40
  -1  -1  11    0.79    0.41
  -1  -1  11    1.07    0.46
   1   1 -11    1.27    0.51
   1   1 -11    1.03    0.45
   1   1 -11    0.81    0.41
  -1  -1  10    0.05    0.22
  -1  -1  10    0.20    0.27
  -1  -1  10   -0.05    0.21
   1   1 -10    0.04    0.27
   1   1 -10   -0.13    0.18
   1   1 -10    0.02    0.22
  -1  -1   9    4.85    0.74
  -1  -1   9    4.95    0.62
  -1  -1   9    4.68    0.72
   1   1  -9    5.86    0.67
   1   1  -9    4.89    0.73
   1   1  -9    5.31    0.64
  -1  -1   8    8.29    0.73
  -1  -1   8    9.38    0.73
  -1  -1   8    7.88    0.71
   1   1  -8   10.27    0.77
   1   1  -8    8.43    0.73
   1   1  -8    8.57    0.75
  -1  -1   7   22.48    1.09
  -1  -1   7   23.74    1.11
  -1  -1   7   24.32    1.06
  -1  -1   7   21.64    1.07
   1   1  -7   25.72    1.08
   1   1  -7   25.19    1.14
   1   1  -7   26.20    0.98
   1   1  -7   23.13    1.10
  -1  -1   6    5.64    0.52
  -1  -1   6    6.99    0.58
  -1  -1   6    6.48    0.52
  -1  -1   6    6.33    0.38
  -1  -1   6    6.09    0.53
   1   1  -6    7.01    0.53
   1   1  -6    7.52    0.41
   1   1  -6    7.14    0.58
   1   1  -6    7.54    0.52
   1   1  -6    6.24    0.54
  -1  -1   5    0.46    0.18
  -1  -1   5    0.48    0.19
  -1  -1   5    0.31    0.15
  -1  -1   5    0.34    0.13
  -1  -1   5    0.50    0.20
   1   1  -5    0.38    0.17
   1   1  -5    0.66    0.16
   1   1  -5    0.49    0.20
   1   1  -5    0.54    0.12
   1   1  -5    0.49    0.17
   1   1  -5    0.85    0.24
  -1  -1   4    2.99    0.32
  -1  -1   4    2.85    0.31
  -1  -1   4    3.27    0.32
  -1  -1   4    0.11    0.07
  -1  -1   4    3.06    0.32
   1   1  -4    3.50    0.31
   1   1  -4    3.24    0.25
   1   1  -4    2.97    0.32
   1   1  -4    3.46    0.21
   1   1  -4    3.55    0.31
   1   1  -4    3.16    0.33
  -1  -1   3   43.47    0.99
  -1  -1   3   44.38    0.99
  -1  -1   3   44.51    0.95
  -1  -1   3   48.81    0.69
  -1  -1   3   43.71    0.77
  -1  -1   3   44.11    1.00
   1   1  -3   47.79    0.94
   1   1  -3   44.57    0.78
   1   1  -3   45.24    1.00
   1   1  -3   48.73    0.68
   1   1  -3   49.24    0.87
   1   1  -3   45.30    1.01
  -1  -1   2    7.21    0.32
  -1  -1   2    6.93    0.36
  -1  -1   2    7.89    0.31
  -1  -1   2    7.53    0.36
  -1  -1   2    7.09    0.34
  -1  -1   2    4.02    0.20
  -1  -1   2    6.90    0.29
  -1  -1   2    8.18    0.32
  -1  -1   2    7.38    0.36
   1   1  -2    8.03    0.34
   1   1  -2    6.85    0.29
   1   1  -2    7.64    0.36
   1   1  -2    8.20    0.28
   1   1  -2    8.09    0.31
   1   1  -2    7.43    0.36
  -1  -1   1   45.39    0.63
  -1  -1   1   43.81    0.69
  -1  -1   1   48.35    0.68
  -1  -1   1   44.62    0.68
  -1  -1   1   42.21    0.67
  -1  -1   1   45.02    0.60
  -1  -1   1   43.90    0.64
  -1  -1   1   46.37    0.62
  -1  -1   1   43.78    0.68
   1   1  -1   49.00    0.65
   1   1  -1   42.71    0.64
   1   1  -1   47.82    0.70
   1   1  -1   47.39    0.62
   1   1  -1   45.29    0.69
  -1  -1   0    9.77    0.24
  -1  -1   0    9.85    0.25
  -1  -1   0   10.16    0.29
  -1  -1   0    0.00    0.01
  -1  -1   0    9.73    0.28
  -1  -1   0    9.44    0.27
  -1  -1   0    9.69    0.26
   1   1   0   10.41    0.26
   1   1   0   10.22    0.29
   1   1   0   10.16    0.23
  -1  -1  -1  189.57    1.17
  -1  -1  -1  192.69    1.19
  -1  -1  -1  195.83    1.16
  -1  -1  -1  171.21    1.14
  -1  -1  -1  184.68    1.16
  -1  -1  -1  206.34    1.28
   1   1   1  191.89    1.32
   1   1   1  196.03    1.25
   1   1   1  196.15    1.20
  -1  -1  -2  616.74    5.02
  -1  -1  -2  659.35    5.13
  -1  -1  -2  637.69    4.64
  -1  -1  -2  571.03    3.72
  -1  -1  -2  593.90    3.75
   1   1   2  627.56    4.76
   1   1   2  602.01    4.80
   1   1   2  643.90    5.37
   1   1   2  649.83    5.07
   1   1   2  588.09    3.97
  -1  -1  -3   25.71    0.66
  -1  -1  -3   26.73    0.50
  -1  -1  -3   26.56    0.60
  -1  -1  -3   24.15    0.47
  -1  -1  -3   25.34    0.62
  -1  -1  -3   25.73    0.57
   1   1   3   26.09    0.62
   1   1   3   25.86    0.59
   1   1   3   27.03    0.67
   1   1   3   24.35    0.56
  -1  -1  -4    8.16    0.44
  -1  -1  -4    8.84    0.32
  -1  -1  -4    8.68    0.42
  -1  -1  -4    7.53    0.28
  -1  -1  -4    8.47    0.43
  -1  -1  -4    8.11    0.40
   1   1   4    8.72    0.43
   1   1   4    8.17    0.41
   1   1   4    8.85    0.45
   1   1   4    8.40    0.31
   1   1   4    7.59    0.39
  -1  -1  -5    0.93    0.22
  -1  -1  -5    0.94    0.15
  -1  -1  -5    0.77    0.19
  -1  -1  -5    0.97    0.14
  -1  -1  -5    0.94    0.21
  -1  -1  -5    1.19    0.23
   1   1   5    0.94    0.22
   1   1   5    0.95    0.21
   1   1   5    0.71    0.19
   1   1   5    0.98    0.16
   1   1   5    0.81    0.20
  -1  -1  -6    6.74    0.52
  -1  -1  -6    7.71    0.36
  -1  -1  -6    6.85    0.48
  -1  -1  -6    6.34    0.28
  -1  -1  -6    7.99    0.51
  -1  -1  -6    7.24    0.50
   1   1   6    6.90    0.51
   1   1   6    6.64    0.48
   1   1   6    7.93    0.54
   1   1   6    7.69    0.35
   1   1   6    6.44    0.48
  -1  -1  -7    0.16    0.18
  -1  -1  -7   -0.05    0.12
  -1  -1  -7    0.21    0.17
  -1  -1  -7    0.11    0.14
   1   1   7    0.03    0.12
   1   1   7    0.09    0.14
   1   1   7    0.09    0.14
  -1  -1  -8    0.15    0.19
  -1  -1  -8    0.07    0.16
  -1  -1  -8    0.12    0.18
  -1  -1  -8    0.11    0.14
   1   1   8    0.12    0.16
   1   1   8    0.16    0.17
   1   1   8    0.14    0.17
  -1  -1  -9    7.24    0.68
  -1  -1  -9    8.63    0.74
  -1  -1  -9    7.41    0.65
  -1  -1  -9    6.56    0.62
   1   1   9    7.24    0.67
   1   1   9    7.09    0.65
   1   1   9    6.41    0.63
  -1  -1 -10    0.64    0.33
  -1  -1 -10    0.59    0.30
  -1  -1 -10    0.52    0.30
  -1  -1 -10    0.53    0.28
   1   1  10    0.64    0.32
   1   1  10    0.65    0.29
   1   1  10    1.02    0.37
  -1  -1 -11    0.70    0.37
  -1  -1 -11    0.72    0.35
  -1  -1 -11    0.73    0.35
   1   1  11    0.51    0.34
   1   1  11    0.45    0.31
   1   1  11    0.60    0.33
  -1  -1 -12    1.23    0.47
  -1  -1 -12    1.20    0.46
  -1  -1 -12    0.49    0.34
   1   1  12    0.59    0.39
   1   1  12    0.98    0.45
   1   1  12    0.65    0.39
  -1  -2  10    0.40    0.31
  -1  -2  10    0.13    0.27
  -1  -2  10    0.14    0.28
   1   2 -10   -0.13    0.19
   1   2 -10    0.15    0.28
   1   2 -10   -0.04    0.23
  -1  -2   9    0.12    0.22
  -1  -2   9    0.17    0.26
  -1  -2   9    0.19    0.24
   1   2  -9   -0.14    0.20
   1   2  -9    0.06    0.20
   1   2  -9   -0.05    0.17
  -1  -2   8    0.14    0.20
  -1  -2   8    0.10    0.19
  -1  -2   8   -0.07    0.16
   1   2  -8    0.12    0.21
   1   2  -8    0.00    0.17
   1   2  -8    0.04    0.19
  -1  -2   7    1.81    0.41
  -1  -2   7    1.77    0.40
  -1  -2   7    1.94    0.43
   1   2  -7    1.95    0.39
   1   2  -7    2.08    0.43
   1   2  -7    1.64    0.39
  -1  -2   6   30.66    1.20
  -1  -2   6   31.95    1.19
  -1  -2   6   33.40    0.98
  -1  -2   6   31.10    1.21
   1   2  -6   35.99    1.15
   1   2  -6   35.27    1.01
   1   2  -6   34.63    1.27
   1   2  -6   36.43    1.00
   1   2  -6   32.89    1.24
  -1  -2   5   10.63    0.66
  -1  -2   5    9.91    0.62
  -1  -2   5   10.11    0.52
  -1  -2   5   10.53    0.65
   1   2  -5   11.33    0.60
   1   2  -5   10.38    0.53
   1   2  -5   11.95    0.69
   1   2  -5   11.70    0.52
   1   2  -5   10.68    0.66
  -1  -2   4   45.08    1.21
  -1  -2   4   48.35    1.24
  -1  -2   4   45.68    1.19
  -1  -2   4   49.59    0.72
  -1  -2   4   45.36    1.01
  -1  -2   4   44.33    1.19
   1   2  -4   51.54    1.10
   1   2  -4   47.68    1.04
   1   2  -4   48.50    1.24
   1   2  -4   50.96    0.72
   1   2  -4   49.79    0.93
   1   2  -4   46.33    1.22
  -1  -2   3   66.22    1.31
  -1  -2   3   69.28    1.31
  -1  -2   3   67.61    1.30
  -1  -2   3   69.54    0.86
  -1  -2   3   67.29    1.15
  -1  -2   3   65.83    1.30
   1   2  -3   74.50    1.14
   1   2  -3   70.74    1.19
   1   2  -3   73.40    1.35
   1   2  -3   74.21    0.98
   1   2  -3   70.27    1.34
  -1  -2   2   50.97    1.02
  -1  -2   2   53.93    1.01
  -1  -2   2   50.74    1.01
  -1  -2   2   48.47    0.72
  -1  -2   2   49.78    0.93
  -1  -2   2   56.78    0.74
  -1  -2   2   52.35    1.01
   1   2  -2   57.24    0.83
   1   2  -2   53.53    1.05
   1   2  -2   51.50    0.95
   1   2  -2   55.68    1.02
   1   2  -2   56.82    0.74
   1   2  -2   54.94    1.04
  -1  -2   1   18.85    0.38
  -1  -2   1   18.51    0.55
  -1  -2   1   20.06    0.55
  -1  -2   1   17.61    0.54
  -1  -2   1   17.76    0.45
  -1  -2   1   18.13    0.53
  -1  -2   1   18.66    0.38
  -1  -2   1   18.77    0.52
   1   2  -1   19.65    0.39
   1   2  -1   19.49    0.56
   1   2  -1   18.29    0.53
   1   2  -1   20.13    0.52
   1   2  -1   19.26    0.53
  -1  -2   0   35.06    0.42
  -1  -2   0   36.08    0.68
  -1  -2   0   33.70    0.66
  -1  -2   0   32.96    0.61
  -1  -2   0   33.47    0.66
   1   2   0   36.47    0.67
   1   2   0   32.94    0.65
   1   2   0   37.01    0.52
   1   2   0   36.45    0.69
   1   2   0   36.84    0.58
  -1  -2  -1  201.72    1.63
  -1  -2  -1  296.85    1.81
  -1  -2  -1  295.11    1.85
  -1  -2  -1  264.13    1.76
  -1  -2  -1  270.75    1.73
  -1  -2  -1  286.00    1.68
   1   2   1  296.50    1.77
   1   2   1  274.38    1.74
   1   2   1  299.13    1.89
   1   2   1  306.85    1.89
   1   2   1  287.75    2.14
  -1  -2  -2  769.74    6.20
  -1  -2  -2  803.14    6.14
  -1  -2  -2  698.12    6.17
  -1  -2  -2  750.14    5.18
   1   2   2  791.95    6.32
   1   2   2  768.25    4.33
   1   2   2  812.15    7.09
   1   2   2  804.50    4.70
  -1  -2  -3   18.88    0.58
  -1  -2  -3   17.83    0.42
  -1  -2  -3   18.62    0.46
  -1  -2  -3   17.08    0.50
  -1  -2  -3   17.69    0.42
   1   2   3   18.88    0.57
   1   2   3   17.06    0.44
   1   2   3   17.19    0.45
  -1  -2  -4    3.94    0.32
  -1  -2  -4    4.39    0.22
  -1  -2  -4    4.41    0.29
  -1  -2  -4    3.72    0.26
  -1  -2  -4    3.79    0.32
   1   2   4    4.20    0.32
   1   2   4    4.15    0.29
   1   2   4    4.28    0.22
   1   2   4    3.84    0.28
  -1  -2  -5   61.74    1.32
  -1  -2  -5   61.37    0.79
  -1  -2  -5   61.38    1.20
  -1  -2  -5   56.93    0.97
  -1  -2  -5   58.98    1.26
   1   2   5   58.19    1.25
   1   2   5   56.84    1.15
   1   2   5   60.76    1.25
   1   2   5   60.88    0.79
   1   2   5   55.88    1.13
  -1  -2  -6    8.90    0.58
  -1  -2  -6    8.88    0.32
  -1  -2  -6    8.68    0.53
  -1  -2  -6    8.37    0.40
  -1  -2  -6    8.61    0.55
  -1  -2  -6    8.73    0.52
   1   2   6    8.81    0.56
   1   2   6    8.01    0.51
   1   2   6    9.05    0.56
   1   2   6    8.97    0.33
   1   2   6    8.41    0.52
  -1  -2  -7    0.16    0.16
  -1  -2  -7    0.02    0.12
  -1  -2  -7    0.09    0.10
  -1  -2  -7    0.20    0.17
  -1  -2  -7    0.01    0.11
   1   2   7    0.08    0.15
   1   2   7    0.06    0.12
   1   2   7    0.33    0.17
   1   2   7   -0.01    0.12
  -1  -2  -8   -0.15    0.12
  -1  -2  -8    0.09    0.16
  -1  -2  -8   -0.09    0.14
  -1  -2  -8    0.21    0.16
   1   2   8    0.02    0.13
   1   2   8    0.08    0.16
   1   2   8    0.08    0.15
   1   2   8    0.02    0.13
  -1  -2  -9    0.20    0.20
  -1  -2  -9    0.20    0.21
  -1  -2  -9    0.23    0.21
  -1  -2  -9    0.09    0.16
   1   2   9    0.10    0.18
   1   2   9    0.08    0.19
   1   2   9   -0.08    0.16
   1   2   9    0.04    0.16
  -1  -2 -10    3.12    0.59
  -1  -2 -10    4.09    0.65
  -1  -2 -10    3.39    0.58
  -1  -2 -10    3.06    0.55
   1   2  10    3.21    0.59
   1   2  10    3.33    0.56
   1   2  10    3.48    0.61
  -1  -2 -11    0.10    0.23
  -1  -2 -11   -0.07    0.23
  -1  -2 -11   -0.03    0.24
  -1  -2 -11   -0.07    0.19
   1   2  11   -0.22    0.17
   1   2  11   -0.07    0.19
   1   2  11    0.09    0.22
  -1  -2 -12   -0.13    0.27
  -1  -2 -12   -0.14    0.24
  -1  -2 -12    0.08    0.24
   1   2  12    0.07    0.27
   1   2  12    0.06    0.26
   1   2  12    0.23    0.29
  -1  -3  10    0.23    0.28
  -1  -3  10    0.00    0.29
   1   3 -10    0.11    0.25
   1   3 -10    0.25    0.32
   1   3 -10   -0.10    0.21
  -1  -3   9    0.50    0.32
  -1  -3   9    0.55    0.35
   1   3  -9    0.38    0.30
   1   3  -9    0.18    0.26
   1   3  -9    0.17    0.24
  -1  -3   8    1.74    0.46
  -1  -3   8    1.68    0.45
   1   3  -8    1.94    0.46
   1   3  -8    2.05    0.49
   1   3  -8    1.15    0.37
  -1  -3   7    0.02    0.17
  -1  -3   7    0.02    0.18
   1   3  -7    0.12    0.19
   1   3  -7   -0.15    0.14
   1   3  -7    0.07    0.20
   1   3  -7    0.00    0.16
  -1  -3   6   22.71    1.09
  -1  -3   6   23.46    1.09
  -1  -3   6   22.85    0.91
   1   3  -6   26.45    0.98
   1   3  -6   23.66    1.12
   1   3  -6   24.83    0.96
   1   3  -6   26.10    1.15
   1   3  -6   23.59    1.10
  -1  -3   5   35.46    1.25
  -1  -3   5   35.98    1.24
  -1  -3   5   36.45    1.09
   1   3  -5   41.65    1.10
   1   3  -5   37.73    1.29
   1   3  -5   38.93    1.13
   1   3  -5   40.18    1.31
   1   3  -5   36.69    1.27
  -1  -3   4   20.88    0.89
  -1  -3   4   20.70    0.87
  -1  -3   4   21.84    0.53
  -1  -3   4   20.26    0.78
   1   3  -4   23.48    0.73
   1   3  -4   23.60    0.95
   1   3  -4   22.82    0.83
   1   3  -4   23.22    0.91
   1   3  -4   23.62    0.59
   1   3  -4   22.24    0.91
  -1  -3   3    5.34    0.43
  -1  -3   3    4.71    0.40
  -1  -3   3    4.96    0.28
  -1  -3   3    5.00    0.38
   1   3  -3    5.88    0.33
   1   3  -3    5.55    0.44
   1   3  -3    5.02    0.38
   1   3  -3    5.82    0.44
   1   3  -3    5.81    0.27
   1   3  -3    5.39    0.42
  -1  -3   2    0.23    0.12
  -1  -3   2    0.14    0.11
  -1  -3   2    0.02    0.04
  -1  -3   2    0.18    0.11
  -1  -3   2    0.14    0.06
   1   3  -2    0.11    0.08
   1   3  -2   -0.03    0.09
   1   3  -2    0.16    0.10
   1   3  -2    0.11    0.10
   1   3  -2    0.09    0.06
   1   3  -2    0.04    0.10
  -1  -3   1   50.22    1.04
  -1  -3   1   46.50    1.00
  -1  -3   1   49.62    0.87
  -1  -3   1   46.89    0.99
  -1  -3   1   50.51    0.61
   1   3  -1   53.69    0.56
   1   3  -1   54.10    1.08
   1   3  -1   49.83    1.02
   1   3  -1   53.07    0.94
   1   3  -1   51.64    0.99
  -1  -3   0  144.46    0.71
  -1  -3   0  151.35    1.67
  -1  -3   0  136.25    1.57
  -1  -3   0  135.64    1.47
  -1  -3   0  132.48    1.56
  -1  -3   0  146.96    1.15
   1   3   0  151.50    1.65
   1   3   0  140.16    1.61
   1   3   0  156.15    1.34
   1   3   0  147.38    1.64
   1   3   0  152.34    1.48
  -1  -3  -1  151.38    1.02
  -1  -3  -1  150.80    1.57
  -1  -3  -1  139.69    1.51
  -1  -3  -1  130.24    1.45
  -1  -3  -1  145.62    1.32
   1   3   1  150.01    1.58
   1   3   1  137.33    1.50
   1   3   1  153.77    1.09
   1   3   1  152.59    1.58
   1   3   1  149.99    1.30
  -1  -3  -2  316.21    1.93
  -1  -3  -2  312.12    2.12
  -1  -3  -2  279.51    2.01
  -1  -3  -2  305.57    2.20
   1   3   2  308.81    2.30
   1   3   2  288.94    2.04
   1   3   2  304.36    1.50
   1   3   2  310.76    2.24
   1   3   2  310.70    1.84
  -1  -3  -3   68.51    1.09
  -1  -3  -3   64.71    0.91
  -1  -3  -3   58.82    1.06
  -1  -3  -3   60.76    0.89
  -1  -3  -3   63.40    1.13
   1   3   3   63.79    1.13
   1   3   3   59.65    0.88
   1   3   3   60.73    0.82
   1   3   3   64.41    1.08
   1   3   3   64.45    0.93
  -1  -3  -4    3.45    0.31
  -1  -3  -4    3.46    0.22
  -1  -3  -4    3.27    0.22
  -1  -3  -4    3.52    0.33
   1   3   4    3.31    0.25
   1   3   4    3.66    0.31
   1   3   4    3.46    0.23
   1   3   4    3.05    0.26
  -1  -3  -5   13.65    0.65
  -1  -3  -5   13.98    0.40
  -1  -3  -5   14.30    0.57
  -1  -3  -5   13.13    0.55
  -1  -3  -5   14.12    0.66
   1   3   5   14.66    0.66
   1   3   5   13.66    0.56
   1   3   5   14.12    0.61
   1   3   5   14.89    0.41
   1   3   5   13.58    0.57
  -1  -3  -6    5.54    0.48
  -1  -3  -6    4.23    0.22
  -1  -3  -6    4.52    0.38
  -1  -3  -6    4.20    0.35
  -1  -3  -6    4.76    0.46
   1   3   6    4.81    0.45
   1   3   6    3.88    0.36
   1   3   6    5.09    0.43
   1   3   6    4.80    0.25
   1   3   6    4.25    0.38
  -1  -3  -7   -0.03    0.14
  -1  -3  -7   -0.05    0.10
  -1  -3  -7    0.05    0.11
  -1  -3  -7   -0.07    0.12
   1   3   7    0.05    0.13
   1   3   7    0.05    0.13
   1   3   7    0.08    0.14
   1   3   7   -0.04    0.10
  -1  -3  -8    0.03    0.17
  -1  -3  -8    0.08    0.15
  -1  -3  -8    0.19    0.19
  -1  -3  -8    0.18    0.16
   1   3   8   -0.03    0.12
   1   3   8    0.09    0.16
   1   3   8    0.22    0.18
   1   3   8    0.00    0.13
  -1  -3  -9    0.23    0.22
  -1  -3  -9    0.36    0.22
  -1  -3  -9    0.29    0.23
  -1  -3  -9    0.09    0.16
   1   3   9    0.13    0.19
   1   3   9    0.30    0.23
   1   3   9    0.31    0.22
   1   3   9    0.13    0.17
  -1  -3 -10    1.65    0.44
  -1  -3 -10    2.49    0.49
  -1  -3 -10    2.25    0.50
  -1  -3 -10    1.44    0.38
   1   3  10    1.34    0.41
   1   3  10    2.37    0.49
   1   3  10    2.29    0.48
   1   3  10    1.91    0.44
  -1  -3 -11    2.97    0.61
  -1  -3 -11    3.25    0.63
  -1  -3 -11    2.90    0.57
  -1  -3 -11    2.77    0.56
   1   3  11    2.94    0.61
   1   3  11    2.92    0.57
   1   3  11    3.08    0.61
  -1  -3 -12    0.05    0.31
  -1  -3 -12    0.25    0.32
  -1  -3 -12    0.28    0.33
  -1  -3 -12    0.40    0.32
   1   3  12    0.56    0.37
   1   3  12    0.38    0.33
   1   3  12    0.27    0.30
  -1  -4   9    0.07    0.26
  -1  -4   9    0.14    0.29
   1   4  -9   -0.08    0.21
   1   4  -9    0.09    0.26
   1   4  -9    0.00    0.21
  -1  -4   8    0.18    0.25
  -1  -4   8   -0.02    0.20
   1   4  -8    0.05    0.22
   1   4  -8    0.30    0.28
   1   4  -8   -0.08    0.17
  -1  -4   7    0.97    0.36
  -1  -4   7    0.77    0.31
   1   4  -7    1.09    0.37
   1   4  -7    1.78    0.44
   1   4  -7    1.28    0.39
  -1  -4   6    0.14    0.16
  -1  -4   6    0.17    0.20
  -1  -4   6    0.30    0.19
   1   4  -6    0.10    0.19
   1   4  -6    0.36    0.21
   1   4  -6    0.13    0.22
   1   4  -6    0.11    0.18
  -1  -4   5   32.80    1.28
  -1  -4   5   34.27    1.31
  -1  -4   5   34.05    1.17
   1   4  -5   35.85    1.34
   1   4  -5   36.51    1.22
   1   4  -5   39.28    1.37
   1   4  -5   34.48    1.30
  -1  -4   4    5.52    0.51
  -1  -4   4    5.79    0.53
  -1  -4   4    5.75    0.48
   1   4  -4    6.44    0.40
   1   4  -4    5.71    0.53
   1   4  -4    5.48    0.48
   1   4  -4    6.20    0.52
   1   4  -4    5.58    0.51
  -1  -4   3    5.34    0.47
  -1  -4   3    5.84    0.48
  -1  -4   3    5.45    0.33
  -1  -4   3    5.39    0.44
   1   4  -3    6.17    0.32
   1   4  -3    6.18    0.50
   1   4  -3    6.33    0.48
   1   4  -3    6.44    0.48
   1   4  -3    5.86    0.48
  -1  -4   2   19.71    0.80
  -1  -4   2   18.88    0.78
  -1  -4   2   19.42    0.62
  -1  -4   2   18.50    0.75
  -1  -4   2   21.30    0.35
   1   4  -2   22.44    0.45
   1   4  -2   19.88    0.81
   1   4  -2   20.55    0.79
   1   4  -2   21.58    0.77
   1   4  -2   21.57    0.36
   1   4  -2   20.75    0.79
  -1  -4   1   -0.02    0.08
  -1  -4   1    0.00    0.07
  -1  -4   1   -0.03    0.09
  -1  -4   1    0.00    0.05
   1   4  -1    0.07    0.11
   1   4  -1    0.09    0.10
   1   4  -1    0.04    0.10
   1   4  -1    0.04    0.10
  -1  -4   0    3.72    0.33
  -1  -4   0    3.76    0.31
  -1  -4   0    3.94    0.33
  -1  -4   0    4.10    0.23
   1   4   0    4.11    0.35
   1   4   0    3.38    0.31
   1   4   0    4.05    0.28
   1   4   0    3.94    0.34
   1   4   0    4.32    0.32
  -1  -4  -1  144.47    0.97
  -1  -4  -1  144.46    1.79
  -1  -4  -1  134.06    1.70
  -1  -4  -1  128.87    1.69
  -1  -4  -1  121.18    1.64
  -1  -4  -1  135.07    1.39
   1   4   1  139.94    1.79
   1   4   1  130.40    1.70
   1   4   1  144.74    1.36
   1   4   1  141.10    1.75
   1   4   1  136.06    1.53
  -1  -4  -2    1.88    0.18
  -1  -4  -2    2.10    0.24
  -1  -4  -2    1.65    0.24
  -1  -4  -2    1.89    0.23
   1   4   2    1.63    0.27
   1   4   2    1.69    0.24
   1   4   2    1.91    0.18
   1   4   2    1.70    0.25
   1   4   2    1.66    0.22
  -1  -4  -3  249.43    2.11
  -1  -4  -3  237.36    2.06
  -1  -4  -3  217.04    2.31
  -1  -4  -3  212.29    1.95
  -1  -4  -3  236.99    2.32
   1   4   3  228.83    2.37
   1   4   3  221.12    2.00
   1   4   3  234.43    1.74
   1   4   3  242.90    2.27
   1   4   3  234.11    1.99
  -1  -4  -4   53.03    1.13
  -1  -4  -4   51.14    0.92
  -1  -4  -4   48.05    1.13
  -1  -4  -4   47.01    0.88
  -1  -4  -4   48.01    1.15
   1   4   4   49.75    1.18
   1   4   4   47.67    0.88
   1   4   4   47.95    0.90
   1   4   4   51.96    1.11
   1   4   4   46.95    0.97
  -1  -4  -5    3.87    0.38
  -1  -4  -5    4.40    0.27
  -1  -4  -5    3.76    0.36
  -1  -4  -5    3.86    0.26
  -1  -4  -5    3.93    0.39
   1   4   5    4.20    0.40
   1   4   5    3.66    0.25
   1   4   5    3.68    0.32
   1   4   5    4.20    0.39
   1   4   5    3.82    0.27
   1   4   5    3.55    0.33
  -1  -4  -6    6.58    0.52
  -1  -4  -6    6.37    0.30
  -1  -4  -6    6.77    0.45
  -1  -4  -6    6.12    0.45
  -1  -4  -6    6.02    0.51
   1   4   6    7.04    0.54
   1   4   6    6.28    0.29
   1   4   6    5.95    0.43
   1   4   6    6.98    0.51
   1   4   6    7.21    0.32
   1   4   6    6.26    0.45
  -1  -4  -7    1.50    0.35
  -1  -4  -7    1.10    0.26
  -1  -4  -7    1.29    0.27
  -1  -4  -7    0.99    0.29
   1   4   7    1.34    0.32
   1   4   7    1.04    0.26
   1   4   7    1.49    0.33
   1   4   7    0.88    0.25
  -1  -4  -8    1.38    0.36
  -1  -4  -8    1.43    0.32
  -1  -4  -8    1.33    0.29
  -1  -4  -8    1.32    0.34
   1   4   8    1.81    0.39
   1   4   8    1.39    0.32
   1   4   8    1.27    0.32
   1   4   8    1.32    0.32
  -1  -4  -9   -0.07    0.18
  -1  -4  -9   -0.15    0.13
  -1  -4  -9    0.02    0.17
   1   4   9   -0.06    0.16
   1   4   9   -0.15    0.13
   1   4   9    0.10    0.18
   1   4   9    0.01    0.15
  -1  -4 -10    1.95    0.47
  -1  -4 -10    2.20    0.46
  -1  -4 -10    1.65    0.44
  -1  -4 -10    2.16    0.46
   1   4  10    2.16    0.49
   1   4  10    1.97    0.45
   1   4  10    2.02    0.45
   1   4  10    2.56    0.50
  -1  -4 -11    3.21    0.63
  -1  -4 -11    2.94    0.56
  -1  -4 -11    2.49    0.55
  -1  -4 -11    3.01    0.57
   1   4  11    2.33    0.54
   1   4  11    3.50    0.63
   1   4  11    3.10    0.57
   1   4  11    2.67    0.57
  -1  -4 -12    0.36    0.34
  -1  -4 -12   -0.03    0.27
  -1  -4 -12    0.27    0.30
  -1  -4 -12    0.01    0.25
   1   4  12    0.17    0.28
   1   4  12    0.13    0.28
  -1  -5   8    0.18    0.27
  -1  -5   8    0.15    0.26
   1   5  -8    0.15    0.24
   1   5  -8   -0.09    0.23
   1   5  -8    0.10    0.24
  -1  -5   7    1.49    0.43
  -1  -5   7    1.22    0.42
  -1  -5   7    1.13    0.35
   1   5  -7    1.42    0.42
   1   5  -7    1.06    0.39
   1   5  -7    1.05    0.38
  -1  -5   6    0.55    0.26
  -1  -5   6    0.50    0.26
  -1  -5   6    0.65    0.28
   1   5  -6    0.73    0.31
   1   5  -6    0.63    0.27
   1   5  -6    0.55    0.30
   1   5  -6    0.33    0.24
  -1  -5   5   18.65    1.03
  -1  -5   5   17.01    1.00
  -1  -5   5   15.90    0.89
   1   5  -5   17.06    1.00
   1   5  -5   18.17    0.95
   1   5  -5   17.67    0.98
   1   5  -5   17.72    1.00
  -1  -5   4   10.70    0.75
  -1  -5   4   11.35    0.77
  -1  -5   4   11.69    0.74
   1   5  -4   12.66    0.82
   1   5  -4   12.82    0.78
   1   5  -4   13.34    0.80
   1   5  -4   12.00    0.77
  -1  -5   3    0.55    0.22
  -1  -5   3    0.45    0.21
  -1  -5   3    0.69    0.18
  -1  -5   3    0.51    0.22
   1   5  -3    0.52    0.23
   1   5  -3    0.63    0.22
   1   5  -3    0.71    0.24
   1   5  -3    0.73    0.25
  -1  -5   2    0.61    0.21
  -1  -5   2    1.01    0.22
  -1  -5   2    0.95    0.25
   1   5  -2    1.23    0.30
   1   5  -2    0.72    0.23
   1   5  -2    0.96    0.24
   1   5  -2    0.91    0.25
  -1  -5   1    6.67    0.49
  -1  -5   1    6.34    0.43
  -1  -5   1    6.12    0.47
  -1  -5   1    6.44    0.24
   1   5  -1    6.68    0.50
   1   5  -1    6.55    0.50
   1   5  -1    7.15    0.46
   1   5  -1    6.28    0.46
  -1  -5   0    4.21    0.38
  -1  -5   0    3.89    0.36
  -1  -5   0    3.40    0.36
  -1  -5   0    4.19    0.25
   1   5   0    4.14    0.39
   1   5   0    4.02    0.38
   1   5   0    4.35    0.33
   1   5   0    4.62    0.40
   1   5   0    4.13    0.37
  -1  -5  -1   56.72    0.55
  -1  -5  -1   51.64    1.19
  -1  -5  -1   50.02    1.18
  -1  -5  -1   47.64    1.17
   1   5   1   54.81    1.28
   1   5   1   53.38    1.24
   1   5   1   57.51    1.02
   1   5   1   55.46    1.23
   1   5   1   53.86    1.12
  -1  -5  -2   37.47    0.69
  -1  -5  -2   34.79    0.96
  -1  -5  -2   33.57    0.99
  -1  -5  -2   30.52    0.90
  -1  -5  -2   36.24    0.88
   1   5   2   35.38    1.04
   1   5   2   33.56    0.95
   1   5   2   36.38    0.77
   1   5   2   36.71    0.98
   1   5   2   35.67    0.89
  -1  -5  -3   30.62    0.76
  -1  -5  -3   30.97    0.87
  -1  -5  -3   27.27    0.92
  -1  -5  -3   27.44    0.82
  -1  -5  -3   29.19    0.88
   1   5   3   29.95    0.97
   1   5   3   27.77    0.83
   1   5   3   30.27    0.71
   1   5   3   31.42    0.91
   1   5   3   29.34    0.82
  -1  -5  -4   86.33    1.46
  -1  -5  -4   85.78    1.37
  -1  -5  -4   74.66    1.55
  -1  -5  -4   75.62    1.29
  -1  -5  -4   81.17    1.57
   1   5   4   82.85    1.65
   1   5   4   78.25    1.31
   1   5   4   79.78    1.23
   1   5   4   83.05    1.49
   1   5   4   81.04    1.39
  -1  -5  -5    2.99    0.35
  -1  -5  -5    2.15    0.25
  -1  -5  -5    2.04    0.34
  -1  -5  -5    2.13    0.24
  -1  -5  -5    1.79    0.33
   1   5   5    1.52    0.33
   1   5   5    2.25    0.24
   1   5   5    2.25    0.27
   1   5   5    2.23    0.35
   1   5   5    2.42    0.34
  -1  -5  -6    5.57    0.48
  -1  -5  -6    4.73    0.45
  -1  -5  -6    5.02    0.32
  -1  -5  -6    5.68    0.53
   1   5   6    5.52    0.52
   1   5   6    5.40    0.32
   1   5   6    4.86    0.41
   1   5   6    5.74    0.49
   1   5   6    5.40    0.34
   1   5   6    5.17    0.44
  -1  -5  -7    5.26    0.52
  -1  -5  -7    4.14    0.40
  -1  -5  -7    4.59    0.46
  -1  -5  -7    4.44    0.49
   1   5   7    4.92    0.52
   1   5   7    4.32    0.42
   1   5   7    3.93    0.45
   1   5   7    5.44    0.49
  -1  -5  -8    2.22    0.45
  -1  -5  -8    2.49    0.41
  -1  -5  -8    2.22    0.39
  -1  -5  -8    1.65    0.39
   1   5   8    2.62    0.48
   1   5   8    1.80    0.37
   1   5   8    2.63    0.44
   1   5   8    2.24    0.40
  -1  -5  -9    0.30    0.26
  -1  -5  -9    0.21    0.20
  -1  -5  -9    0.51    0.27
   1   5   9    0.59    0.28
   1   5   9    0.25    0.21
   1   5   9    0.71    0.28
   1   5   9    0.25    0.22
  -1  -5 -10    0.44    0.29
  -1  -5 -10    0.31    0.24
  -1  -5 -10    0.34    0.29
   1   5  10    0.32    0.26
   1   5  10    0.32    0.24
   1   5  10    0.76    0.31
   1   5  10    0.36    0.27
  -1  -5 -11   -0.08    0.24
  -1  -5 -11    0.04    0.22
  -1  -5 -11    0.23    0.28
  -1  -5 -11   -0.07    0.20
   1   5  11    0.03    0.22
   1   5  11   -0.06    0.21
   1   5  11    0.02    0.22
  -1  -5 -12    0.99    0.46
  -1  -5 -12    1.18    0.47
  -1  -5 -12    0.61    0.35
   1   5  12    1.65    0.52
   1   5  12    0.62    0.36
  -1  -6   8   -0.02    0.27
  -1  -6   8    0.03    0.27
   1   6  -8    0.11    0.27
   1   6  -8    0.10    0.31
   1   6  -8    0.03    0.25
  -1  -6   7    0.02    0.24
  -1  -6   7    0.26    0.29
  -1  -6   7   -0.09    0.21
   1   6  -7    0.09    0.22
   1   6  -7    0.09    0.25
   1   6  -7   -0.07    0.23
   1   6  -7   -0.02    0.21
  -1  -6   6   -0.02    0.20
  -1  -6   6    0.05    0.19
  -1  -6   6    0.02    0.20
   1   6  -6   -0.06    0.18
   1   6  -6    0.12    0.23
   1   6  -6   -0.02    0.19
   1   6  -6    0.03    0.19
  -1  -6   5    0.49    0.26
  -1  -6   5    0.75    0.31
  -1  -6   5    0.28    0.22
   1   6  -5    0.38    0.27
   1   6  -5    0.61    0.27
   1   6  -5    0.32    0.27
   1   6  -5    0.29    0.24
  -1  -6   4   33.91    1.40
  -1  -6   4   32.16    1.36
  -1  -6   4   28.83    1.24
   1   6  -4   32.15    1.37
   1   6  -4   33.65    1.32
   1   6  -4   32.28    1.34
  -1  -6   3    8.60    0.68
  -1  -6   3    7.82    0.64
   1   6  -3    9.33    0.72
   1   6  -3    9.09    0.69
   1   6  -3    9.59    0.69
   1   6  -3    9.20    0.70
  -1  -6   2    1.66    0.35
  -1  -6   2    1.63    0.30
  -1  -6   2    1.85    0.37
   1   6  -2    1.98    0.40
   1   6  -2    1.81    0.38
   1   6  -2    1.96    0.37
   1   6  -2    1.90    0.37
  -1  -6   1    8.58    0.61
  -1  -6   1    8.73    0.55
  -1  -6   1    8.27    0.61
   1   6  -1    8.77    0.63
   1   6  -1    9.14    0.63
   1   6  -1   10.20    0.60
   1   6  -1    9.11    0.61
  -1  -6   0    2.98    0.36
  -1  -6   0    2.65    0.38
  -1  -6   0    2.54    0.40
  -1  -6   0    2.88    0.23
   1   6   0    3.17    0.39
   1   6   0    2.99    0.37
   1   6   0    3.24    0.34
   1   6   0    3.06    0.37
   1   6   0    3.07    0.36
  -1  -6  -1    1.29    0.28
  -1  -6  -1    0.92    0.25
  -1  -6  -1    1.41    0.30
  -1  -6  -1    1.22    0.20
   1   6   1    1.25    0.29
   1   6   1    1.30    0.28
   1   6   1    1.58    0.26
   1   6   1    1.27    0.29
   1   6   1    1.31    0.27
  -1  -6  -2    0.15    0.09
  -1  -6  -2    0.33    0.17
  -1  -6  -2    0.11    0.13
  -1  -6  -2    0.18    0.13
  -1  -6  -2    0.22    0.13
   1   6   2    0.16    0.16
   1   6   2    0.19    0.14
   1   6   2    0.21    0.12
   1   6   2    0.10    0.15
   1   6   2    0.32    0.16
  -1  -6  -3    6.61    0.38
  -1  -6  -3    6.34    0.46
  -1  -6  -3    6.55    0.47
   1   6   3    6.66    0.53
   1   6   3    6.16    0.46
   1   6   3    6.98    0.40
   1   6   3    6.61    0.48
   1   6   3    6.60    0.47
  -1  -6  -4   17.35    0.68
  -1  -6  -4   16.44    0.81
  -1  -6  -4   13.86    0.64
  -1  -6  -4   16.26    0.76
   1   6   4   16.34    0.82
   1   6   4   16.27    0.69
   1   6   4   15.76    0.61
   1   6   4   16.77    0.75
   1   6   4   15.66    0.69
  -1  -6  -5    1.47    0.30
  -1  -6  -5    1.56    0.33
  -1  -6  -5    1.51    0.27
  -1  -6  -5    1.94    0.37
   1   6   5    1.66    0.35
   1   6   5    1.54    0.27
   1   6   5    1.43    0.26
   1   6   5    1.22    0.29
   1   6   5    1.49    0.30
  -1  -6  -6   12.33    0.73
  -1  -6  -6   10.60    0.70
  -1  -6  -6   10.76    0.72
   1   6   6   11.30    0.76
   1   6   6   11.02    0.60
   1   6   6   10.79    0.68
   1   6   6   11.57    0.67
  -1  -6  -7   10.28    0.73
  -1  -6  -7    9.05    0.67
  -1  -6  -7   10.36    0.76
   1   6   7   11.01    0.80
   1   6   7   10.08    0.63
   1   6   7   11.43    0.72
   1   6   7   10.57    0.68
  -1  -6  -8    0.00    0.18
  -1  -6  -8   -0.03    0.13
  -1  -6  -8    0.07    0.17
  -1  -6  -8    0.06    0.20
   1   6   8   -0.04    0.18
   1   6   8   -0.02    0.14
   1   6   8    0.02    0.18
   1   6   8    0.14    0.18
  -1  -6  -9    1.59    0.42
  -1  -6  -9    1.33    0.33
  -1  -6  -9    0.96    0.33
  -1  -6  -9    1.62    0.43
   1   6   9    0.68    0.31
   1   6   9    1.05    0.31
   1   6   9    1.00    0.32
   1   6   9    0.89    0.31
  -1  -6 -10    0.03    0.21
  -1  -6 -10   -0.03    0.23
   1   6  10   -0.07    0.17
   1   6  10   -0.10    0.17
  -1  -6 -11   -0.03    0.28
  -1  -6 -11    0.22    0.28
   1   6  11    0.37    0.31
  -1  -6 -12    0.82    0.42
  -1  -6 -12    1.32    0.49
   1   6  12    0.38    0.36
  -1  -7   7    0.23    0.31
  -1  -7   7    0.40    0.34
  -1  -7   7    0.56    0.36
   1   7  -7    0.46    0.34
   1   7  -7    0.71    0.37
   1   7  -7    0.59    0.36
   1   7  -7    0.70    0.39
  -1  -7   6   -0.05    0.23
  -1  -7   6    0.12    0.22
   1   7  -6    0.09    0.26
   1   7  -6   -0.02    0.24
   1   7  -6   -0.13    0.23
   1   7  -6    0.09    0.24
  -1  -7   5    2.59    0.54
  -1  -7   5    2.91    0.55
   1   7  -5    3.12    0.60
   1   7  -5    3.35    0.59
   1   7  -5    3.89    0.65
   1   7  -5    3.59    0.64
  -1  -7   4   12.70    0.93
  -1  -7   4   11.11    0.85
   1   7  -4   12.97    0.96
   1   7  -4   13.07    0.93
   1   7  -4   13.92    0.94
   1   7  -4   13.91    0.97
  -1  -7   3    0.62    0.29
  -1  -7   3    0.29    0.23
   1   7  -3    0.19    0.22
   1   7  -3    0.54    0.26
   1   7  -3    0.69    0.30
   1   7  -3    0.56    0.28
  -1  -7   2    0.16    0.22
  -1  -7   2    0.07    0.14
  -1  -7   2   -0.04    0.14
   1   7  -2    0.20    0.22
   1   7  -2    0.32    0.21
   1   7  -2    0.08    0.20
   1   7  -2    0.11    0.21
  -1  -7   1   -0.01    0.15
  -1  -7   1    0.11    0.14
  -1  -7   1   -0.01    0.13
   1   7  -1    0.03    0.18
   1   7  -1    0.12    0.16
   1   7  -1   -0.12    0.14
   1   7  -1   -0.10    0.13
   1   7  -1   -0.02    0.16
  -1  -7   0    5.65    0.54
  -1  -7   0    6.06    0.53
  -1  -7   0    5.37    0.52
   1   7   0    5.77    0.56
   1   7   0    5.73    0.54
   1   7   0    6.55    0.53
   1   7   0    6.37    0.57
   1   7   0    5.66    0.52
  -1  -7  -1    1.29    0.32
  -1  -7  -1    1.10    0.29
  -1  -7  -1    0.79    0.26
  -1  -7  -1    1.31    0.23
   1   7   1    1.03    0.31
   1   7   1    0.85    0.26
   1   7   1    1.20    0.26
   1   7   1    1.09    0.30
   1   7   1    0.87    0.26
  -1  -7  -2    6.50    0.54
  -1  -7  -2    6.03    0.54
  -1  -7  -2    5.36    0.49
  -1  -7  -2    6.23    0.44
   1   7   2    7.16    0.60
   1   7   2    6.56    0.53
   1   7   2    7.43    0.48
   1   7   2    7.18    0.56
   1   7   2    6.53    0.52
  -1  -7  -3    3.85    0.44
  -1  -7  -3    3.47    0.40
  -1  -7  -3    4.10    0.41
   1   7   3    4.03    0.47
   1   7   3    3.70    0.41
   1   7   3    4.04    0.36
   1   7   3    4.74    0.46
   1   7   3    4.35    0.42
  -1  -7  -4   -0.01    0.07
  -1  -7  -4    1.18    0.32
  -1  -7  -4    1.17    0.27
  -1  -7  -4    1.28    0.31
   1   7   4    0.83    0.29
   1   7   4    1.09    0.26
   1   7   4    1.20    0.25
   1   7   4    1.11    0.28
   1   7   4    1.41    0.31
  -1  -7  -5   62.63    1.45
  -1  -7  -5   50.15    1.55
  -1  -7  -5   50.63    1.30
  -1  -7  -5   55.76    1.55
   1   7   5   53.07    1.61
   1   7   5   54.28    1.34
   1   7   5   56.08    1.27
   1   7   5   58.92    1.49
   1   7   5   57.74    1.46
  -1  -7  -6   15.61    0.82
  -1  -7  -6   13.84    0.86
  -1  -7  -6   13.26    0.83
   1   7   6   14.60    0.90
   1   7   6   15.34    0.82
   1   7   6   13.71    0.77
  -1  -7  -7    0.77    0.30
  -1  -7  -7    0.58    0.25
  -1  -7  -7    0.55    0.27
   1   7   7    0.48    0.28
   1   7   7    0.99    0.31
   1   7   7    0.55    0.25
  -1  -7  -8    0.38    0.27
  -1  -7  -8    0.17    0.21
  -1  -7  -8    0.21    0.25
   1   7   8    0.21    0.21
   1   7   8    0.28    0.25
   1   7   8    0.14    0.19
  -1  -7  -9    0.09    0.25
  -1  -7  -9    0.21    0.22
  -1  -7  -9   -0.02    0.19
   1   7   9    0.08    0.21
   1   7   9    0.25    0.23
  -1  -7 -10    0.04    0.25
  -1  -7 -10    0.10    0.23
   1   7  10   -0.04    0.19
  -1  -7 -11    0.51    0.35
  -1  -7 -11    0.24    0.28
   1   7  11    0.33    0.33
  -1  -8   6    0.44    0.36
  -1  -8   6   -0.01    0.28
   1   8  -6    0.19    0.29
   1   8  -6    0.25    0.33
   1   8  -6    0.06    0.31
   1   8  -6   -0.20    0.26
  -1  -8   5    0.00    0.24
  -1  -8   5    0.20    0.27
   1   8  -5    0.08    0.25
   1   8  -5    0.21    0.28
   1   8  -5    0.26    0.29
   1   8  -5    0.23    0.28
  -1  -8   4    1.20    0.42
  -1  -8   4    0.97    0.36
   1   8  -4    1.13    0.42
   1   8  -4    1.11    0.40
   1   8  -4    1.20    0.41
   1   8  -4    1.19    0.41
  -1  -8   3    9.67    0.84
  -1  -8   3    8.16    0.77
   1   8  -3    9.53    0.85
   1   8  -3    9.19    0.82
   1   8  -3   11.24    0.86
   1   8  -3   10.97    0.88
  -1  -8   2    0.08    0.22
  -1  -8   2    0.09    0.20
   1   8  -2    0.25    0.26
   1   8  -2    0.13    0.20
   1   8  -2    0.06    0.21
   1   8  -2    0.13    0.23
   1   8  -2    0.01    0.19
  -1  -8   1    1.35    0.37
  -1  -8   1    1.31    0.34
  -1  -8   1    1.28    0.36
   1   8  -1    1.49    0.39
   1   8  -1    1.42    0.37
   1   8  -1    1.77    0.39
   1   8  -1    2.05    0.45
   1   8  -1    1.14    0.35
  -1  -8   0    1.06    0.32
  -1  -8   0    0.86    0.29
  -1  -8   0    1.05    0.32
   1   8   0    0.91    0.32
   1   8   0    0.74    0.29
   1   8   0    1.42    0.34
   1   8   0    0.88    0.31
   1   8   0    0.93    0.31
  -1  -8  -1    1.29    0.35
  -1  -8  -1    1.12    0.32
  -1  -8  -1    1.07    0.32
   1   8   1    1.23    0.35
   1   8   1    1.07    0.31
   1   8   1    1.57    0.32
   1   8   1    1.74    0.39
   1   8   1    1.35    0.34
  -1  -8  -2    0.19    0.19
  -1  -8  -2    0.05    0.15
  -1  -8  -2    0.06    0.15
   1   8   2    0.01    0.17
   1   8   2   -0.01    0.14
   1   8   2    0.14    0.19
   1   8   2    0.01    0.15
  -1  -8  -3   -0.07    0.13
  -1  -8  -3   -0.14    0.12
  -1  -8  -3   -0.01    0.13
   1   8   3    0.00    0.18
   1   8   3    0.07    0.14
   1   8   3    0.05    0.18
   1   8   3    0.06    0.16
  -1  -8  -4    0.43    0.23
  -1  -8  -4    0.49    0.22
  -1  -8  -4    0.64    0.26
   1   8   4    0.66    0.29
   1   8   4    0.34    0.20
   1   8   4    0.32    0.21
   1   8   4    0.54    0.24
  -1  -8  -5    2.21    0.46
  -1  -8  -5    2.08    0.38
  -1  -8  -5    2.32    0.44
   1   8   5    2.16    0.46
   1   8   5    2.08    0.38
   1   8   5    2.93    0.47
   1   8   5    2.42    0.42
  -1  -8  -6    6.74    0.58
  -1  -8  -6    5.74    0.61
  -1  -8  -6    5.90    0.62
   1   8   6    6.44    0.67
   1   8   6    6.45    0.62
   1   8   6    6.71    0.59
  -1  -8  -7    1.21    0.36
  -1  -8  -7    1.07    0.35
  -1  -8  -7    0.85    0.33
   1   8   7    0.92    0.35
   1   8   7    0.71    0.31
   1   8   7    0.82    0.30
  -1  -8  -8    0.23    0.25
  -1  -8  -8    0.01    0.21
  -1  -8  -8    0.26    0.28
   1   8   8    0.41    0.28
   1   8   8    0.05    0.19
  -1  -8  -9    0.00    0.21
  -1  -8  -9    0.04    0.23
  -1  -8  -9    0.02    0.21
   1   8   9   -0.11    0.21
  -1  -8 -10    0.59    0.35
  -1  -8 -10    0.68    0.34
  -1  -8 -10    0.61    0.35
   1   8  10    0.39    0.32
  -1  -8 -11   -0.03    0.29
  -1  -8 -11    0.01    0.28
   1   8  11    0.30    0.31
  -1  -9   4    0.06    0.26
  -1  -9   4   -0.07    0.24
   1   9  -4   -0.02    0.26
   1   9  -4    0.12    0.29
   1   9  -4    0.01    0.25
   1   9  -4   -0.03    0.24
  -1  -9   3    0.03    0.25
  -1  -9   3   -0.12    0.20
   1   9  -3   -0.11    0.22
   1   9  -3    0.05    0.22
   1   9  -3    0.13    0.27
   1   9  -3    0.02    0.24
  -1  -9   2    0.52    0.33
  -1  -9   2    0.25    0.27
   1   9  -2    0.39    0.29
   1   9  -2    0.38    0.28
   1   9  -2    0.32    0.30
   1   9  -2    0.51    0.31
  -1  -9   1   -0.02    0.20
  -1  -9   1    0.12    0.22
  -1  -9   1   -0.01    0.16
   1   9  -1    0.01    0.21
   1   9  -1   -0.05    0.18
   1   9  -1    0.00    0.21
   1   9  -1    0.19    0.25
  -1  -9   0   -0.06    0.19
  -1  -9   0    0.02    0.19
  -1  -9   0    0.12    0.20
   1   9   0    0.00    0.20
   1   9   0    0.11    0.20
   1   9   0    0.14    0.25
   1   9   0    0.02    0.19
  -1  -9  -1    0.67    0.31
  -1  -9  -1    0.71    0.30
  -1  -9  -1    0.74    0.29
   1   9   1    0.42    0.28
   1   9   1    0.39    0.25
   1   9   1    0.60    0.30
   1   9   1    0.70    0.30
  -1  -9  -2    1.40    0.38
  -1  -9  -2    1.21    0.37
  -1  -9  -2    0.99    0.33
   1   9   2    1.46    0.40
   1   9   2    1.03    0.33
   1   9   2    1.47    0.38
   1   9   2    1.37    0.36
  -1  -9  -3    0.02    0.17
  -1  -9  -3    0.08    0.16
   1   9   3    0.19    0.23
   1   9   3    0.06    0.17
   1   9   3    0.06    0.18
   1   9   3    0.31    0.22
  -1  -9  -4    0.13    0.18
  -1  -9  -4    0.06    0.16
  -1  -9  -4    0.03    0.18
   1   9   4    0.07    0.21
   1   9   4    0.08    0.17
   1   9   4    0.20    0.22
   1   9   4   -0.08    0.17
  -1  -9  -5    0.12    0.21
  -1  -9  -5    0.12    0.18
  -1  -9  -5    0.42    0.26
   1   9   5    0.34    0.28
   1   9   5    0.10    0.18
   1   9   5    0.37    0.26
   1   9   5    0.31    0.23
  -1  -9  -6    0.23    0.23
  -1  -9  -6    0.14    0.24
   1   9   6    0.23    0.26
   1   9   6    0.37    0.25
  -1  -9  -7    0.23    0.23
  -1  -9  -7   -0.14    0.20
   1   9   7   -0.09    0.18
  -1  -9  -8   -0.04    0.18
  -1  -9  -8    0.41    0.29
   1   9   8    0.24    0.27
  -1  -9  -9    0.11    0.27
  -1  -9  -9    0.05    0.26
   1   9   9   -0.05    0.24
  -1  -9 -10    0.11    0.30
  -1  -9 -10   -0.02    0.25
  -1  -9 -10    0.04    0.30
   1   9  10    0.18    0.28
  -1 -10   3    0.01    0.26
  -1 -10   3   -0.05    0.24
   1  10  -3   -0.13    0.24
   1  10  -3    0.00    0.28
   1  10  -3    0.18    0.32
  -1 -10   2    0.04    0.27
  -1 -10   2   -0.02    0.22
   1  10  -2    0.13    0.26
   1  10  -2    0.02    0.22
   1  10  -2    0.25    0.31
   1  10  -2    0.11    0.28
  -1 -10   1    0.46    0.33
  -1 -10   1    0.20    0.27
   1  10  -1    0.57    0.35
   1  10  -1    0.30    0.27
   1  10  -1    0.38    0.32
   1  10  -1    0.68    0.37
  -1 -10   0    0.62    0.35
  -1 -10   0    0.68    0.34
  -1 -10   0    0.49    0.29
   1  10   0    0.34    0.32
   1  10   0    0.48    0.29
   1  10   0    0.45    0.31
   1  10   0    0.77    0.34
  -1 -10  -1    0.92    0.38
  -1 -10  -1    1.19    0.37
  -1 -10  -1    0.72    0.33
   1  10   1    0.59    0.34
   1  10   1    0.48    0.29
   1  10   1    0.51    0.30
   1  10   1    0.69    0.32
  -1 -10  -2    0.59    0.31
  -1 -10  -2    0.87    0.34
  -1 -10  -2    0.44    0.27
   1  10   2    0.45    0.32
   1  10   2    0.43    0.28
   1  10   2    0.48    0.31
   1  10   2    0.97    0.35
  -1 -10  -3    0.18    0.24
  -1 -10  -3   -0.03    0.18
   1  10   3    0.07    0.26
   1  10   3    0.04    0.19
   1  10   3    0.08    0.22
   1  10   3    0.06    0.21
  -1 -10  -4    0.20    0.24
  -1 -10  -4    0.42    0.27
   1  10   4    0.26    0.28
   1  10   4    0.47    0.27
   1  10   4    0.44    0.29
   1  10   4    0.19    0.24
  -1 -10  -5    0.04    0.20
  -1 -10  -5    0.03    0.20
   1  10   5    0.02    0.26
   1  10   5   -0.04    0.18
  -1 -10  -6    0.08    0.22
  -1 -10  -6    0.18    0.26
   1  10   6    0.28    0.30
  -1 -10  -7   -0.01    0.20
  -1 -10  -7   -0.06    0.25
   1  10   7    0.05    0.26
  -1 -10  -8   -0.01    0.22
  -1 -10  -8   -0.08    0.25
   1  10   8    0.02    0.28
  -1 -10  -9   -0.09    0.23
  -1 -10  -9   -0.21    0.25
   1  10   9    0.07    0.26
  -1 -11   1    0.20    0.32
  -1 -11   1    0.17    0.28
   1  11  -1   -0.22    0.28
   1  11  -1    0.14    0.31
  -1 -11   0    0.26    0.33
  -1 -11   0   -0.05    0.22
   1  11   0   -0.02    0.28
   1  11   0    0.07    0.25
   1  11   0    0.03    0.27
   1  11   0    0.05    0.28
  -1 -11  -1    0.14    0.32
  -1 -11  -1   -0.10    0.23
  -1 -11  -1   -0.12    0.19
   1  11   1    0.02    0.26
   1  11   1    0.09    0.26
   1  11   1   -0.12    0.26
   1  11   1   -0.04    0.26
  -1 -11  -2    0.13    0.27
  -1 -11  -2   -0.04    0.21
   1  11   2    0.12    0.27
   1  11   2    0.15    0.27
   1  11   2    0.06    0.27
  -1 -11  -3    0.01    0.24
  -1 -11  -3    0.13    0.24
   1  11   3    0.15    0.26
   1  11   3    0.23    0.26
  -1 -11  -4   -0.04    0.23
  -1 -11  -4   -0.02    0.21
   1  11   4   -0.07    0.28
   1  11   4    0.19    0.24
  -1 -11  -5    0.16    0.27
   1  11   5    0.36    0.35
  -1 -11  -6    0.68    0.37
   1  11   6    0.80    0.42
  -1 -11  -7    0.02    0.22
   1  11   7    0.06    0.28
  -1 -11  -8   -0.12    0.22
  -2  10   6    0.22    0.31
  -2  10   6    0.26    0.30
   2 -10  -6    0.30    0.29
  -2  10   5   -0.03    0.25
  -2  10   5    0.02    0.25
   2 -10  -5    0.05    0.25
  -2  10   4   -0.16    0.25
  -2  10   4   -0.01    0.23
   2 -10  -4    0.01    0.23
  -2  10   3    0.59    0.36
  -2  10   3    0.71    0.34
  -2  10   3    0.32    0.29
  -2  10   3    0.24    0.30
   2 -10  -3    0.79    0.39
   2 -10  -3    0.60    0.33
  -2  10   2   -0.01    0.28
  -2  10   2   -0.10    0.23
  -2  10   2   -0.09    0.23
  -2  10   2   -0.07    0.23
   2 -10  -2    0.29    0.29
   2 -10  -2    0.02    0.24
  -2  10   1   -0.04    0.28
  -2  10   1    0.13    0.25
  -2  10   1    0.13    0.28
  -2  10   1   -0.21    0.21
   2 -10  -1   -0.04    0.25
   2 -10  -1   -0.01    0.23
  -2  10   0    0.15    0.30
  -2  10   0    0.12    0.26
  -2  10   0    0.31    0.31
  -2  10   0   -0.14    0.21
   2 -10   0    0.20    0.29
   2 -10   0    0.08    0.27
  -2  10  -1   -0.17    0.23
  -2  10  -1    0.15    0.29
  -2  10  -1    0.26    0.32
  -2  10  -1    0.23    0.31
   2 -10   1    0.11    0.27
   2 -10   2    0.39    0.33
  -2   9   8    0.31    0.30
  -2   9   8    0.11    0.27
   2  -9  -8   -0.08    0.26
   2  -9  -8    0.07    0.31
  -2   9   7    0.65    0.35
  -2   9   7    0.73    0.37
   2  -9  -7    0.61    0.36
   2  -9  -7    0.71    0.40
  -2   9   6    0.55    0.33
  -2   9   6    0.89    0.38
  -2   9   6    0.21    0.28
   2  -9  -6    0.22    0.26
   2  -9  -6    0.53    0.33
  -2   9   5    0.16    0.26
  -2   9   5    0.13    0.24
  -2   9   5    0.17    0.25
   2  -9  -5   -0.02    0.20
   2  -9  -5    0.02    0.23
  -2   9   4    0.09    0.26
  -2   9   4   -0.04    0.20
  -2   9   4    0.10    0.24
   2  -9  -4    0.18    0.23
  -2   9   3    0.11    0.25
  -2   9   3    0.08    0.22
  -2   9   3    0.06    0.22
  -2   9   3    0.20    0.27
   2  -9  -3   -0.05    0.21
   2  -9  -3    0.17    0.22
  -2   9   2    1.36    0.43
  -2   9   2    0.86    0.34
  -2   9   2    0.93    0.35
  -2   9   2    1.39    0.43
   2  -9  -2    0.78    0.34
   2  -9  -2    1.06    0.37
  -2   9   1   -0.05    0.26
  -2   9   1    0.10    0.23
  -2   9   1    0.15    0.24
  -2   9   1    0.44    0.29
   2  -9  -1   -0.03    0.21
   2  -9  -1    0.27    0.26
  -2   9   0   -0.05    0.23
  -2   9   0    0.04    0.22
  -2   9   0   -0.08    0.21
  -2   9   0    0.08    0.24
   2  -9   0   -0.08    0.19
   2  -9   0    0.14    0.22
  -2   9  -1    0.03    0.26
  -2   9  -1    0.09    0.23
  -2   9  -1    0.08    0.24
  -2   9  -1    0.24    0.27
   2  -9   1    0.04    0.22
   2  -9   1   -0.02    0.20
  -2   9  -2    0.24    0.30
  -2   9  -2    0.02    0.21
  -2   9  -2    0.15    0.27
  -2   9  -2    0.08    0.26
   2  -9   2    0.00    0.23
  -2   9  -3    1.72    0.52
  -2   9  -3    1.12    0.43
  -2   9  -3    1.96    0.54
  -2   9  -3    1.53    0.48
   2  -9   3    2.23    0.56
   2  -9   3    1.33    0.45
  -2   9  -4    0.10    0.29
  -2   9  -4   -0.20    0.23
  -2   9  -4   -0.12    0.24
   2  -9   4    0.18    0.33
   2  -9   4    0.33    0.31
  -2   8   9    0.06    0.29
  -2   8   9    0.36    0.33
  -2   8   9    0.18    0.30
   2  -8  -9    0.36    0.34
   2  -8  -9    0.23    0.31
   2  -8  -9   -0.14    0.27
  -2   8   8    0.04    0.22
  -2   8   8   -0.08    0.23
  -2   8   8   -0.14    0.23
   2  -8  -8   -0.02    0.24
   2  -8  -8   -0.01    0.24
   2  -8  -8   -0.11    0.25
  -2   8   7    0.33    0.29
  -2   8   7    0.25    0.27
  -2   8   7    0.41    0.28
   2  -8  -7    0.11    0.26
   2  -8  -7    0.12    0.24
   2  -8  -7    0.26    0.30
  -2   8   6    0.06    0.22
  -2   8   6   -0.03    0.21
  -2   8   6    0.13    0.24
   2  -8  -6   -0.03    0.19
   2  -8  -6   -0.02    0.21
  -2   8   5    0.87    0.35
  -2   8   5    0.60    0.31
  -2   8   5    0.66    0.32
   2  -8  -5    0.54    0.30
   2  -8  -5    0.47    0.30
  -2   8   4    0.50    0.30
  -2   8   4    0.43    0.27
  -2   8   4    0.50    0.29
   2  -8  -4    0.44    0.26
   2  -8  -4    0.39    0.26
  -2   8   3    4.38    0.64
  -2   8   3    5.41    0.57
  -2   8   3    5.16    0.60
  -2   8   3    5.50    0.62
   2  -8  -3    4.97    0.59
   2  -8  -3    3.99    0.49
   2  -8  -3    4.76    0.53
  -2   8   2    3.08    0.56
  -2   8   2    3.81    0.58
  -2   8   2    3.80    0.58
  -2   8   2    3.15    0.56
   2  -8  -2    2.78    0.52
   2  -8  -2    3.41    0.55
  -2   8   1    3.19    0.56
  -2   8   1    3.05    0.54
  -2   8   1    3.02    0.53
  -2   8   1    3.15    0.55
   2  -8  -1    2.79    0.51
   2  -8  -1    3.07    0.53
  -2   8   0    0.06    0.22
  -2   8   0   -0.02    0.18
  -2   8   0    0.03    0.18
  -2   8   0    0.02    0.19
   2  -8   0   -0.09    0.17
   2  -8   0    0.05    0.19
  -2   8  -1    0.40    0.27
  -2   8  -1    0.38    0.25
  -2   8  -1    0.09    0.21
  -2   8  -1    0.33    0.24
  -2   8  -1    0.15    0.25
   2  -8   1    0.19    0.22
   2  -8   1    0.20    0.22
   2  -8   1   -0.05    0.19
  -2   8  -2   -0.01    0.22
  -2   8  -2    0.04    0.19
  -2   8  -2    0.02    0.22
  -2   8  -2   -0.08    0.19
   2  -8   2    0.08    0.22
   2  -8   2    0.04    0.20
  -2   8  -3    2.30    0.52
  -2   8  -3    2.19    0.52
  -2   8  -3    2.17    0.51
  -2   8  -3    1.70    0.46
   2  -8   3    1.74    0.45
   2  -8   3    1.63    0.46
  -2   8  -4    0.29    0.30
  -2   8  -4    0.33    0.28
  -2   8  -4    0.09    0.25
  -2   8  -4   -0.15    0.19
   2  -8   4    0.28    0.31
   2  -8   4    0.24    0.27
  -2   8  -5    0.14    0.31
  -2   8  -5    0.31    0.31
  -2   8  -5    0.36    0.34
  -2   8  -5    0.45    0.35
   2  -8   5    0.31    0.30
   2  -8   5    0.47    0.30
  -2   7  10   -0.05    0.27
  -2   7  10    0.09    0.28
  -2   7  10    0.06    0.25
   2  -7 -10    0.12    0.30
   2  -7 -10   -0.01    0.30
  -2   7   9    0.16    0.26
  -2   7   9    0.11    0.29
  -2   7   9    0.07    0.25
   2  -7  -9    0.13    0.29
   2  -7  -9    0.19    0.25
   2  -7  -9    0.11    0.26
  -2   7   8    0.12    0.21
  -2   7   8    0.09    0.22
  -2   7   8   -0.15    0.19
   2  -7  -8   -0.06    0.21
   2  -7  -8   -0.02    0.20
   2  -7  -8   -0.02    0.23
  -2   7   7   -0.02    0.20
  -2   7   7   -0.05    0.19
  -2   7   7    0.12    0.22
   2  -7  -7   -0.04    0.17
   2  -7  -7   -0.03    0.19
   2  -7  -7    0.20    0.24
  -2   7   6    0.51    0.28
  -2   7   6    0.43    0.27
  -2   7   6    0.72    0.30
   2  -7  -6    0.59    0.27
   2  -7  -6    0.28    0.24
   2  -7  -6    0.36    0.29
  -2   7   5    1.03    0.34
  -2   7   5    1.46    0.36
  -2   7   5    1.25    0.37
   2  -7  -5    0.95    0.31
   2  -7  -5    0.82    0.32
   2  -7  -5    1.40    0.38
  -2   7   4    5.02    0.58
  -2   7   4    5.26    0.50
  -2   7   4    5.04    0.56
  -2   7   4    5.58    0.59
   2  -7  -4    6.23    0.54
   2  -7  -4    4.77    0.56
   2  -7  -4    4.68    0.47
   2  -7  -4    4.65    0.52
  -2   7   3    4.69    0.56
  -2   7   3    4.55    0.48
  -2   7   3    4.70    0.53
  -2   7   3    5.37    0.59
   2  -7  -3    4.54    0.54
   2  -7  -3    4.70    0.48
   2  -7  -3    5.44    0.54
  -2   7   2   -0.03    0.17
  -2   7   2   -0.09    0.14
  -2   7   2    0.10    0.18
  -2   7   2    0.04    0.20
   2  -7  -2   -0.03    0.18
   2  -7  -2    0.02    0.14
   2  -7  -2   -0.03    0.15
  -2   7   1    0.25    0.22
  -2   7   1    0.02    0.18
  -2   7   1    0.10    0.19
  -2   7   1    0.14    0.18
   2  -7  -1    0.31    0.22
   2  -7  -1    0.08    0.16
  -2   7   0    0.02    0.19
  -2   7   0    0.05    0.18
  -2   7   0    0.16    0.19
  -2   7   0    0.02    0.15
  -2   7   0   -0.09    0.14
   2  -7   0   -0.06    0.14
   2  -7   0   -0.12    0.12
   2  -7   0    0.00    0.16
  -2   7  -1   -0.12    0.16
  -2   7  -1   -0.07    0.14
  -2   7  -1   -0.12    0.14
  -2   7  -1    0.03    0.18
   2  -7   1   -0.10    0.14
   2  -7   1   -0.02    0.15
   2  -7   1   -0.08    0.12
  -2   7  -2    1.69    0.40
  -2   7  -2    1.29    0.37
  -2   7  -2    1.37    0.39
  -2   7  -2    1.64    0.42
   2  -7   2    1.40    0.36
   2  -7   2    1.55    0.35
   2  -7   2    1.18    0.35
  -2   7  -3    0.00    0.20
  -2   7  -3    0.08    0.20
  -2   7  -3    0.09    0.22
  -2   7  -3    0.07    0.19
   2  -7   3    0.18    0.22
   2  -7   3    0.08    0.17
  -2   7  -4    5.56    0.67
  -2   7  -4    4.41    0.67
  -2   7  -4    4.27    0.69
  -2   7  -4    3.77    0.65
   2  -7   4    4.22    0.66
   2  -7   4    3.22    0.59
  -2   7  -5   -0.06    0.20
  -2   7  -5    0.21    0.25
  -2   7  -5    0.29    0.29
  -2   7  -5   -0.07    0.19
   2  -7   5   -0.01    0.24
   2  -7   5   -0.03    0.20
  -2   7  -6    2.41    0.58
  -2   7  -6    1.65    0.48
  -2   7  -6    2.81    0.61
  -2   7  -6    1.72    0.52
   2  -7   6    2.30    0.59
   2  -7   6    1.62    0.47
  -2   7  -7    0.06    0.28
  -2   7  -7    0.30    0.35
   2  -7   7   -0.06    0.25
   2  -7   7    0.20    0.32
  -2   6  10    0.31    0.28
  -2   6  10    0.66    0.36
  -2   6  10    0.14    0.26
   2  -6 -10    0.34    0.30
   2  -6 -10    0.05    0.27
   2  -6 -10    0.23    0.30
  -2   6   9   -0.03    0.22
  -2   6   9    0.06    0.23
  -2   6   9    0.23    0.27
   2  -6  -9    0.02    0.24
   2  -6  -9    0.18    0.25
   2  -6  -9    0.25    0.28
  -2   6   8    0.08    0.21
  -2   6   8    0.19    0.22
  -2   6   8   -0.12    0.18
   2  -6  -8    0.33    0.25
   2  -6  -8    0.23    0.23
   2  -6  -8    0.13    0.25
  -2   6   7    1.85    0.45
  -2   6   7    2.20    0.47
  -2   6   7    1.66    0.44
   2  -6  -7    2.31    0.48
   2  -6  -7    1.77    0.43
   2  -6  -7    2.11    0.47
  -2   6   6    0.07    0.17
  -2   6   6   -0.13    0.15
  -2   6   6    0.16    0.21
   2  -6  -6    0.08    0.19
   2  -6  -6    0.06    0.17
   2  -6  -6    0.16    0.21
  -2   6   5    2.85    0.49
  -2   6   5    3.17    0.50
  -2   6   5    2.34    0.45
   2  -6  -5    3.68    0.52
   2  -6  -5    2.71    0.48
   2  -6  -5    2.99    0.50
  -2   6   4    3.45    0.53
  -2   6   4    2.83    0.34
  -2   6   4    2.12    0.40
  -2   6   4    2.18    0.41
   2  -6  -4    2.75    0.42
   2  -6  -4    2.35    0.43
   2  -6  -4    2.44    0.36
   2  -6  -4    2.59    0.45
  -2   6   3   19.50    0.94
  -2   6   3   21.40    0.87
  -2   6   3   21.40    0.97
  -2   6   3   18.74    0.94
   2  -6  -3   20.81    0.85
   2  -6  -3   19.72    0.98
   2  -6  -3   18.42    0.81
   2  -6  -3   20.57    0.91
  -2   6   2   13.28    0.62
  -2   6   2   14.56    0.81
  -2   6   2   13.95    0.74
  -2   6   2   13.40    0.76
  -2   6   2   12.09    0.76
   2  -6  -2   14.31    0.65
   2  -6  -2   12.91    0.78
   2  -6  -2   12.31    0.70
   2  -6  -2   14.38    0.72
  -2   6   1    6.47    0.41
  -2   6   1    6.35    0.55
  -2   6   1    5.98    0.52
  -2   6   1    6.09    0.55
  -2   6   1    6.36    0.58
   2  -6  -1    6.92    0.43
   2  -6  -1    5.95    0.42
   2  -6  -1    5.66    0.53
   2  -6  -1    5.88    0.51
   2  -6  -1    6.84    0.48
  -2   6   0    2.83    0.44
  -2   6   0    2.28    0.41
  -2   6   0    2.13    0.40
  -2   6   0    2.30    0.42
   2  -6   0    2.39    0.35
   2  -6   0    2.14    0.39
   2  -6   0    2.17    0.40
  -2   6  -1   -0.03    0.15
  -2   6  -1   -0.01    0.15
  -2   6  -1    0.03    0.14
  -2   6  -1    0.02    0.15
   2  -6   1    0.08    0.14
   2  -6   1    0.00    0.13
   2  -6   1    0.04    0.15
  -2   6  -2    1.16    0.32
  -2   6  -2    0.64    0.27
  -2   6  -2    1.12    0.33
  -2   6  -2    0.84    0.29
   2  -6   2    1.03    0.28
   2  -6   2    1.26    0.29
   2  -6   2    0.92    0.28
  -2   6  -3    2.06    0.43
  -2   6  -3    1.47    0.36
  -2   6  -3    2.22    0.45
  -2   6  -3    1.77    0.41
   2  -6   3    1.68    0.38
   2  -6   3    1.46    0.36
  -2   6  -4    3.50    0.56
  -2   6  -4    3.57    0.59
  -2   6  -4    3.16    0.56
  -2   6  -4    3.09    0.54
   2  -6   4    3.49    0.56
   2  -6   4    3.53    0.57
  -2   6  -5    1.44    0.42
  -2   6  -5    1.66    0.43
  -2   6  -5    1.75    0.45
  -2   6  -5    1.81    0.45
   2  -6   5    1.41    0.42
   2  -6   5    1.84    0.46
  -2   6  -6   -0.08    0.20
  -2   6  -6    0.15    0.24
  -2   6  -6    0.10    0.26
  -2   6  -6    0.02    0.20
   2  -6   6   -0.01    0.19
   2  -6   6    0.06    0.21
  -2   6  -7    0.77    0.35
  -2   6  -7    0.80    0.37
  -2   6  -7    1.25    0.46
  -2   6  -7    0.47    0.33
   2  -6   7    1.13    0.44
   2  -6   7    0.61    0.36
  -2   6  -8    0.80    0.40
  -2   6  -8    0.33    0.34
  -2   6  -8    0.45    0.36
  -2   6  -8    0.28    0.31
   2  -6   8    0.67    0.38
   2  -6   8    0.55    0.36
  -2   5  10   -0.02    0.22
  -2   5  10   -0.08    0.23
  -2   5  10    0.04    0.24
   2  -5 -10    0.04    0.25
   2  -5 -10    0.13    0.27
   2  -5 -10   -0.21    0.25
  -2   5   9   -0.07    0.18
  -2   5   9    0.06    0.22
  -2   5   9   -0.01    0.20
   2  -5  -9   -0.09    0.19
   2  -5  -9    0.01    0.24
  -2   5   8    0.00    0.19
  -2   5   8   -0.09    0.15
  -2   5   8   -0.05    0.16
   2  -5  -8    0.07    0.19
   2  -5  -8    0.23    0.22
   2  -5  -8    0.01    0.21
  -2   5   7    6.30    0.63
  -2   5   7    6.85    0.64
  -2   5   7    6.51    0.66
   2  -5  -7    6.60    0.65
   2  -5  -7    5.64    0.59
   2  -5  -7    5.82    0.62
  -2   5   6    6.93    0.63
  -2   5   6    6.49    0.60
  -2   5   6    5.95    0.58
   2  -5  -6    6.72    0.61
   2  -5  -6    5.60    0.56
   2  -5  -6    7.16    0.65
  -2   5   5    3.85    0.54
  -2   5   5    3.74    0.45
  -2   5   5    3.05    0.49
   2  -5  -5    3.41    0.43
   2  -5  -5    2.86    0.46
   2  -5  -5    3.75    0.54
  -2   5   4    0.12    0.17
  -2   5   4    0.09    0.12
  -2   5   4    0.14    0.16
  -2   5   4    0.08    0.15
   2  -5  -4    0.07    0.13
   2  -5  -4    0.28    0.20
   2  -5  -4    0.07    0.11
   2  -5  -4    0.26    0.18
  -2   5   3    2.80    0.33
  -2   5   3    2.69    0.42
  -2   5   3    2.58    0.31
  -2   5   3    3.25    0.38
  -2   5   3    2.56    0.42
   2  -5  -3    2.91    0.39
   2  -5  -3    2.70    0.42
   2  -5  -3    2.72    0.31
   2  -5  -3    2.68    0.40
  -2   5   2    0.26    0.14
  -2   5   2    0.34    0.19
  -2   5   2    0.23    0.16
  -2   5   2    0.13    0.14
  -2   5   2    0.25    0.12
  -2   5   2    0.20    0.16
   2  -5  -2    0.24    0.14
   2  -5  -2    0.15    0.16
   2  -5  -2    0.26    0.15
   2  -5  -2    0.18    0.15
  -2   5   1    2.94    0.29
  -2   5   1    2.79    0.40
  -2   5   1    3.12    0.36
  -2   5   1    2.66    0.41
  -2   5   1    3.22    0.28
  -2   5   1    2.57    0.40
   2  -5  -1    2.69    0.27
   2  -5  -1    2.86    0.27
   2  -5  -1    2.61    0.40
   2  -5  -1    2.77    0.33
   2  -5  -1    3.35    0.33
  -2   5   0    0.32    0.12
  -2   5   0    0.62    0.23
  -2   5   0    0.37    0.18
  -2   5   0    0.24    0.18
  -2   5   0    0.44    0.21
   2  -5   0    0.53    0.15
   2  -5   0    0.37    0.15
   2  -5   0    0.54    0.20
   2  -5   0    0.30    0.17
   2  -5   0    0.37    0.14
  -2   5  -1    0.05    0.09
  -2   5  -1    0.11    0.16
  -2   5  -1    0.03    0.14
  -2   5  -1    0.00    0.13
  -2   5  -1    0.01    0.13
   2  -5   1    0.00    0.11
   2  -5   1    0.08    0.13
   2  -5   1    0.16    0.14
   2  -5   1   -0.03    0.09
  -2   5  -2    0.76    0.25
  -2   5  -2    0.83    0.26
  -2   5  -2    0.96    0.29
  -2   5  -2    0.77    0.26
   2  -5   2    0.73    0.23
   2  -5   2    0.73    0.23
   2  -5   2    0.64    0.23
  -2   5  -3    1.69    0.35
  -2   5  -3    2.17    0.41
  -2   5  -3    1.68    0.38
  -2   5  -3    1.96    0.39
   2  -5   3    1.62    0.35
   2  -5   3    2.06    0.32
   2  -5   3    1.88    0.39
  -2   5  -4    0.01    0.16
  -2   5  -4    0.06    0.17
  -2   5  -4    0.09    0.18
  -2   5  -4    0.07    0.18
   2  -5   4   -0.01    0.15
   2  -5   4   -0.10    0.13
  -2   5  -5    5.15    0.56
  -2   5  -5    5.40    0.60
  -2   5  -5    5.40    0.60
   2  -5   5    5.52    0.60
   2  -5   5    5.13    0.56
  -2   5  -6    0.05    0.21
  -2   5  -6    0.10    0.19
  -2   5  -6   -0.01    0.19
  -2   5  -6   -0.09    0.16
   2  -5   6   -0.12    0.17
   2  -5   6   -0.05    0.17
   2  -5   6    0.04    0.18
  -2   5  -7    0.00    0.21
  -2   5  -7    0.19    0.26
  -2   5  -7    0.15    0.24
  -2   5  -7    0.03    0.22
   2  -5   7    0.11    0.23
   2  -5   7    0.23    0.25
   2  -5   7    0.09    0.21
  -2   5  -8    0.05    0.25
  -2   5  -8    0.33    0.29
  -2   5  -8   -0.12    0.21
  -2   5  -8   -0.10    0.20
   2  -5   8    0.06    0.24
   2  -5   8    0.20    0.29
   2  -5   8    0.03    0.21
  -2   5  -9    0.07    0.26
  -2   5  -9   -0.06    0.25
   2  -5   9   -0.05    0.26
   2  -5   9   -0.05    0.25
  -2   4  11    0.41    0.32
  -2   4  11    0.17    0.29
  -2   4  11    0.60    0.39
   2  -4 -11   -0.02    0.26
   2  -4 -11    0.24    0.29
   2  -4 -11    0.36    0.35
  -2   4  10    0.00    0.21
  -2   4  10   -0.12    0.21
  -2   4  10    0.10    0.23
   2  -4 -10   -0.18    0.19
   2  -4 -10   -0.08    0.22
   2  -4 -10    0.03    0.24
  -2   4   9    0.01    0.18
  -2   4   9    0.38    0.26
  -2   4   9    0.00    0.22
   2  -4  -9   -0.05    0.19
   2  -4  -9    0.04    0.21
   2  -4  -9   -0.04    0.20
  -2   4   8    2.91    0.54
  -2   4   8    2.53    0.50
  -2   4   8    2.80    0.54
   2  -4  -8    3.17    0.57
   2  -4  -8    2.73    0.47
   2  -4  -8    2.75    0.53
  -2   4   7    0.51    0.25
  -2   4   7    0.26    0.21
  -2   4   7    0.34    0.21
   2  -4  -7    0.06    0.18
   2  -4  -7    0.16    0.19
   2  -4  -7    0.22    0.22
  -2   4   6    2.72    0.46
  -2   4   6    2.04    0.39
  -2   4   6    2.28    0.43
   2  -4  -6    2.25    0.42
   2  -4  -6    2.22    0.40
   2  -4  -6    2.37    0.44
  -2   4   5    4.30    0.45
  -2   4   5    4.60    0.47
   2  -4  -5    4.99    0.48
   2  -4  -5    4.36    0.45
   2  -4  -5    4.20    0.46
  -2   4   4    1.55    0.31
  -2   4   4    1.49    0.31
  -2   4   4    1.74    0.23
  -2   4   4    1.46    0.30
  -2   4   4    1.30    0.29
   2  -4  -4    1.62    0.32
   2  -4  -4    1.35    0.30
   2  -4  -4    1.20    0.19
   2  -4  -4    1.47    0.32
  -2   4   3   12.03    0.61
  -2   4   3   12.10    0.64
  -2   4   3   12.86    0.53
  -2   4   3   11.67    0.64
  -2   4   3   12.71    0.35
  -2   4   3   11.91    0.67
   2  -4  -3   12.64    0.63
   2  -4  -3   11.28    0.66
   2  -4  -3   11.67    0.51
   2  -4  -3   12.05    0.64
  -2   4   2    2.29    0.27
  -2   4   2    2.19    0.33
  -2   4   2    2.14    0.27
  -2   4   2    2.64    0.37
  -2   4   2    2.36    0.19
  -2   4   2    2.29    0.36
   2  -4  -2    2.45    0.28
   2  -4  -2    2.10    0.34
   2  -4  -2    2.00    0.29
   2  -4  -2    2.10    0.32
  -2   4   1    0.56    0.16
  -2   4   1    0.65    0.20
  -2   4   1    0.61    0.18
  -2   4   1    0.45    0.18
  -2   4   1    0.69    0.14
  -2   4   1    0.53    0.20
   2  -4  -1    0.62    0.17
   2  -4  -1    0.53    0.13
   2  -4  -1    0.50    0.19
   2  -4  -1    0.41    0.16
   2  -4  -1    0.85    0.19
  -2   4   0   11.03    0.46
  -2   4   0   12.37    0.59
  -2   4   0   12.08    0.61
  -2   4   0   12.64    0.65
  -2   4   0   11.36    0.62
   2  -4   0   11.42    0.47
   2  -4   0   12.84    0.62
   2  -4   0   11.24    0.59
   2  -4   0   12.64    0.51
  -2   4  -1    7.65    0.37
  -2   4  -1    7.96    0.49
  -2   4  -1    8.03    0.53
  -2   4  -1    7.85    0.53
  -2   4  -1    8.50    0.56
   2  -4   1    7.23    0.43
   2  -4   1    8.34    0.49
   2  -4   1    7.39    0.51
   2  -4   1    8.44    0.38
  -2   4  -2   16.39    0.55
  -2   4  -2   17.65    0.75
  -2   4  -2   17.04    0.80
  -2   4  -2   16.96    0.79
  -2   4  -2   16.64    0.79
   2  -4   2   16.06    0.70
   2  -4   2   15.88    0.65
   2  -4   2   15.40    0.75
   2  -4   2   17.72    0.46
  -2   4  -3   13.25    0.53
  -2   4  -3   13.09    0.68
  -2   4  -3   14.19    0.78
  -2   4  -3   12.22    0.72
   2  -4   3   12.03    0.66
   2  -4   3   12.52    0.72
  -2   4  -4    0.77    0.20
  -2   4  -4    0.63    0.24
  -2   4  -4    0.56    0.23
  -2   4  -4    1.14    0.30
  -2   4  -4    0.48    0.23
   2  -4   4    0.81    0.25
   2  -4   4    0.67    0.24
   2  -4   4    0.63    0.23
  -2   4  -5    4.38    0.49
  -2   4  -5    4.50    0.50
  -2   4  -5    3.89    0.56
  -2   4  -5    4.19    0.49
   2  -4   5    3.69    0.45
   2  -4   5    4.92    0.53
   2  -4   5    3.75    0.46
  -2   4  -6    1.17    0.34
  -2   4  -6    1.09    0.33
  -2   4  -6    1.99    0.45
  -2   4  -6    1.36    0.37
   2  -4   6    1.23    0.35
   2  -4   6    1.77    0.42
   2  -4   6    1.37    0.35
  -2   4  -7    1.01    0.37
  -2   4  -7    1.13    0.35
  -2   4  -7    1.04    0.37
  -2   4  -7    1.08    0.36
   2  -4   7    1.19    0.37
   2  -4   7    1.23    0.39
   2  -4   7    1.44    0.38
  -2   4  -8    0.73    0.33
  -2   4  -8    0.87    0.35
  -2   4  -8    1.04    0.40
  -2   4  -8    0.47    0.30
   2  -4   8    1.14    0.38
   2  -4   8    1.06    0.41
   2  -4   8    0.86    0.32
  -2   4  -9    0.08    0.25
  -2   4  -9    0.02    0.24
  -2   4  -9    0.29    0.28
   2  -4   9    0.10    0.25
   2  -4   9   -0.02    0.24
  -2   3  11   -0.03    0.25
  -2   3  11    0.04    0.28
  -2   3  11    0.00    0.26
   2  -3 -11    0.16    0.31
   2  -3 -11   -0.11    0.23
   2  -3 -11   -0.01    0.29
   2  -3 -11    0.16    0.26
  -2   3  10    0.22    0.27
  -2   3  10    0.34    0.29
  -2   3  10    0.29    0.26
   2  -3 -10    0.47    0.32
   2  -3 -10    0.51    0.32
   2  -3 -10    0.24    0.28
  -2   3   9    0.20    0.24
  -2   3   9    0.08    0.18
  -2   3   9    0.12    0.23
   2  -3  -9    0.12    0.23
   2  -3  -9    0.07    0.19
   2  -3  -9    0.06    0.24
  -2   3   8    0.90    0.33
  -2   3   8    0.89    0.32
  -2   3   8    0.66    0.28
   2  -3  -8    0.81    0.34
   2  -3  -8    0.86    0.33
   2  -3  -8    0.50    0.27
  -2   3   7    2.97    0.49
  -2   3   7    3.82    0.56
  -2   3   7    2.90    0.50
   2  -3  -7    3.23    0.52
   2  -3  -7    3.43    0.47
   2  -3  -7    3.03    0.51
  -2   3   6    7.98    0.61
  -2   3   6    7.75    0.61
  -2   3   6    7.99    0.62
   2  -3  -6    8.02    0.63
   2  -3  -6    7.34    0.56
   2  -3  -6    7.37    0.61
  -2   3   5    2.27    0.38
  -2   3   5    1.76    0.34
  -2   3   5    1.87    0.21
  -2   3   5    1.96    0.36
   2  -3  -5    1.93    0.36
   2  -3  -5    2.08    0.35
   2  -3  -5    1.72    0.34
  -2   3   4    0.48    0.19
  -2   3   4    0.43    0.18
  -2   3   4    0.38    0.11
  -2   3   4    0.26    0.15
  -2   3   4    0.51    0.11
  -2   3   4    0.39    0.18
   2  -3  -4    0.56    0.20
   2  -3  -4    0.36    0.17
   2  -3  -4    0.33    0.10
   2  -3  -4    0.31    0.17
  -2   3   3   28.28    0.90
  -2   3   3   30.32    0.91
  -2   3   3   32.30    0.71
  -2   3   3   27.97    0.92
  -2   3   3   31.19    0.42
  -2   3   3   28.91    0.94
   2  -3  -3   30.56    0.94
   2  -3  -3   29.38    0.94
   2  -3  -3   28.87    0.67
   2  -3  -3   30.04    0.95
  -2   3   2    0.81    0.19
  -2   3   2    1.16    0.23
  -2   3   2    0.87    0.18
  -2   3   2    0.57    0.18
  -2   3   2    0.87    0.10
  -2   3   2    0.95    0.23
   2  -3  -2    0.93    0.20
   2  -3  -2    0.82    0.21
   2  -3  -2    0.92    0.18
   2  -3  -2    0.92    0.21
  -2   3   1    2.78    0.26
  -2   3   1    3.05    0.30
  -2   3   1    2.74    0.28
  -2   3   1    2.43    0.28
  -2   3   1    2.75    0.17
  -2   3   1    2.84    0.31
   2  -3  -1    2.50    0.17
   2  -3  -1    2.69    0.30
   2  -3  -1    2.48    0.26
   2  -3  -1    3.02    0.29
  -2   3   0    1.56    0.22
  -2   3   0    1.78    0.25
  -2   3   0    1.70    0.26
  -2   3   0    1.61    0.27
  -2   3   0    1.78    0.21
  -2   3   0    1.39    0.25
   2  -3   0    1.40    0.16
   2  -3   0    1.41    0.25
   2  -3   0    1.50    0.25
   2  -3   0    1.52    0.21
  -2   3  -1   37.33    0.78
  -2   3  -1   40.48    0.92
  -2   3  -1   39.80    1.04
  -2   3  -1   40.77    1.05
  -2   3  -1   39.11    0.75
  -2   3  -1   38.96    1.02
   2  -3   1   36.69    0.83
   2  -3   1   40.94    0.95
   2  -3   1   39.98    1.03
   2  -3   1   36.89    0.73
  -2   3  -2    0.01    0.08
  -2   3  -2    0.01    0.09
  -2   3  -2    0.00    0.10
  -2   3  -2   -0.04    0.10
  -2   3  -2   -0.03    0.06
  -2   3  -2   -0.02    0.10
   2  -3   2    0.09    0.10
   2  -3   2    0.07    0.10
   2  -3   2   -0.07    0.08
   2  -3   2    0.10    0.07
  -2   3  -3    1.42    0.23
  -2   3  -3    1.24    0.25
  -2   3  -3    1.01    0.25
  -2   3  -3    1.10    0.26
  -2   3  -3    1.21    0.15
  -2   3  -3    0.99    0.25
   2  -3   3    1.02    0.23
   2  -3   3    1.16    0.26
   2  -3   3    1.38    0.21
   2  -3   3    1.33    0.28
  -2   3  -4    1.48    0.25
  -2   3  -4    1.57    0.30
  -2   3  -4    1.80    0.33
  -2   3  -4    1.55    0.32
  -2   3  -4    1.72    0.33
   2  -3   4    2.12    0.34
   2  -3   4    1.42    0.30
   2  -3   4    1.64    0.20
   2  -3   4    1.87    0.34
  -2   3  -5   -0.03    0.11
  -2   3  -5    0.06    0.13
  -2   3  -5    0.02    0.14
  -2   3  -5   -0.03    0.13
  -2   3  -5   -0.12    0.10
   2  -3   5   -0.01    0.12
   2  -3   5    0.10    0.14
   2  -3   5   -0.04    0.11
  -2   3  -6   19.73    0.85
  -2   3  -6   18.60    0.94
  -2   3  -6   19.25    0.94
  -2   3  -6   18.27    0.98
  -2   3  -6   17.32    0.94
   2  -3   6   18.47    0.93
   2  -3   6   16.90    0.94
   2  -3   6   17.84    0.90
  -2   3  -7    5.90    0.54
  -2   3  -7    5.34    0.58
  -2   3  -7    5.32    0.55
  -2   3  -7    5.49    0.61
  -2   3  -7    4.65    0.56
   2  -3   7    5.16    0.56
   2  -3   7    5.00    0.58
   2  -3   7    4.04    0.48
  -2   3  -8    0.77    0.31
  -2   3  -8    0.77    0.31
  -2   3  -8    0.15    0.24
  -2   3  -8    0.66    0.31
   2  -3   8    0.52    0.27
   2  -3   8    0.94    0.36
   2  -3   8    0.80    0.29
  -2   3  -9    0.95    0.37
  -2   3  -9    1.14    0.41
  -2   3  -9    0.92    0.39
   2  -3   9    1.14    0.39
   2  -3   9    0.85    0.37
  -2   3 -10   -0.10    0.24
  -2   3 -10    0.01    0.25
  -2   3 -10   -0.01    0.23
   2  -3  10   -0.06    0.25
   2  -3  10    0.00    0.25
  -2   2  11    0.99    0.42
  -2   2  11    0.69    0.38
  -2   2  11    0.86    0.43
   2  -2 -11    1.37    0.50
   2  -2 -11    1.21    0.44
   2  -2 -11    0.62    0.40
   2  -2 -11    0.86    0.40
  -2   2  10    0.24    0.25
  -2   2  10    0.31    0.27
  -2   2  10   -0.03    0.21
   2  -2 -10    0.18    0.26
   2  -2 -10    0.17    0.25
   2  -2 -10    0.09    0.27
   2  -2 -10    0.03    0.22
  -2   2   9    0.10    0.20
  -2   2   9   -0.02    0.17
  -2   2   9    0.00    0.18
   2  -2  -9    0.07    0.20
   2  -2  -9    0.04    0.19
   2  -2  -9   -0.07    0.22
  -2   2   8    0.07    0.18
  -2   2   8    0.21    0.21
  -2   2   8    0.08    0.18
   2  -2  -8    0.13    0.21
   2  -2  -8    0.02    0.19
   2  -2  -8    0.03    0.19
  -2   2   7    5.73    0.57
  -2   2   7    6.45    0.60
  -2   2   7    6.80    0.50
  -2   2   7    5.67    0.57
   2  -2  -7    6.26    0.60
   2  -2  -7    6.49    0.60
   2  -2  -7    7.32    0.55
   2  -2  -7    5.58    0.58
  -2   2   6    2.80    0.44
  -2   2   6    2.39    0.41
  -2   2   6    0.10    0.09
  -2   2   6    2.40    0.43
   2  -2  -6    2.90    0.46
   2  -2  -6    3.09    0.41
   2  -2  -6    2.83    0.45
  -2   2   5    8.56    0.58
  -2   2   5    7.69    0.56
  -2   2   5    7.74    0.40
  -2   2   5    7.89    0.56
   2  -2  -5    9.25    0.62
   2  -2  -5    9.34    0.55
   2  -2  -5    8.86    0.61
  -2   2   4   12.14    0.64
  -2   2   4   12.66    0.62
  -2   2   4   13.56    0.33
  -2   2   4   12.86    0.42
  -2   2   4   11.90    0.63
   2  -2  -4   12.32    0.64
   2  -2  -4   12.58    0.60
   2  -2  -4   13.02    0.32
   2  -2  -4   12.83    0.66
  -2   2   3    9.36    0.51
  -2   2   3   10.28    0.51
  -2   2   3   10.30    0.34
  -2   2   3    9.88    0.54
  -2   2   3    9.77    0.27
  -2   2   3    9.36    0.52
   2  -2  -3   10.07    0.53
   2  -2  -3   10.45    0.54
   2  -2  -3   10.12    0.34
   2  -2  -3    9.95    0.54
  -2   2   2   90.64    1.41
  -2   2   2   99.92    1.38
  -2   2   2  103.17    1.18
  -2   2   2   93.07    1.47
  -2   2   2   94.57    1.48
   2  -2  -2   97.31    1.46
   2  -2  -2   96.23    1.48
   2  -2  -2   96.42    1.14
   2  -2  -2   98.47    1.50
  -2   2   1    0.07    0.09
  -2   2   1   -0.02    0.08
  -2   2   1    0.05    0.09
  -2   2   1    0.02    0.08
  -2   2   1    0.08    0.09
  -2   2   1    0.07    0.10
   2  -2  -1    0.09    0.10
   2  -2  -1    0.01    0.08
   2  -2  -1   -0.01    0.08
  -2   2   0    9.45    0.40
  -2   2   0   10.42    0.39
  -2   2   0   10.90    0.46
  -2   2   0   11.52    0.50
  -2   2   0    9.67    0.41
  -2   2   0   10.48    0.47
   2  -2   0    9.83    0.30
   2  -2   0   10.42    0.46
   2  -2   0   10.41    0.46
   2  -2   0   10.33    0.42
  -2   2  -1   56.81    0.93
  -2   2  -1   62.35    0.94
  -2   2  -1   62.92    1.16
  -2   2  -1   59.28    1.13
  -2   2  -1   57.41    0.87
  -2   2  -1   58.87    1.10
   2  -2   1   57.85    0.90
   2  -2   1   60.83    1.03
   2  -2   1   59.12    1.12
  -2   2  -2   11.37    0.45
  -2   2  -2   11.50    0.46
  -2   2  -2   11.09    0.54
  -2   2  -2   10.91    0.53
  -2   2  -2   10.49    0.37
  -2   2  -2   10.76    0.51
   2  -2   2   11.04    0.48
   2  -2   2   11.95    0.45
   2  -2   2   11.36    0.53
  -2   2  -3   22.43    0.68
  -2   2  -3   22.90    0.71
  -2   2  -3   22.49    0.79
  -2   2  -3   23.09    0.81
  -2   2  -3   22.18    0.53
  -2   2  -3   22.98    0.80
   2  -2   3   21.14    0.69
   2  -2   3   21.60    0.75
   2  -2   3   23.97    0.58
   2  -2   3   23.16    0.80
  -2   2  -4   10.08    0.51
  -2   2  -4   10.03    0.53
  -2   2  -4   10.19    0.57
  -2   2  -4   10.54    0.60
  -2   2  -4   10.14    0.39
  -2   2  -4   10.75    0.60
   2  -2   4    9.95    0.53
   2  -2   4    9.63    0.58
   2  -2   4   10.30    0.35
   2  -2   4    9.88    0.56
  -2   2  -5    3.62    0.37
  -2   2  -5    3.33    0.38
  -2   2  -5    3.75    0.39
  -2   2  -5    4.16    0.44
  -2   2  -5    3.15    0.27
  -2   2  -5    3.19    0.38
   2  -2   5    3.20    0.35
   2  -2   5    3.96    0.43
   2  -2   5    3.35    0.37
  -2   2  -6    3.47    0.40
  -2   2  -6    3.10    0.45
  -2   2  -6    3.66    0.40
  -2   2  -6    2.92    0.47
  -2   2  -6    3.31    0.48
   2  -2   6    3.18    0.46
   2  -2   6    3.22    0.49
   2  -2   6    3.36    0.38
  -2   2  -7   11.77    0.73
  -2   2  -7   10.64    0.74
  -2   2  -7    9.68    0.66
  -2   2  -7   10.76    0.78
  -2   2  -7    9.55    0.72
   2  -2   7    8.95    0.68
   2  -2   7   10.02    0.74
   2  -2   7    9.81    0.65
  -2   2  -8    3.54    0.54
  -2   2  -8    3.15    0.53
  -2   2  -8    3.80    0.46
  -2   2  -8    3.11    0.56
  -2   2  -8    3.22    0.56
   2  -2   8    2.97    0.51
   2  -2   8    3.05    0.54
   2  -2   8    2.98    0.46
  -2   2  -9    0.57    0.29
  -2   2  -9    0.49    0.28
  -2   2  -9    0.39    0.30
  -2   2  -9    0.11    0.23
   2  -2   9    0.39    0.25
   2  -2   9    0.27    0.25
  -2   2 -10    0.68    0.33
  -2   2 -10    0.66    0.37
  -2   2 -10    0.51    0.33
   2  -2  10    0.42    0.33
   2  -2  10    0.48    0.33
  -2   2 -11    0.05    0.28
  -2   2 -11   -0.01    0.29
  -2   2 -11   -0.06    0.25
   2  -2  11   -0.15    0.26
   2  -2  11    0.17    0.32
  -2   1  11    0.26    0.31
  -2   1  11    0.00    0.26
  -2   1  11   -0.05    0.26
   2  -1 -11   -0.12    0.28
   2  -1 -11    0.05    0.27
   2  -1 -11    0.06    0.27
  -2   1  10    2.15    0.53
  -2   1  10    1.33    0.44
  -2   1  10    1.52    0.46
   2  -1 -10    1.77    0.50
   2  -1 -10    1.64    0.47
   2  -1 -10    1.81    0.50
   2  -1 -10    1.40    0.42
  -2   1   9   -0.04    0.17
  -2   1   9    0.23    0.23
  -2   1   9   -0.02    0.18
   2  -1  -9   -0.05    0.22
   2  -1  -9   -0.18    0.13
   2  -1  -9   -0.01    0.21
   2  -1  -9    0.01    0.17
  -2   1   8    0.23    0.20
  -2   1   8    0.25    0.22
  -2   1   8    0.03    0.17
  -2   1   8    0.11    0.18
   2  -1  -8   -0.08    0.15
   2  -1  -8   -0.02    0.16
   2  -1  -8    0.06    0.18
   2  -1  -8   -0.06    0.13
  -2   1   7    5.51    0.56
  -2   1   7    6.20    0.60
  -2   1   7    6.25    0.51
  -2   1   7    5.15    0.55
   2  -1  -7    6.34    0.60
   2  -1  -7    5.97    0.59
   2  -1  -7    6.96    0.62
  -2   1   6   10.74    0.69
  -2   1   6   10.01    0.68
  -2   1   6   10.64    0.58
  -2   1   6   10.13    0.69
   2  -1  -6   11.76    0.73
   2  -1  -6   10.53    0.70
   2  -1  -6   11.51    0.59
   2  -1  -6   11.25    0.71
  -2   1   5    1.75    0.33
  -2   1   5    1.73    0.33
  -2   1   5    2.08    0.29
  -2   1   5    1.69    0.32
   2  -1  -5    2.07    0.36
   2  -1  -5    2.22    0.31
   2  -1  -5    2.09    0.35
  -2   1   4   85.11    1.61
  -2   1   4   87.44    1.58
  -2   1   4   93.22    0.86
  -2   1   4   84.72    1.61
  -2   1   4   78.71    1.14
  -2   1   4   84.73    1.61
   2  -1  -4   89.36    1.65
   2  -1  -4   84.57    0.81
   2  -1  -4   89.46    1.43
   2  -1  -4   93.95    0.85
   2  -1  -4   89.70    1.62
  -2   1   3   19.30    0.71
  -2   1   3   21.03    0.69
  -2   1   3   21.71    0.45
  -2   1   3   19.05    0.70
  -2   1   3   19.79    0.47
  -2   1   3   19.92    0.72
   2  -1  -3   20.31    0.73
   2  -1  -3   21.24    0.68
   2  -1  -3   21.02    0.45
   2  -1  -3   20.76    0.73
  -2   1   2   87.86    1.35
  -2   1   2   94.22    1.26
  -2   1   2  100.18    1.03
  -2   1   2   89.31    1.36
  -2   1   2   87.02    0.69
  -2   1   2   89.82    1.37
  -2   1   2   91.77    1.37
   2  -1  -2   93.71    1.39
   2  -1  -2   94.00    1.34
   2  -1  -2   93.82    1.00
   2  -1  -2   90.71    1.37
  -2   1   1    0.09    0.09
  -2   1   1    0.00    0.07
  -2   1   1    0.03    0.07
  -2   1   1   -0.03    0.08
  -2   1   1   -0.02    0.07
  -2   1   1   -0.02    0.07
   2  -1  -1    0.06    0.09
   2  -1  -1    0.01    0.08
   2  -1  -1    0.07    0.09
  -2   1   0   65.82    0.99
  -2   1   0   66.92    0.74
  -2   1   0   72.98    1.03
  -2   1   0   71.03    1.06
  -2   1   0   64.97    0.97
  -2   1   0   69.36    1.01
   2  -1   0   72.32    0.63
   2  -1   0   69.14    1.04
   2  -1   0   70.93    1.01
  -2   1  -1    3.96    0.26
  -2   1  -1    5.02    0.22
  -2   1  -1    4.75    0.32
  -2   1  -1    4.72    0.31
  -2   1  -1    4.81    0.28
  -2   1  -1    4.38    0.29
   2  -1   1    4.59    0.25
   2  -1   1    4.35    0.27
   2  -1   1    4.66    0.31
  -2   1  -2   13.84    0.49
  -2   1  -2   13.34    0.40
  -2   1  -2   13.78    0.53
  -2   1  -2   14.72    0.54
  -2   1  -2   13.16    0.42
  -2   1  -2   14.19    0.50
   2  -1   2   13.63    0.41
   2  -1   2   14.60    0.50
   2  -1   2   14.60    0.44
   2  -1   2   13.18    0.52
  -2   1  -3   56.73    1.05
  -2   1  -3   59.52    0.99
  -2   1  -3   57.45    1.12
  -2   1  -3   56.80    1.14
  -2   1  -3   53.36    0.86
  -2   1  -3   58.79    1.11
   2  -1   3   50.68    0.91
   2  -1   3   56.38    1.11
   2  -1   3   60.41    0.82
   2  -1   3   56.59    1.11
  -2   1  -4   89.78    1.45
  -2   1  -4   87.44    1.47
  -2   1  -4   88.02    1.56
  -2   1  -4   81.92    1.15
  -2   1  -4   86.77    1.49
   2  -1   4   79.23    1.32
   2  -1   4   87.07    1.56
   2  -1   4   90.88    0.90
   2  -1   4   86.41    1.46
  -2   1  -5   35.14    1.01
  -2   1  -5   32.80    0.96
  -2   1  -5   34.02    1.07
  -2   1  -5   33.17    0.82
  -2   1  -5   33.76    1.04
   2  -1   5   32.28    0.97
   2  -1   5   32.31    1.05
   2  -1   5   34.65    0.41
   2  -1   5   33.97    0.97
  -2   1  -6    5.90    0.49
  -2   1  -6    6.13    0.46
  -2   1  -6    6.64    0.54
  -2   1  -6    6.12    0.41
  -2   1  -6    5.63    0.48
   2  -1   6    5.62    0.48
   2  -1   6    5.49    0.50
   2  -1   6    6.02    0.45
  -2   1  -7    0.52    0.23
  -2   1  -7    0.59    0.22
  -2   1  -7    0.95    0.30
  -2   1  -7    0.72    0.21
  -2   1  -7    0.64    0.26
   2  -1   7    0.77    0.26
   2  -1   7    0.74    0.27
   2  -1   7    0.83    0.24
  -2   1  -8    0.34    0.22
  -2   1  -8    0.47    0.23
  -2   1  -8    0.48    0.26
  -2   1  -8    0.29    0.20
   2  -1   8    0.20    0.19
   2  -1   8    0.18    0.22
   2  -1   8    0.50    0.21
  -2   1  -9    0.71    0.31
  -2   1  -9    0.05    0.21
  -2   1  -9    0.31    0.23
   2  -1   9    0.27    0.22
   2  -1   9    0.26    0.23
  -2   1 -10    4.40    0.70
  -2   1 -10    4.50    0.72
  -2   1 -10    3.85    0.65
   2  -1  10    3.66    0.63
   2  -1  10    3.54    0.65
  -2   1 -11    0.16    0.32
  -2   1 -11    0.22    0.33
  -2   1 -11    0.21    0.27
   2  -1  11    0.35    0.33
   2  -1  11    0.03    0.25
  -2   0  10   -0.04    0.20
  -2   0  10    0.05    0.22
  -2   0  10   -0.11    0.20
   2   0 -10    0.10    0.26
   2   0 -10    0.20    0.25
   2   0 -10    0.00    0.20
  -2   0   9    0.20    0.22
  -2   0   9    0.04    0.19
  -2   0   9    0.14    0.21
  -2   0   9    0.36    0.26
   2   0  -9    0.22    0.23
   2   0  -9    0.08    0.20
   2   0  -9    0.20    0.25
   2   0  -9    0.14    0.20
  -2   0   8    2.03    0.45
  -2   0   8    2.32    0.48
  -2   0   8    2.54    0.46
  -2   0   8    1.82    0.42
   2   0  -8    2.59    0.50
   2   0  -8    1.92    0.44
   2   0  -8    2.86    0.49
   2   0  -8    1.87    0.44
  -2   0   7   33.30    1.33
  -2   0   7   31.59    1.29
  -2   0   7   33.32    1.17
  -2   0   7   31.92    1.30
   2   0  -7   35.09    1.32
   2   0  -7   33.78    1.34
   2   0  -7   35.78    1.26
   2   0  -7   31.82    1.30
  -2   0   6   10.54    0.71
  -2   0   6   10.51    0.71
  -2   0   6   10.21    0.61
  -2   0   6   10.38    0.70
   2   0  -6   11.33    0.71
   2   0  -6   11.58    0.74
   2   0  -6   12.80    0.57
   2   0  -6   12.25    0.70
  -2   0   5    3.14    0.36
  -2   0   5    3.72    0.40
  -2   0   5    3.76    0.36
  -2   0   5    4.04    0.25
  -2   0   5    3.90    0.41
   2   0  -5    4.08    0.42
   2   0  -5    3.99    0.24
   2   0  -5    4.01    0.41
   2   0  -5    4.11    0.33
   2   0  -5    4.12    0.25
   2   0  -5    3.67    0.39
  -2   0   4    4.63    0.39
  -2   0   4    4.16    0.37
  -2   0   4    4.45    0.25
  -2   0   4    4.18    0.39
  -2   0   4    4.15    0.32
  -2   0   4    4.07    0.24
  -2   0   4    4.13    0.38
   2   0  -4    4.28    0.38
   2   0  -4    4.24    0.24
   2   0  -4    4.26    0.32
   2   0  -4    4.19    0.25
   2   0  -4    4.53    0.39
  -2   0   3  134.54    1.80
  -2   0   3  138.11    1.77
  -2   0   3  149.65    1.31
  -2   0   3  130.00    1.79
  -2   0   3  134.53    1.44
  -2   0   3  145.24    1.28
  -2   0   3  140.94    1.79
  -2   0   3  133.35    1.81
   2   0  -3  142.63    1.85
   2   0  -3  144.43    1.62
   2   0  -3  145.73    1.28
   2   0  -3  144.69    1.82
  -2   0   2   44.72    0.94
  -2   0   2   48.16    0.89
  -2   0   2   50.66    0.76
  -2   0   2   46.47    0.96
  -2   0   2   26.31    0.53
  -2   0   2   49.29    0.91
  -2   0   2   -0.01    0.03
  -2   0   2   47.45    0.95
   2   0  -2   48.20    0.97
   2   0  -2   49.93    0.91
   2   0  -2   48.80    0.74
   2   0  -2   48.61    0.97
  -2   0   1   44.75    0.85
  -2   0   1   46.86    0.71
  -2   0   1   51.25    0.77
  -2   0   1   47.64    0.85
  -2   0   1   48.58    0.59
  -2   0   1   47.56    0.88
   2   0  -1   50.27    0.60
   2   0  -1   49.51    0.87
   2   0  -1   49.75    0.76
   2   0  -1   48.56    0.89
  -2   0   0    2.49    0.13
  -2   0   0    2.78    0.21
  -2   0   0    2.54    0.21
  -2   0   0    2.50    0.21
  -2   0   0    2.42    0.22
  -2   0   0    2.63    0.19
   2   0   0    2.54    0.16
   2   0   0    2.41    0.22
   2   0   0    2.63    0.22
  -2   0  -1  112.23    1.23
  -2   0  -1  120.74    1.29
  -2   0  -1  116.83    1.16
  -2   0  -1  112.03    1.18
  -2   0  -1  108.50    1.17
  -2   0  -1  117.75    1.04
   2   0   1  120.87    1.08
   2   0   1  115.93    1.20
   2   0   1  118.26    1.27
  -2   0  -2 1248.47    8.43
  -2   0  -2 1357.27   10.67
  -2   0  -2 1308.92    8.31
  -2   0  -2 1338.42    7.92
  -2   0  -2 1243.90    9.42
  -2   0  -2 1317.35    8.71
   2   0   2 1267.55    6.73
   2   0   2 1363.61    9.60
   2   0   2 1350.73    7.92
   2   0   2 1341.37   10.50
  -2   0  -3  177.18    1.82
  -2   0  -3  180.30    1.78
  -2   0  -3  178.69    1.77
  -2   0  -3  170.31    1.33
  -2   0  -3  166.84    1.59
  -2   0  -3  179.07    1.66
   2   0   3  166.18    1.46
   2   0   3  179.22    1.86
   2   0   3  131.29    1.17
   2   0   3  181.69    1.79
  -2   0  -4    0.62    0.17
  -2   0  -4    0.64    0.17
  -2   0  -4    0.67    0.18
  -2   0  -4    0.61    0.11
  -2   0  -4    0.65    0.15
  -2   0  -4    0.66    0.16
   2   0   4    0.51    0.14
   2   0   4    0.62    0.19
   2   0   4    0.82    0.12
   2   0   4    0.44    0.14
  -2   0  -5    8.09    0.50
  -2   0  -5    8.19    0.45
  -2   0  -5    7.27    0.48
  -2   0  -5    8.08    0.26
  -2   0  -5    7.73    0.44
  -2   0  -5    7.62    0.47
   2   0   5    6.94    0.44
   2   0   5    7.47    0.50
   2   0   5    8.03    0.26
   2   0   5    7.54    0.43
  -2   0  -6    3.13    0.38
  -2   0  -6    3.43    0.33
  -2   0  -6    3.28    0.37
  -2   0  -6    3.43    0.35
  -2   0  -6    3.49    0.36
   2   0   6    3.30    0.37
   2   0   6    3.36    0.39
   2   0   6    3.39    0.33
  -2   0  -7    1.44    0.33
  -2   0  -7    1.49    0.28
  -2   0  -7    1.15    0.30
  -2   0  -7    1.68    0.31
  -2   0  -7    1.43    0.31
   2   0   7    1.25    0.30
   2   0   7    1.35    0.32
   2   0   7    1.21    0.25
  -2   0  -8    1.56    0.37
  -2   0  -8    2.20    0.44
  -2   0  -8    1.76    0.34
  -2   0  -8    1.94    0.39
   2   0   8    1.60    0.36
   2   0   8    1.79    0.40
  -2   0  -9    1.79    0.43
  -2   0  -9    1.71    0.43
  -2   0  -9    1.55    0.40
   2   0   9    1.44    0.38
   2   0   9    1.51    0.41
  -2   0 -10   -0.04    0.21
  -2   0 -10   -0.20    0.18
  -2   0 -10   -0.09    0.17
   2   0  10   -0.01    0.20
   2   0  10    0.05    0.21
  -2   0 -11    4.55    0.75
  -2   0 -11    4.27    0.73
  -2   0 -11    3.29    0.62
   2   0  11    3.96    0.72
   2   0  11    4.32    0.73
  -2  -1  10    1.57    0.49
  -2  -1  10    1.40    0.47
  -2  -1  10    1.29    0.47
   2   1 -10    1.78    0.51
   2   1 -10    1.47    0.47
   2   1 -10    1.45    0.46
  -2  -1   9   -0.01    0.20
  -2  -1   9    0.17    0.23
  -2  -1   9    0.02    0.20
  -2  -1   9    0.13    0.23
   2   1  -9    0.03    0.22
   2   1  -9   -0.18    0.18
   2   1  -9    0.05    0.20
  -2  -1   8    0.12    0.19
  -2  -1   8    0.17    0.20
  -2  -1   8    0.14    0.22
  -2  -1   8   -0.01    0.19
   2   1  -8    0.04    0.20
   2   1  -8    0.06    0.17
   2   1  -8    0.21    0.22
  -2  -1   7    8.17    0.69
  -2  -1   7    8.89    0.72
  -2  -1   7    8.61    0.67
  -2  -1   7    8.43    0.71
   2   1  -7    8.66    0.68
   2   1  -7    9.50    0.75
   2   1  -7    9.18    0.65
   2   1  -7    7.55    0.67
  -2  -1   6    0.58    0.24
  -2  -1   6    0.45    0.22
  -2  -1   6    0.60    0.24
  -2  -1   6    0.57    0.25
   2   1  -6    0.69    0.24
   2   1  -6    0.42    0.21
   2   1  -6    0.66    0.24
   2   1  -6    0.55    0.25
  -2  -1   5    0.36    0.19
  -2  -1   5    0.17    0.14
  -2  -1   5    0.27    0.16
  -2  -1   5    0.18    0.11
  -2  -1   5    0.33    0.17
   2   1  -5    0.30    0.16
   2   1  -5    0.36    0.13
   2   1  -5    0.28    0.17
   2   1  -5    0.14    0.12
   2   1  -5    0.23    0.16
   2   1  -5    0.25    0.16
  -2  -1   4   10.99    0.60
  -2  -1   4   12.08    0.47
  -2  -1   4   10.85    0.60
  -2  -1   4   10.42    0.54
  -2  -1   4   10.44    0.43
  -2  -1   4    9.45    0.56
   2   1  -4   11.37    0.59
   2   1  -4   10.49    0.44
   2   1  -4   10.56    0.59
   2   1  -4   11.08    0.46
   2   1  -4   11.24    0.55
   2   1  -4   10.08    0.58
  -2  -1   3   92.96    1.47
  -2  -1   3   88.64    1.48
  -2  -1   3   99.78    1.26
  -2  -1   3   91.18    1.52
  -2  -1   3   89.48    1.36
  -2  -1   3   99.14    1.29
  -2  -1   3   89.99    1.19
  -2  -1   3   97.35    1.43
  -2  -1   3   88.54    1.50
   2   1  -3   97.17    1.50
   2   1  -3   86.59    1.17
   2   1  -3   94.78    1.55
   2   1  -3   99.73    1.30
   2   1  -3   96.78    1.43
  -2  -1   2    1.03    0.19
  -2  -1   2    1.23    0.20
  -2  -1   2    1.33    0.18
  -2  -1   2    1.07    0.20
  -2  -1   2    1.01    0.17
  -2  -1   2    1.09    0.17
  -2  -1   2    1.56    0.18
  -2  -1   2    1.05    0.18
  -2  -1   2    1.18    0.20
   2   1  -2    1.10    0.19
   2   1  -2    1.05    0.16
   2   1  -2    1.09    0.18
   2   1  -2    1.10    0.19
  -2  -1   1    4.55    0.28
  -2  -1   1    4.48    0.26
  -2  -1   1    4.90    0.28
  -2  -1   1    4.39    0.25
  -2  -1   1    4.67    0.28
  -2  -1   1    4.75    0.27
  -2  -1   1    4.83    0.30
  -2  -1   1    5.16    0.29
   2   1  -1    4.94    0.27
   2   1  -1    5.10    0.29
   2   1  -1    5.08    0.28
  -2  -1   0  175.92    1.49
  -2  -1   0   70.05    0.72
  -2  -1   0  193.55    1.59
  -2  -1   0  182.80    1.31
  -2  -1   0  189.71    1.42
  -2  -1   0  178.39    1.55
  -2  -1   0  181.36    1.53
  -2  -1   0  173.11    1.51
  -2  -1   0  169.78    1.19
   2   1   0  192.60    1.19
   2   1   0  190.33    1.42
   2   1   0  189.19    1.57
  -2  -1  -1    2.50    0.20
  -2  -1  -1    2.58    0.22
  -2  -1  -1    2.26    0.21
  -2  -1  -1    2.45    0.20
  -2  -1  -1    2.45    0.20
  -2  -1  -1    2.80    0.13
   2   1   1    2.83    0.12
   2   1   1    2.64    0.21
   2   1   1    2.50    0.21
  -2  -1  -2  192.44    1.69
  -2  -1  -2  202.50    1.68
  -2  -1  -2  133.51    1.08
  -2  -1  -2  181.58    1.50
  -2  -1  -2  179.70    1.61
  -2  -1  -2  202.75    1.07
   2   1   2  199.52    1.13
   2   1   2  198.10    1.68
   2   1   2  200.70    1.67
  -2  -1  -3   17.11    0.58
  -2  -1  -3   18.09    0.54
  -2  -1  -3   18.35    0.50
  -2  -1  -3   16.39    0.46
  -2  -1  -3   17.34    0.56
   2   1   3   17.64    0.46
   2   1   3   17.53    0.59
   2   1   3   18.00    0.53
  -2  -1  -4    0.02    0.09
  -2  -1  -4    0.00    0.08
  -2  -1  -4    0.04    0.08
  -2  -1  -4    0.08    0.07
  -2  -1  -4    0.03    0.09
  -2  -1  -4    0.11    0.08
   2   1   4    0.07    0.09
   2   1   4    0.06    0.12
   2   1   4    0.08    0.10
   2   1   4    0.03    0.08
  -2  -1  -5    2.49    0.35
  -2  -1  -5    2.26    0.24
  -2  -1  -5    2.33    0.28
  -2  -1  -5    2.05    0.19
  -2  -1  -5    2.26    0.27
  -2  -1  -5    2.59    0.27
   2   1   5    2.25    0.26
   2   1   5    2.25    0.33
   2   1   5    2.30    0.24
   2   1   5    2.04    0.25
  -2  -1  -6   46.95    1.28
  -2  -1  -6   49.76    1.03
  -2  -1  -6   48.45    1.24
  -2  -1  -6   43.53    0.72
  -2  -1  -6   46.23    1.17
  -2  -1  -6   45.82    1.15
   2   1   6   45.28    1.18
   2   1   6   47.60    1.30
   2   1   6   48.23    1.02
   2   1   6   43.15    1.12
  -2  -1  -7    4.09    0.45
  -2  -1  -7    4.50    0.36
  -2  -1  -7    5.13    0.48
  -2  -1  -7    4.21    0.43
  -2  -1  -7    4.44    0.43
   2   1   7    3.62    0.42
   2   1   7    4.74    0.48
   2   1   7    2.24    0.25
   2   1   7    4.14    0.42
  -2  -1  -8    3.11    0.50
  -2  -1  -8    3.22    0.49
  -2  -1  -8    2.78    0.43
  -2  -1  -8    3.10    0.47
   2   1   8    3.16    0.49
   2   1   8    2.93    0.48
   2   1   8    2.89    0.46
  -2  -1  -9   -0.12    0.16
  -2  -1  -9    0.01    0.18
  -2  -1  -9   -0.16    0.16
  -2  -1  -9    0.02    0.14
   2   1   9    0.26    0.21
   2   1   9   -0.07    0.16
   2   1   9    0.16    0.19
  -2  -1 -10    2.05    0.50
  -2  -1 -10    1.70    0.46
  -2  -1 -10    2.28    0.46
  -2  -1 -10    1.67    0.43
   2   1  10    1.72    0.46
   2   1  10    1.67    0.43
   2   1  10    1.90    0.46
  -2  -1 -11    1.10    0.42
  -2  -1 -11    0.95    0.39
  -2  -1 -11    0.56    0.33
   2   1  11    0.77    0.36
   2   1  11    0.82    0.37
  -2  -1 -12    0.28    0.31
  -2  -1 -12    0.45    0.36
  -2  -1 -12    0.31    0.31
   2   1  12    0.37    0.32
   2   1  12    0.21    0.29
  -2  -2  10    0.03    0.28
  -2  -2  10    0.05    0.29
  -2  -2  10    0.04    0.27
   2   2 -10    0.35    0.31
   2   2 -10    0.06    0.24
  -2  -2   9    0.19    0.25
  -2  -2   9    0.51    0.32
  -2  -2   9    0.48    0.31
   2   2  -9    0.41    0.30
   2   2  -9    0.38    0.30
   2   2  -9    0.32    0.27
  -2  -2   8    1.12    0.37
  -2  -2   8    0.90    0.34
  -2  -2   8    1.09    0.38
   2   2  -8    1.33    0.38
   2   2  -8    1.48    0.41
   2   2  -8    1.23    0.38
  -2  -2   7    3.88    0.59
  -2  -2   7    4.62    0.56
  -2  -2   7    4.13    0.60
  -2  -2   7    4.36    0.64
   2   2  -7    4.55    0.52
   2   2  -7    4.12    0.61
   2   2  -7    4.38    0.53
  -2  -2   6    0.55    0.25
  -2  -2   6    0.77    0.27
  -2  -2   6    0.24    0.19
  -2  -2   6    0.87    0.30
   2   2  -6    0.86    0.27
   2   2  -6    0.88    0.29
   2   2  -6    0.87    0.26
   2   2  -6    0.81    0.27
  -2  -2   5   19.68    0.91
  -2  -2   5   21.26    0.94
  -2  -2   5   20.87    0.90
  -2  -2   5   20.47    0.74
  -2  -2   5   21.14    0.95
   2   2  -5   22.65    0.88
   2   2  -5   22.45    0.77
   2   2  -5   23.13    0.98
   2   2  -5   23.86    0.83
   2   2  -5   22.17    0.97
  -2  -2   4    0.68    0.21
  -2  -2   4    0.68    0.21
  -2  -2   4    0.78    0.22
  -2  -2   4    0.91    0.17
  -2  -2   4    0.72    0.18
  -2  -2   4    0.64    0.21
   2   2  -4    0.84    0.21
   2   2  -4    0.87    0.19
   2   2  -4    0.80    0.23
   2   2  -4    0.93    0.17
   2   2  -4    0.79    0.19
   2   2  -4    0.81    0.23
  -2  -2   3   26.69    0.78
  -2  -2   3   25.72    0.86
  -2  -2   3   27.71    0.78
  -2  -2   3   25.60    0.84
  -2  -2   3   24.14    0.81
  -2  -2   3   16.16    0.53
  -2  -2   3   24.55    0.73
  -2  -2   3   27.64    0.74
  -2  -2   3   26.50    0.87
   2   2  -3   28.40    0.80
   2   2  -3   24.96    0.74
   2   2  -3   26.81    0.86
   2   2  -3   28.39    0.70
   2   2  -3   28.12    0.75
   2   2  -3   26.75    0.87
  -2  -2   2  137.86    1.55
  -2  -2   2  131.55    1.71
  -2  -2   2  144.04    1.67
  -2  -2   2  134.34    1.67
  -2  -2   2  127.07    1.65
  -2  -2   2  133.87    1.48
  -2  -2   2  126.04    1.55
  -2  -2   2  138.69    1.51
  -2  -2   2  129.65    1.66
   2   2  -2  143.37    1.58
   2   2  -2  143.21    1.78
   2   2  -2  130.76    1.59
   2   2  -2  138.38    1.69
   2   2  -2  142.89    1.53
   2   2  -2  139.62    1.73
  -2  -2   1    0.04    0.07
  -2  -2   1    0.03    0.07
  -2  -2   1    0.08    0.08
  -2  -2   1   -0.01    0.06
  -2  -2   1    0.07    0.09
  -2  -2   1    0.04    0.07
  -2  -2   1    0.00    0.06
  -2  -2   1    0.03    0.07
  -2  -2   1    0.04    0.07
   2   2  -1    0.14    0.09
   2   2  -1    0.00    0.07
   2   2  -1    0.09    0.08
   2   2  -1    0.07    0.08
  -2  -2   0  193.69    1.50
  -2  -2   0  195.58    1.56
  -2  -2   0  204.48    1.82
  -2  -2   0  193.58    1.73
  -2  -2   0  185.33    1.69
  -2  -2   0  187.10    1.74
  -2  -2   0  189.72    1.60
   2   2   0  208.53    1.62
   2   2   0  204.50    1.35
   2   2   0  206.11    1.79
   2   2   0  202.58    1.39
  -2  -2  -1    6.11    0.28
  -2  -2  -1    6.71    0.34
  -2  -2  -1    6.06    0.16
  -2  -2  -1    5.74    0.31
  -2  -2  -1    5.91    0.32
  -2  -2  -1    6.15    0.32
   2   2   1    6.86    0.28
   2   2   1    6.54    0.33
   2   2   1    6.33    0.33
   2   2   1    6.40    0.16
  -2  -2  -2    0.67    0.14
  -2  -2  -2    0.58    0.13
  -2  -2  -2    0.71    0.08
  -2  -2  -2    0.68    0.15
  -2  -2  -2    0.80    0.15
  -2  -2  -2    0.64    0.14
   2   2   2    0.85    0.14
   2   2   2    0.73    0.16
   2   2   2    0.67    0.14
  -2  -2  -3    5.95    0.36
  -2  -2  -3    6.05    0.32
  -2  -2  -3    5.81    0.25
  -2  -2  -3    5.12    0.31
  -2  -2  -3    5.73    0.32
  -2  -2  -3    5.16    0.35
  -2  -2  -3    5.71    0.22
   2   2   3    5.62    0.30
   2   2   3    5.58    0.36
   2   2   3    5.62    0.32
   2   2   3    5.22    0.21
  -2  -2  -4    6.67    0.42
  -2  -2  -4    6.66    0.34
  -2  -2  -4    6.72    0.33
  -2  -2  -4    6.11    0.33
  -2  -2  -4    6.07    0.39
   2   2   4    6.50    0.37
   2   2   4    6.51    0.34
   2   2   4    5.84    0.29
  -2  -2  -5    0.51    0.18
  -2  -2  -5    0.36    0.12
  -2  -2  -5    0.37    0.14
  -2  -2  -5    0.46    0.13
  -2  -2  -5    0.41    0.17
  -2  -2  -5    0.46    0.14
   2   2   5    0.49    0.16
   2   2   5    0.65    0.19
   2   2   5    0.41    0.14
   2   2   5    0.56    0.15
  -2  -2  -6   41.39    1.21
  -2  -2  -6   42.96    0.89
  -2  -2  -6   42.34    1.09
  -2  -2  -6   36.13    0.81
  -2  -2  -6   39.56    1.13
  -2  -2  -6   40.89    1.03
   2   2   6   41.24    1.13
   2   2   6   41.31    1.18
   2   2   6   42.43    0.89
   2   2   6   38.19    1.00
  -2  -2  -7    1.42    0.32
  -2  -2  -7    1.27    0.22
  -2  -2  -7    1.42    0.30
  -2  -2  -7    1.56    0.23
  -2  -2  -7    1.68    0.33
  -2  -2  -7    1.30    0.29
   2   2   7    1.29    0.30
   2   2   7    1.60    0.34
   2   2   7    1.60    0.24
   2   2   7    1.44    0.29
  -2  -2  -8    1.26    0.33
  -2  -2  -8    1.13    0.30
  -2  -2  -8    1.16    0.31
  -2  -2  -8    1.26    0.30
   2   2   8    1.21    0.32
   2   2   8    1.00    0.30
   2   2   8    1.12    0.29
  -2  -2  -9    1.72    0.42
  -2  -2  -9    1.73    0.40
  -2  -2  -9    1.24    0.35
  -2  -2  -9    1.22    0.31
   2   2   9    1.42    0.37
   2   2   9    1.68    0.40
   2   2   9    1.80    0.38
  -2  -2 -10    0.13    0.23
  -2  -2 -10   -0.03    0.18
  -2  -2 -10   -0.06    0.20
  -2  -2 -10    0.03    0.17
   2   2  10    0.14    0.20
   2   2  10    0.01    0.20
   2   2  10    0.02    0.16
  -2  -2 -11    0.24    0.26
  -2  -2 -11    0.12    0.24
  -2  -2 -11    0.18    0.25
  -2  -2 -11    0.31    0.27
   2   2  11    0.20    0.23
   2   2  11    0.49    0.31
   2   2  11    0.28    0.26
  -2  -2 -12    0.03    0.29
  -2  -2 -12    0.18    0.33
  -2  -2 -12    0.05    0.25
   2   2  12    0.18    0.26
   2   2  12    0.39    0.33
   2   2  12    0.12    0.30
  -2  -3   9    1.16    0.44
  -2  -3   9    1.38    0.46
   2   3  -9    1.61    0.49
   2   3  -9    1.28    0.44
   2   3  -9    1.58    0.49
  -2  -3   8    2.24    0.53
  -2  -3   8    2.46    0.53
  -2  -3   8    2.02    0.51
   2   3  -8    2.59    0.56
   2   3  -8    2.69    0.56
   2   3  -8    2.11    0.49
  -2  -3   7    0.50    0.26
  -2  -3   7    0.05    0.20
  -2  -3   7    0.12    0.21
   2   3  -7    0.46    0.25
   2   3  -7    0.18    0.21
   2   3  -7    0.55    0.30
   2   3  -7    0.23    0.21
  -2  -3   6    3.09    0.52
  -2  -3   6    3.18    0.51
  -2  -3   6    3.02    0.42
  -2  -3   6    3.00    0.51
   2   3  -6    3.78    0.44
   2   3  -6    2.71    0.48
   2   3  -6    3.24    0.37
   2   3  -6    3.48    0.55
   2   3  -6    3.06    0.50
  -2  -3   5    7.72    0.62
  -2  -3   5    8.56    0.63
  -2  -3   5    8.19    0.54
  -2  -3   5    9.23    0.67
   2   3  -5    9.44    0.58
   2   3  -5    8.40    0.65
   2   3  -5    9.41    0.58
   2   3  -5   10.09    0.70
   2   3  -5    8.35    0.63
  -2  -3   4    5.94    0.51
  -2  -3   4    6.42    0.51
  -2  -3   4    6.67    0.38
  -2  -3   4    6.28    0.45
  -2  -3   4    6.35    0.51
   2   3  -4    6.81    0.45
   2   3  -4    6.76    0.54
   2   3  -4    6.42    0.46
   2   3  -4    6.70    0.52
   2   3  -4    6.66    0.38
   2   3  -4    7.21    0.42
   2   3  -4    7.04    0.53
  -2  -3   3   24.42    0.90
  -2  -3   3   25.49    0.88
  -2  -3   3   23.61    0.88
  -2  -3   3    0.07    0.06
  -2  -3   3   24.77    0.83
  -2  -3   3   27.49    0.71
  -2  -3   3   25.48    0.90
   2   3  -3   27.76    0.77
   2   3  -3   27.54    0.96
   2   3  -3   24.07    0.82
   2   3  -3   26.54    0.90
   2   3  -3   27.85    0.72
   2   3  -3   26.16    0.91
  -2  -3   2  104.16    1.68
  -2  -3   2  114.31    1.69
  -2  -3   2  108.79    1.59
  -2  -3   2  101.39    1.67
  -2  -3   2  104.97    1.41
  -2  -3   2  100.22    1.58
  -2  -3   2  104.75    1.61
   2   3  -2  113.36    1.35
   2   3  -2  110.36    1.73
   2   3  -2  102.90    1.60
   2   3  -2  110.67    1.60
   2   3  -2  112.88    1.32
   2   3  -2  109.62    1.65
  -2  -3   1    0.14    0.08
  -2  -3   1    0.06    0.09
  -2  -3   1    0.09    0.10
  -2  -3   1    0.05    0.09
  -2  -3   1    0.03    0.08
  -2  -3   1    0.12    0.10
  -2  -3   1    0.11    0.07
  -2  -3   1    0.08    0.09
   2   3  -1    0.08    0.07
   2   3  -1    0.12    0.11
   2   3  -1    0.16    0.10
   2   3  -1    0.08    0.09
   2   3  -1    0.11    0.10
  -2  -3   0   37.71    0.64
  -2  -3   0   39.91    0.92
  -2  -3   0   37.19    0.89
  -2  -3   0   34.24    0.81
  -2  -3   0   35.98    0.87
  -2  -3   0   37.98    0.74
   2   3   0   40.06    0.86
   2   3   0   35.45    0.86
   2   3   0   40.42    0.67
   2   3   0   39.15    0.91
   2   3   0   39.83    0.73
  -2  -3  -1    0.34    0.09
  -2  -3  -1    0.37    0.12
  -2  -3  -1    0.30    0.12
  -2  -3  -1    0.41    0.13
  -2  -3  -1    0.33    0.12
  -2  -3  -1    0.31    0.11
   2   3   1    0.35    0.12
   2   3   1    0.31    0.06
   2   3   1    0.38    0.13
   2   3   1    0.29    0.08
  -2  -3  -2  142.88    1.43
  -2  -3  -2  133.75    1.56
  -2  -3  -2  124.24    1.56
  -2  -3  -2  128.92    1.53
  -2  -3  -2  131.61    1.54
   2   3   2  138.79    1.48
   2   3   2  137.32    1.64
   2   3   2  141.45    0.90
  -2  -3  -3   43.38    0.90
  -2  -3  -3   41.18    0.85
  -2  -3  -3   43.95    0.52
  -2  -3  -3   37.66    0.88
  -2  -3  -3   38.88    0.83
  -2  -3  -3   40.63    0.94
   2   3   3   41.81    0.87
   2   3   3   41.43    0.50
   2   3   3   41.98    0.95
   2   3   3   42.40    0.87
   2   3   3   40.86    0.56
  -2  -3  -4   16.79    0.64
  -2  -3  -4   16.41    0.54
  -2  -3  -4   16.45    0.46
  -2  -3  -4   15.08    0.58
  -2  -3  -4   15.66    0.53
  -2  -3  -4   15.75    0.64
   2   3   4   17.08    0.62
   2   3   4   16.10    0.45
   2   3   4   16.28    0.65
   2   3   4   16.82    0.55
   2   3   4   14.93    0.44
  -2  -3  -5    0.18    0.13
  -2  -3  -5    0.38    0.12
  -2  -3  -5    0.18    0.10
  -2  -3  -5    0.13    0.11
  -2  -3  -5    0.09    0.12
   2   3   5    0.20    0.14
   2   3   5    0.28    0.12
   2   3   5    0.31    0.17
   2   3   5    0.08    0.08
   2   3   5    0.21    0.11
  -2  -3  -6    0.31    0.18
  -2  -3  -6    0.16    0.10
  -2  -3  -6    0.11    0.11
  -2  -3  -6    0.13    0.12
  -2  -3  -6    0.32    0.18
  -2  -3  -6    0.33    0.14
   2   3   6    0.21    0.14
   2   3   6    0.04    0.10
   2   3   6    0.28    0.18
   2   3   6    0.10    0.11
   2   3   6    0.21    0.13
  -2  -3  -7   36.16    1.24
  -2  -3  -7   36.79    0.83
  -2  -3  -7   34.41    1.05
  -2  -3  -7   32.39    0.90
  -2  -3  -7   34.15    1.18
  -2  -3  -7   34.44    1.04
   2   3   7   33.76    1.14
   2   3   7   34.07    1.05
   2   3   7   34.68    1.18
   2   3   7   37.48    0.83
   2   3   7   33.48    1.02
  -2  -3  -8    4.49    0.51
  -2  -3  -8    5.06    0.47
  -2  -3  -8    5.05    0.53
  -2  -3  -8    5.21    0.47
   2   3   8    5.00    0.52
   2   3   8    5.00    0.51
   2   3   8    4.89    0.45
  -2  -3  -9   -0.02    0.17
  -2  -3  -9    0.28    0.20
  -2  -3  -9    0.25    0.20
  -2  -3  -9   -0.02    0.15
   2   3   9    0.08    0.17
   2   3   9    0.08    0.18
   2   3   9    0.12    0.17
  -2  -3 -10    0.00    0.19
  -2  -3 -10    0.19    0.23
  -2  -3 -10   -0.07    0.18
  -2  -3 -10   -0.06    0.15
   2   3  10    0.00    0.19
   2   3  10    0.12    0.20
   2   3  10   -0.05    0.17
  -2  -3 -11    0.21    0.28
  -2  -3 -11    0.13    0.25
  -2  -3 -11   -0.13    0.22
  -2  -3 -11    0.05    0.22
   2   3  11    0.17    0.23
   2   3  11    0.01    0.22
   2   3  11    0.02    0.21
  -2  -3 -12    0.24    0.31
  -2  -3 -12    0.23    0.34
  -2  -3 -12    0.39    0.32
  -2  -3 -12    0.23    0.28
   2   3  12    0.27    0.29
   2   3  12    1.00    0.40
   2   3  12    0.33    0.33
  -2  -4   9    0.46    0.33
  -2  -4   9    0.49    0.35
   2   4  -9    0.15    0.25
   2   4  -9    0.48    0.33
   2   4  -9    0.50    0.33
  -2  -4   8    0.28    0.26
  -2  -4   8    0.48    0.33
   2   4  -8    0.59    0.31
   2   4  -8    0.56    0.33
   2   4  -8    0.32    0.27
  -2  -4   7    8.12    0.79
  -2  -4   7    9.97    0.83
   2   4  -7   10.05    0.86
   2   4  -7   10.24    0.85
   2   4  -7   10.01    0.84
  -2  -4   6    7.21    0.68
  -2  -4   6    7.14    0.69
  -2  -4   6    7.83    0.61
   2   4  -6    7.03    0.67
   2   4  -6    7.26    0.59
   2   4  -6    8.20    0.72
   2   4  -6    6.80    0.66
  -2  -4   5    1.60    0.37
  -2  -4   5    1.83    0.40
  -2  -4   5    2.17    0.39
   2   4  -5    2.23    0.43
   2   4  -5    1.94    0.36
   2   4  -5    1.97    0.40
   2   4  -5    2.34    0.44
  -2  -4   4   30.46    1.17
  -2  -4   4   31.75    1.19
  -2  -4   4   31.02    1.08
   2   4  -4   34.99    0.95
   2   4  -4   33.68    1.24
   2   4  -4   31.44    1.09
   2   4  -4   35.39    1.20
   2   4  -4   32.55    1.19
  -2  -4   3    8.20    0.58
  -2  -4   3    8.33    0.59
  -2  -4   3    0.19    0.09
  -2  -4   3    7.96    0.54
  -2  -4   3    8.89    0.40
   2   4  -3    9.37    0.45
   2   4  -3    8.41    0.59
   2   4  -3    8.06    0.54
   2   4  -3    9.08    0.57
   2   4  -3    8.44    0.39
   2   4  -3    7.53    0.54
  -2  -4   2    0.33    0.16
  -2  -4   2    0.59    0.19
  -2  -4   2    0.80    0.23
  -2  -4   2    0.41    0.14
  -2  -4   2    0.39    0.16
  -2  -4   2    0.45    0.12
   2   4  -2    0.71    0.15
   2   4  -2    0.60    0.21
   2   4  -2    0.55    0.19
   2   4  -2    0.29    0.14
   2   4  -2    0.69    0.15
   2   4  -2    0.49    0.18
  -2  -4   1   78.82    0.93
  -2  -4   1   74.24    1.45
  -2  -4   1   79.22    1.51
  -2  -4   1   72.60    1.47
  -2  -4   1   73.85    1.30
  -2  -4   1   69.42    1.41
  -2  -4   1   75.05    1.04
   2   4  -1   80.73    0.94
   2   4  -1   79.37    1.50
   2   4  -1   75.01    1.47
   2   4  -1   80.29    1.28
   2   4  -1   78.63    1.36
  -2  -4   0   47.81    0.67
  -2  -4   0   50.31    1.16
  -2  -4   0   46.46    1.11
  -2  -4   0   46.08    1.04
  -2  -4   0   45.45    1.10
   2   4   0   51.54    1.13
   2   4   0   45.75    1.10
   2   4   0   52.56    0.88
   2   4   0   49.59    1.15
   2   4   0   49.03    0.96
  -2  -4  -1   32.88    0.60
  -2  -4  -1   32.01    0.89
  -2  -4  -1   30.26    0.87
  -2  -4  -1   28.10    0.82
  -2  -4  -1   28.41    0.84
  -2  -4  -1   30.78    0.74
   2   4   1   33.04    0.87
   2   4   1   29.10    0.85
   2   4   1   33.01    0.55
   2   4   1   31.17    0.88
   2   4   1   32.45    0.69
  -2  -4  -2   38.66    0.75
  -2  -4  -2   47.14    1.05
  -2  -4  -2   42.21    1.02
  -2  -4  -2   43.22    1.00
  -2  -4  -2   45.83    0.97
   2   4   2   48.31    1.04
   2   4   2   42.77    0.99
   2   4   2   47.88    0.48
   2   4   2   47.39    1.07
   2   4   2   47.13    0.74
  -2  -4  -3   55.55    1.03
  -2  -4  -3   54.19    1.08
  -2  -4  -3   46.49    1.09
  -2  -4  -3   48.86    1.03
  -2  -4  -3   50.60    1.10
   2   4   3   52.57    1.10
   2   4   3   50.76    1.05
   2   4   3   51.01    0.55
   2   4   3   54.97    1.18
   2   4   3   54.61    0.79
  -2  -4  -4   96.27    1.52
  -2  -4  -4   94.49    1.39
  -2  -4  -4   95.84    1.03
  -2  -4  -4   84.24    1.50
  -2  -4  -4   88.76    1.35
  -2  -4  -4   87.34    1.56
   2   4   4   90.84    1.52
   2   4   4   90.21    0.99
   2   4   4   95.71    1.61
   2   4   4   95.22    1.40
   2   4   4   91.27    1.13
  -2  -4  -5    7.79    0.51
  -2  -4  -5    7.57    0.41
  -2  -4  -5    7.78    0.37
  -2  -4  -5    6.87    0.46
  -2  -4  -5    7.28    0.40
  -2  -4  -5    7.23    0.51
   2   4   5    8.18    0.53
   2   4   5    7.33    0.37
   2   4   5    7.42    0.52
   2   4   5    7.66    0.41
   2   4   5    7.42    0.39
  -2  -4  -6    0.21    0.16
  -2  -4  -6    0.34    0.13
  -2  -4  -6    0.31    0.13
  -2  -4  -6    0.17    0.14
  -2  -4  -6    0.28    0.17
   2   4   6    0.33    0.18
   2   4   6    0.39    0.15
   2   4   6    0.56    0.23
   2   4   6    0.32    0.14
   2   4   6    0.30    0.14
  -2  -4  -7    6.80    0.58
  -2  -4  -7    5.90    0.44
  -2  -4  -7    5.65    0.46
  -2  -4  -7    5.66    0.54
   2   4   7    6.03    0.52
   2   4   7    5.79    0.44
   2   4   7    6.33    0.55
   2   4   7    6.31    0.46
  -2  -4  -8    4.46    0.53
  -2  -4  -8    4.31    0.43
  -2  -4  -8    4.55    0.42
  -2  -4  -8    5.13    0.55
  -2  -4  -8    4.67    0.45
   2   4   8    4.17    0.48
   2   4   8    4.87    0.46
   2   4   8    4.21    0.48
   2   4   8    4.21    0.44
  -2  -4  -9    0.84    0.32
  -2  -4  -9    0.66    0.26
  -2  -4  -9    0.71    0.28
  -2  -4  -9    0.96    0.29
   2   4   9    0.74    0.29
   2   4   9    0.79    0.27
   2   4   9    0.88    0.30
   2   4   9    0.60    0.24
  -2  -4 -10    0.04    0.18
  -2  -4 -10    0.24    0.23
  -2  -4 -10    0.04    0.20
  -2  -4 -10   -0.01    0.16
   2   4  10    0.11    0.19
   2   4  10    0.14    0.22
   2   4  10   -0.08    0.16
  -2  -4 -11   -0.06    0.23
  -2  -4 -11    0.05    0.24
  -2  -4 -11   -0.17    0.20
  -2  -4 -11    0.12    0.21
   2   4  11    0.19    0.26
   2   4  11    0.04    0.21
   2   4  11   -0.03    0.21
  -2  -4 -12    0.37    0.34
  -2  -4 -12    0.09    0.29
  -2  -4 -12    0.13    0.29
   2   4  12    0.06    0.27
   2   4  12    0.35    0.31
  -2  -5   8    1.98    0.54
  -2  -5   8    1.54    0.50
   2   5  -8    1.48    0.47
   2   5  -8    1.73    0.53
   2   5  -8    1.35    0.46
  -2  -5   7    0.23    0.25
  -2  -5   7    0.44    0.32
   2   5  -7    0.30    0.28
   2   5  -7    0.33    0.30
   2   5  -7    0.42    0.28
  -2  -5   6    2.05    0.47
  -2  -5   6    1.44    0.42
  -2  -5   6    2.16    0.44
   2   5  -6    1.77    0.43
   2   5  -6    2.20    0.44
   2   5  -6    2.01    0.47
   2   5  -6    1.99    0.45
  -2  -5   5    0.25    0.22
  -2  -5   5    0.20    0.21
  -2  -5   5   -0.01    0.16
   2   5  -5    0.22    0.21
   2   5  -5    0.20    0.18
   2   5  -5    0.15    0.22
   2   5  -5    0.17    0.19
  -2  -5   4    3.70    0.55
  -2  -5   4    3.25    0.53
  -2  -5   4    3.82    0.44
   2   5  -4    4.28    0.50
   2   5  -4    4.08    0.47
   2   5  -4    3.99    0.47
   2   5  -4    3.77    0.45
  -2  -5   3   36.92    1.29
  -2  -5   3   37.05    1.30
  -2  -5   3   37.01    0.99
  -2  -5   3   37.87    1.26
   2   5  -3   40.94    1.36
   2   5  -3   40.75    1.31
   2   5  -3   44.16    1.29
   2   5  -3   39.26    1.27
  -2  -5   2   18.03    0.86
  -2  -5   2   16.66    0.83
  -2  -5   2   17.48    0.70
  -2  -5   2   15.44    0.78
   2   5  -2   18.15    0.87
   2   5  -2   16.68    0.81
   2   5  -2   19.62    0.80
   2   5  -2   17.41    0.79
  -2  -5   1    0.11    0.13
  -2  -5   1    0.09    0.11
  -2  -5   1    0.25    0.15
  -2  -5   1    0.08    0.08
   2   5  -1    0.17    0.07
   2   5  -1    0.14    0.15
   2   5  -1    0.14    0.12
   2   5  -1    0.04    0.10
   2   5  -1    0.12    0.14
   2   5  -1    0.07    0.12
  -2  -5   0    4.25    0.18
  -2  -5   0    4.15    0.40
  -2  -5   0    4.42    0.42
  -2  -5   0    4.20    0.37
  -2  -5   0    4.01    0.38
  -2  -5   0    4.08    0.28
   2   5   0    4.60    0.42
   2   5   0    3.76    0.38
   2   5   0    4.54    0.32
   2   5   0    4.12    0.41
   2   5   0    4.37    0.36
  -2  -5  -1   -0.01    0.06
  -2  -5  -1    0.05    0.09
  -2  -5  -1    0.03    0.11
  -2  -5  -1    0.00    0.09
  -2  -5  -1    0.02    0.09
  -2  -5  -1   -0.01    0.07
   2   5   1    0.04    0.12
   2   5   1    0.01    0.09
   2   5   1   -0.01    0.07
   2   5   1   -0.03    0.11
   2   5   1    0.05    0.10
  -2  -5  -2   36.02    0.71
  -2  -5  -2   35.65    1.01
  -2  -5  -2   32.73    1.00
  -2  -5  -2   31.99    0.96
  -2  -5  -2   34.65    0.90
   2   5   2   36.25    1.03
   2   5   2   32.08    0.96
   2   5   2   37.23    0.62
   2   5   2   36.47    1.04
   2   5   2   36.35    0.80
  -2  -5  -3   -0.05    0.08
  -2  -5  -3    0.02    0.09
  -2  -5  -3   -0.04    0.09
  -2  -5  -3   -0.03    0.09
  -2  -5  -3    0.01    0.11
   2   5   3    0.06    0.14
   2   5   3    0.08    0.09
   2   5   3   -0.01    0.06
   2   5   3    0.00    0.11
   2   5   3    0.05    0.09
  -2  -5  -4   20.59    0.73
  -2  -5  -4   18.81    0.69
  -2  -5  -4   16.97    0.76
  -2  -5  -4   17.05    0.67
  -2  -5  -4   19.35    0.80
   2   5   4   19.98    0.82
   2   5   4   18.66    0.69
   2   5   4   19.28    0.49
   2   5   4   19.17    0.79
   2   5   4   19.34    0.60
  -2  -5  -5   -0.03    0.11
  -2  -5  -5    0.07    0.10
  -2  -5  -5   -0.02    0.08
  -2  -5  -5    0.00    0.11
  -2  -5  -5    0.03    0.10
  -2  -5  -5    0.07    0.13
   2   5   5    0.06    0.15
   2   5   5    0.00    0.09
   2   5   5   -0.04    0.07
   2   5   5   -0.06    0.13
   2   5   5    0.02    0.10
   2   5   5    0.00    0.10
  -2  -5  -6    0.12    0.14
  -2  -5  -6    0.00    0.08
  -2  -5  -6    0.03    0.08
  -2  -5  -6    0.14    0.15
  -2  -5  -6    0.02    0.10
  -2  -5  -6    0.16    0.16
   2   5   6    0.03    0.13
   2   5   6    0.01    0.09
   2   5   6    0.03    0.09
   2   5   6   -0.09    0.16
   2   5   6    0.01    0.08
   2   5   6    0.11    0.13
  -2  -5  -7    0.16    0.18
  -2  -5  -7    0.21    0.14
  -2  -5  -7    0.28    0.18
  -2  -5  -7    0.39    0.22
   2   5   7    0.00    0.17
   2   5   7    0.27    0.16
   2   5   7    0.47    0.25
   2   5   7    0.06    0.14
  -2  -5  -8    0.29    0.22
  -2  -5  -8    0.12    0.16
  -2  -5  -8    0.17    0.18
  -2  -5  -8    0.21    0.20
   2   5   8    0.04    0.17
   2   5   8    0.27    0.18
   2   5   8    0.14    0.21
   2   5   8    0.22    0.17
  -2  -5  -9    1.03    0.35
  -2  -5  -9    0.83    0.26
  -2  -5  -9    1.04    0.35
   2   5   9    1.05    0.35
   2   5   9    1.01    0.31
   2   5   9    1.00    0.33
   2   5   9    1.07    0.31
  -2  -5 -10    0.30    0.25
  -2  -5 -10    0.12    0.21
  -2  -5 -10    0.41    0.28
  -2  -5 -10    0.27    0.22
   2   5  10    0.43    0.26
   2   5  10    0.08    0.20
   2   5  10    0.45    0.26
  -2  -5 -11    0.45    0.32
  -2  -5 -11    0.49    0.32
   2   5  11    0.30    0.26
   2   5  11    0.80    0.34
  -2  -5 -12    0.45    0.36
  -2  -5 -12    0.29    0.31
   2   5  12    0.28    0.32
   2   5  12    0.58    0.33
  -2  -6   7    0.36    0.30
  -2  -6   7    0.13    0.27
   2   6  -7    0.21    0.29
   2   6  -7    0.09    0.29
   2   6  -7    0.33    0.29
  -2  -6   6    0.65    0.32
  -2  -6   6    0.27    0.27
  -2  -6   6    0.94    0.35
   2   6  -6    0.67    0.33
   2   6  -6    0.83    0.34
   2   6  -6    0.67    0.34
   2   6  -6    0.42    0.29
  -2  -6   5    0.41    0.26
  -2  -6   5    0.28    0.24
  -2  -6   5    0.03    0.18
   2   6  -5    0.22    0.23
   2   6  -5    0.41    0.25
   2   6  -5    0.50    0.28
   2   6  -5    0.35    0.26
  -2  -6   4    0.37    0.24
  -2  -6   4    0.47    0.27
  -2  -6   4    0.42    0.24
   2   6  -4    0.16    0.20
   2   6  -4    0.29    0.21
   2   6  -4    0.33    0.23
   2   6  -4    0.57    0.27
  -2  -6   3   60.32    1.79
  -2  -6   3   55.97    1.66
   2   6  -3   63.49    1.83
   2   6  -3   58.24    1.70
   2   6  -3   67.87    1.71
   2   6  -3   59.88    1.69
  -2  -6   2    1.52    0.36
  -2  -6   2    1.76    0.32
  -2  -6   2    1.57    0.36
   2   6  -2    1.92    0.40
   2   6  -2    1.53    0.35
   2   6  -2    1.97    0.36
   2   6  -2    1.74    0.35
  -2  -6   1    0.09    0.14
  -2  -6   1    0.00    0.11
  -2  -6   1    0.23    0.17
   2   6  -1    0.02    0.16
   2   6  -1    0.04    0.12
   2   6  -1    0.13    0.15
   2   6  -1    0.08    0.16
   2   6  -1    0.14    0.16
  -2  -6   0    1.68    0.34
  -2  -6   0    1.33    0.29
  -2  -6   0    1.53    0.32
  -2  -6   0    1.68    0.23
   2   6   0    2.15    0.37
   2   6   0    1.57    0.33
   2   6   0    2.44    0.30
   2   6   0    1.64    0.34
   2   6   0    1.83    0.32
  -2  -6  -1    0.49    0.20
  -2  -6  -1    0.72    0.24
  -2  -6  -1    0.44    0.18
  -2  -6  -1    0.64    0.21
  -2  -6  -1    0.06    0.08
   2   6   1    0.54    0.21
   2   6   1    0.34    0.17
   2   6   1    0.67    0.17
   2   6   1    0.53    0.21
   2   6   1    0.62    0.19
  -2  -6  -2    0.75    0.14
  -2  -6  -2    0.69    0.21
  -2  -6  -2    0.62    0.21
  -2  -6  -2    0.71    0.21
  -2  -6  -2    0.65    0.21
  -2  -6  -2    0.66    0.18
   2   6   2    0.63    0.23
   2   6   2    0.59    0.19
   2   6   2    0.71    0.15
   2   6   2    0.48    0.19
   2   6   2    0.84    0.20
  -2  -6  -3    8.04    0.42
  -2  -6  -3    8.31    0.55
  -2  -6  -3    7.53    0.54
  -2  -6  -3    6.61    0.48
  -2  -6  -3    8.66    0.53
   2   6   3    7.74    0.56
   2   6   3    7.98    0.53
   2   6   3    8.11    0.35
   2   6   3    8.48    0.56
   2   6   3    8.57    0.47
  -2  -6  -4   -0.06    0.10
  -2  -6  -4    0.00    0.11
  -2  -6  -4    0.01    0.12
  -2  -6  -4    0.01    0.11
  -2  -6  -4   -0.02    0.13
   2   6   4    0.07    0.16
   2   6   4   -0.02    0.09
   2   6   4    0.00    0.08
   2   6   4    0.66    0.23
   2   6   4   -0.01    0.11
  -2  -6  -5   30.94    0.99
  -2  -6  -5   30.81    0.96
  -2  -6  -5   26.27    1.03
  -2  -6  -5   26.78    0.89
  -2  -6  -5   27.70    1.05
   2   6   5   31.09    1.13
   2   6   5   27.13    0.90
   2   6   5   28.15    0.72
   2   6   5   29.58    1.07
   2   6   5   29.31    0.87
  -2  -6  -6   25.38    1.00
  -2  -6  -6   23.72    0.82
  -2  -6  -6   21.65    0.97
  -2  -6  -6   21.76    0.79
  -2  -6  -6   21.01    0.98
   2   6   6   25.32    1.07
   2   6   6   22.42    0.80
   2   6   6   25.87    1.04
   2   6   6   24.12    0.83
   2   6   6   22.36    0.81
  -2  -6  -7   28.00    1.14
  -2  -6  -7   24.56    1.05
  -2  -6  -7   26.88    1.18
   2   6   7   27.52    1.17
   2   6   7   30.08    1.17
   2   6   7   24.17    0.93
  -2  -6  -8    1.62    0.40
  -2  -6  -8    1.06    0.32
  -2  -6  -8    1.27    0.36
   2   6   8    1.23    0.37
   2   6   8    1.60    0.40
   2   6   8    1.17    0.31
  -2  -6  -9    0.17    0.23
  -2  -6  -9    0.13    0.20
  -2  -6  -9   -0.02    0.18
   2   6   9    0.18    0.23
   2   6   9    0.26    0.24
  -2  -6 -10    0.07    0.23
  -2  -6 -10    0.21    0.24
   2   6  10    0.35    0.27
   2   6  10    0.06    0.21
  -2  -6 -11    0.49    0.34
  -2  -6 -11    0.64    0.37
   2   6  11    0.65    0.36
   2   6  11    0.66    0.32
  -2  -6 -12    0.06    0.28
  -2  -6 -12   -0.08    0.27
   2   6  12    0.08    0.26
  -2  -7   6   -0.05    0.22
  -2  -7   6   -0.03    0.23
  -2  -7   6    0.04    0.22
   2   7  -6   -0.10    0.20
   2   7  -6    0.28    0.27
   2   7  -6   -0.08    0.26
   2   7  -6   -0.20    0.21
  -2  -7   5    0.12    0.24
  -2  -7   5    0.10    0.21
   2   7  -5    0.12    0.21
   2   7  -5    0.12    0.21
   2   7  -5    0.04    0.24
   2   7  -5    0.02    0.20
  -2  -7   4    0.47    0.29
  -2  -7   4    0.39    0.28
   2   7  -4    0.81    0.34
   2   7  -4    0.45    0.27
   2   7  -4    0.58    0.30
   2   7  -4    0.31    0.26
  -2  -7   3    1.07    0.34
  -2  -7   3    0.95    0.34
   2   7  -3    0.86    0.32
   2   7  -3    1.13    0.34
   2   7  -3    1.56    0.38
   2   7  -3    1.33    0.37
  -2  -7   2   72.35    1.99
  -2  -7   2   78.37    1.74
  -2  -7   2   68.56    1.92
   2   7  -2   75.31    2.04
   2   7  -2   74.82    2.01
   2   7  -2   89.94    1.94
   2   7  -2   79.07    2.09
   2   7  -2   77.14    1.93
  -2  -7   1    9.96    0.74
  -2  -7   1    9.68    0.65
  -2  -7   1    8.70    0.69
   2   7  -1    9.99    0.74
   2   7  -1    9.76    0.72
   2   7  -1   11.24    0.67
   2   7  -1   10.75    0.77
   2   7  -1   10.96    0.72
  -2  -7   0    4.14    0.47
  -2  -7   0    4.92    0.48
  -2  -7   0    4.73    0.50
   2   7   0    4.43    0.50
   2   7   0    4.35    0.48
   2   7   0    5.57    0.46
   2   7   0    4.78    0.51
   2   7   0    4.93    0.48
  -2  -7  -1    0.32    0.19
  -2  -7  -1    0.43    0.21
  -2  -7  -1    0.38    0.20
  -2  -7  -1    0.47    0.16
   2   7   1    0.45    0.23
   2   7   1    0.15    0.16
   2   7   1    0.57    0.19
   2   7   1    0.17    0.17
   2   7   1    0.37    0.20
  -2  -7  -2    0.99    0.29
  -2  -7  -2    0.70    0.24
  -2  -7  -2    0.91    0.27
  -2  -7  -2    0.74    0.21
   2   7   2    0.63    0.26
   2   7   2    0.72    0.24
   2   7   2    1.01    0.29
   2   7   2    0.85    0.24
  -2  -7  -3    2.39    0.41
  -2  -7  -3    2.07    0.36
  -2  -7  -3    3.04    0.36
   2   7   3    2.80    0.45
   2   7   3    2.94    0.37
   2   7   3    2.79    0.43
   2   7   3    2.78    0.34
  -2  -7  -4    0.37    0.15
  -2  -7  -4    1.35    0.31
  -2  -7  -4    1.23    0.32
  -2  -7  -4    1.60    0.32
  -2  -7  -4    1.74    0.34
   2   7   4    1.86    0.40
   2   7   4    1.63    0.32
   2   7   4    1.86    0.37
   2   7   4    1.87    0.31
  -2  -7  -5    1.75    0.33
  -2  -7  -5    1.55    0.32
  -2  -7  -5    1.20    0.34
  -2  -7  -5    1.13    0.28
  -2  -7  -5    1.30    0.35
   2   7   5    1.47    0.36
   2   7   5    1.26    0.28
   2   7   5    1.51    0.35
   2   7   5    1.51    0.29
  -2  -7  -6    9.50    0.65
  -2  -7  -6    9.96    0.61
  -2  -7  -6    7.99    0.66
  -2  -7  -6    8.57    0.57
  -2  -7  -6    8.78    0.69
   2   7   6    9.42    0.72
   2   7   6    9.49    0.59
   2   7   6   10.35    0.73
   2   7   6    8.41    0.55
   2   7   6    9.26    0.60
  -2  -7  -7    7.65    0.64
  -2  -7  -7    6.37    0.60
  -2  -7  -7    6.33    0.62
   2   7   7    6.75    0.65
   2   7   7    7.45    0.66
  -2  -7  -8    5.71    0.59
  -2  -7  -8    5.43    0.57
  -2  -7  -8    5.37    0.61
   2   7   8    5.49    0.64
   2   7   8    5.25    0.61
  -2  -7  -9    0.22    0.24
  -2  -7  -9    0.48    0.26
  -2  -7  -9    0.18    0.23
   2   7   9    0.35    0.27
   2   7   9    0.25    0.25
  -2  -7 -10    0.04    0.25
  -2  -7 -10   -0.18    0.16
   2   7  10    0.15    0.24
   2   7  10    0.00    0.21
  -2  -7 -11    0.01    0.27
  -2  -7 -11    0.18    0.26
   2   7  11   -0.04    0.25
  -2  -7 -12    0.01    0.28
  -2  -7 -12    0.13    0.30
   2   7  12    0.02    0.27
  -2  -8   5   -0.04    0.24
  -2  -8   5    0.01    0.23
   2   8  -5    0.23    0.29
   2   8  -5    0.17    0.28
   2   8  -5   -0.09    0.25
   2   8  -5   -0.01    0.26
  -2  -8   4   -0.03    0.21
  -2  -8   4   -0.02    0.21
   2   8  -4    0.13    0.25
   2   8  -4    0.15    0.24
   2   8  -4    0.01    0.22
   2   8  -4    0.00    0.23
  -2  -8   3    0.49    0.32
  -2  -8   3    0.80    0.36
   2   8  -3    0.71    0.31
   2   8  -3    0.73    0.31
   2   8  -3    0.55    0.29
   2   8  -3    1.06    0.39
   2   8  -3    0.88    0.34
  -2  -8   2   11.90    0.90
  -2  -8   2   10.56    0.84
   2   8  -2   13.09    0.94
   2   8  -2   11.28    0.87
   2   8  -2   13.57    0.84
   2   8  -2   12.04    0.90
   2   8  -2   12.50    0.87
  -2  -8   1    0.78    0.32
  -2  -8   1    1.23    0.33
  -2  -8   1    0.72    0.29
   2   8  -1    1.11    0.35
   2   8  -1    0.80    0.30
   2   8  -1    0.88    0.34
   2   8  -1    0.75    0.31
  -2  -8   0    0.03    0.18
  -2  -8   0    0.00    0.15
  -2  -8   0    0.03    0.15
   2   8   0   -0.12    0.17
   2   8   0    0.11    0.16
   2   8   0    0.13    0.18
   2   8   0    0.02    0.18
  -2  -8  -1    0.09    0.16
  -2  -8  -1    0.40    0.23
  -2  -8  -1    0.17    0.18
   2   8   1    0.14    0.21
   2   8   1    0.11    0.17
   2   8   1    0.16    0.20
   2   8   1    0.25    0.20
  -2  -8  -2    0.05    0.18
  -2  -8  -2    0.05    0.15
  -2  -8  -2    0.13    0.17
   2   8   2    0.08    0.18
   2   8   2    0.04    0.14
   2   8   2    0.06    0.19
   2   8   2    0.05    0.16
  -2  -8  -3    0.15    0.17
  -2  -8  -3    0.29    0.19
  -2  -8  -3    0.10    0.15
   2   8   3    0.22    0.22
   2   8   3    0.14    0.15
   2   8   3    0.06    0.19
   2   8   3    0.37    0.19
  -2  -8  -4    0.10    0.17
  -2  -8  -4    0.08    0.14
  -2  -8  -4    0.11    0.18
   2   8   4    0.08    0.19
   2   8   4    0.14    0.16
   2   8   4    0.12    0.19
   2   8   4    0.16    0.18
  -2  -8  -5    0.28    0.21
  -2  -8  -5    0.51    0.22
  -2  -8  -5    0.58    0.26
   2   8   5    0.44    0.28
   2   8   5    0.36    0.20
   2   8   5    0.57    0.27
   2   8   5    0.54    0.23
  -2  -8  -6    0.58    0.24
  -2  -8  -6    0.34    0.22
  -2  -8  -6    0.26    0.19
  -2  -8  -6    0.48    0.26
   2   8   6    0.40    0.28
   2   8   6    0.30    0.19
   2   8   6    0.37    0.26
  -2  -8  -7    2.68    0.47
  -2  -8  -7    2.00    0.43
  -2  -8  -7    2.22    0.48
   2   8   7    2.70    0.52
   2   8   7    2.73    0.49
  -2  -8  -8    1.39    0.40
  -2  -8  -8    0.51    0.27
  -2  -8  -8    1.00    0.35
   2   8   8    0.80    0.33
   2   8   8    1.33    0.39
  -2  -8  -9    0.01    0.23
  -2  -8  -9   -0.04    0.19
  -2  -8  -9    0.14    0.26
   2   8   9   -0.07    0.20
   2   8   9    0.08    0.25
  -2  -8 -10   -0.02    0.26
  -2  -8 -10    0.11    0.24
  -2  -8 -10    0.25    0.26
   2   8  10    0.02    0.22
  -2  -8 -11    0.35    0.34
  -2  -8 -11   -0.07    0.26
   2   8  11   -0.01    0.25
  -2  -9   4   -0.07    0.25
  -2  -9   4   -0.03    0.23
   2   9  -4    0.07    0.26
   2   9  -4   -0.06    0.22
   2   9  -4    0.01    0.26
   2   9  -4   -0.07    0.27
  -2  -9   3    0.38    0.31
  -2  -9   3    0.16    0.25
   2   9  -3    0.09    0.26
   2   9  -3    0.30    0.30
   2   9  -3    0.47    0.34
   2   9  -3    0.58    0.34
  -2  -9   2    1.30    0.42
  -2  -9   2    1.12    0.40
   2   9  -2    1.79    0.49
   2   9  -2    1.28    0.41
   2   9  -2    1.47    0.45
   2   9  -2    1.47    0.43
  -2  -9   1    4.55    0.69
  -2  -9   1    5.10    0.58
  -2  -9   1    3.94    0.65
   2   9  -1    4.66    0.70
   2   9  -1    5.38    0.65
   2   9  -1    5.28    0.61
  -2  -9   0    0.06    0.18
  -2  -9   0    0.17    0.21
  -2  -9   0    0.10    0.18
   2   9   0    0.08    0.24
   2   9   0    0.26    0.22
   2   9   0    0.06    0.21
   2   9   0    0.19    0.22
  -2  -9  -1    0.95    0.34
  -2  -9  -1    0.76    0.31
  -2  -9  -1    0.94    0.33
   2   9   1    0.69    0.30
   2   9   1    0.86    0.32
   2   9   1    1.03    0.36
   2   9   1    1.24    0.35
  -2  -9  -2    3.70    0.58
  -2  -9  -2    3.31    0.56
  -2  -9  -2    2.98    0.52
   2   9   2    3.20    0.56
   2   9   2    3.20    0.54
   2   9   2    3.54    0.57
   2   9   2    3.37    0.51
  -2  -9  -3    1.84    0.43
  -2  -9  -3    1.65    0.39
   2   9   3    1.89    0.45
   2   9   3    1.77    0.40
   2   9   3    2.75    0.51
   2   9   3    2.53    0.43
  -2  -9  -4    0.00    0.16
  -2  -9  -4    0.12    0.19
  -2  -9  -4    0.00    0.16
   2   9   4    0.27    0.25
   2   9   4    0.19    0.19
   2   9   4    0.06    0.20
  -2  -9  -5    0.07    0.17
  -2  -9  -5    0.10    0.19
  -2  -9  -5    0.30    0.24
   2   9   5    0.16    0.23
   2   9   5    0.28    0.21
   2   9   5    0.09    0.24
  -2  -9  -6    0.62    0.29
  -2  -9  -6    1.08    0.36
   2   9   6    0.85    0.36
   2   9   6    1.02    0.37
  -2  -9  -7    1.42    0.40
  -2  -9  -7    2.15    0.50
   2   9   7    1.71    0.46
   2   9   7    1.81    0.45
  -2  -9  -8    0.17    0.23
  -2  -9  -8    0.05    0.21
   2   9   8    0.12    0.25
   2   9   8    0.13    0.26
  -2  -9  -9    0.21    0.25
  -2  -9  -9    0.06    0.20
  -2  -9  -9   -0.13    0.21
   2   9   9   -0.19    0.20
  -2  -9 -10    0.06    0.28
  -2  -9 -10    0.10    0.24
  -2  -9 -10   -0.08    0.23
   2   9  10   -0.16    0.23
  -2 -10   3    0.73    0.39
  -2 -10   3    0.68    0.38
   2  10  -3    0.50    0.36
   2  10  -3    1.00    0.48
   2  10  -3    0.59    0.38
  -2 -10   2    0.37    0.32
  -2 -10   2    0.13    0.24
   2  10  -2    0.52    0.38
   2  10  -2    0.54    0.33
   2  10  -2    0.72    0.39
   2  10  -2    0.45    0.35
  -2 -10   1    1.13    0.44
  -2 -10   1    1.20    0.41
   2  10  -1    1.14    0.44
   2  10  -1    1.16    0.43
   2  10  -1    1.26    0.46
   2  10  -1    1.23    0.42
  -2 -10   0    1.21    0.42
  -2 -10   0    1.22    0.41
  -2 -10   0    0.67    0.32
   2  10   0    1.16    0.41
   2  10   0    0.92    0.37
   2  10   0    1.24    0.40
   2  10   0    0.96    0.35
  -2 -10  -1    0.25    0.29
  -2 -10  -1    0.28    0.26
  -2 -10  -1    0.19    0.24
   2  10   1    0.08    0.24
   2  10   1    0.33    0.27
   2  10   1    0.54    0.31
   2  10   1    0.18    0.25
  -2 -10  -2   -0.12    0.22
  -2 -10  -2    0.10    0.22
  -2 -10  -2   -0.02    0.19
   2  10   2    0.29    0.28
   2  10   2    0.12    0.21
   2  10   2   -0.08    0.23
  -2 -10  -3    0.15    0.21
  -2 -10  -3   -0.02    0.17
   2  10   3    0.06    0.26
   2  10   3    0.05    0.20
   2  10   3    0.24    0.26
  -2 -10  -4    0.07    0.20
  -2 -10  -4    0.40    0.25
   2  10   4    0.24    0.28
   2  10   4    0.25    0.22
   2  10   4    0.40    0.29
  -2 -10  -5    0.09    0.20
  -2 -10  -5   -0.01    0.19
   2  10   5   -0.04    0.22
   2  10   5    0.01    0.17
   2  10   5    0.11    0.23
  -2 -10  -6   -0.05    0.17
  -2 -10  -6    0.11    0.24
   2  10   6   -0.02    0.23
   2  10   6    0.02    0.24
  -2 -10  -7    2.92    0.58
  -2 -10  -7    3.22    0.60
   2  10   7    3.05    0.62
  -2 -10  -8    0.29    0.28
  -2 -10  -8   -0.07    0.24
   2  10   8    0.05    0.26
  -2 -10  -9    0.03    0.26
  -2 -10  -9   -0.02    0.28
   2  10   9    0.05    0.27
  -2 -11   1    0.43    0.35
  -2 -11   1    0.26    0.31
   2  11  -1    0.39    0.34
  -2 -11   0    0.69    0.41
  -2 -11   0    0.77    0.38
   2  11   0    0.54    0.37
   2  11   0    0.74    0.38
   2  11   0    0.93    0.43
  -2 -11  -1    0.26    0.28
  -2 -11  -1    0.13    0.27
  -2 -11  -1    0.24    0.29
   2  11   1    0.14    0.30
   2  11   1    0.28    0.26
   2  11   1    0.22    0.30
  -2 -11  -2   -0.02    0.22
  -2 -11  -2    0.12    0.22
   2  11   2   -0.23    0.21
   2  11   2   -0.07    0.22
   2  11   2   -0.02    0.26
  -2 -11  -3    0.12    0.27
  -2 -11  -3   -0.11    0.19
   2  11   3    0.22    0.29
   2  11   3    0.16    0.23
   2  11   3   -0.19    0.22
  -2 -11  -4    0.00    0.22
  -2 -11  -4    0.00    0.22
   2  11   4    0.13    0.27
   2  11   4    0.14    0.22
   2  11   4   -0.28    0.23
  -2 -11  -5    0.12    0.24
  -2 -11  -5   -0.04    0.19
   2  11   5   -0.18    0.23
   2  11   5    0.05    0.23
   2  11   5   -0.16    0.26
  -2 -11  -6   -0.12    0.22
   2  11   6    0.16    0.30
  -2 -11  -7    0.20    0.26
   2  11   7    0.12    0.28
  -2 -11  -8    0.33    0.31
  -2 -11  -8    0.29    0.33
   2  11   8    0.20    0.32
  -2 -12  -3    0.02    0.26
  -2 -12  -3   -0.07    0.23
  -2 -12  -4    0.17    0.29
  -2 -12  -4    0.00    0.26
   2  12   4   -0.20    0.28
  -2 -12  -5    0.01    0.24
  -3  10   4    0.01    0.28
  -3  10   4    0.04    0.28
  -3  10   4   -0.17    0.28
   3 -10  -4   -0.13    0.21
  -3  10   3   -0.21    0.24
  -3  10   3    0.17    0.29
  -3  10   3    0.09    0.28
   3 -10  -3    0.13    0.25
  -3  10   2    0.93    0.44
  -3  10   2    0.66    0.39
  -3  10   2    0.57    0.39
  -3  10   2    0.87    0.41
   3 -10  -2    0.78    0.38
   3 -10  -2    0.79    0.38
  -3  10   1    0.35    0.37
  -3  10   1   -0.07    0.27
  -3  10   1    0.44    0.33
  -3  10   1    0.31    0.34
   3 -10  -1    0.27    0.33
   3 -10  -1    0.17    0.27
  -3  10   0    0.12    0.32
  -3  10   0   -0.11    0.26
  -3  10   0    0.05    0.27
  -3  10   0   -0.12    0.24
   3 -10   0   -0.13    0.27
   3 -10   0    0.03    0.26
  -3   9   7    0.14    0.29
  -3   9   7    0.14    0.29
  -3   9   7    0.27    0.33
   3  -9  -7   -0.02    0.24
   3  -9  -7   -0.03    0.31
  -3   9   6    0.02    0.23
  -3   9   6    0.15    0.27
  -3   9   6    0.41    0.33
   3  -9  -6   -0.03    0.25
   3  -9  -6    0.01    0.28
  -3   9   5    0.07    0.26
  -3   9   5    0.23    0.29
  -3   9   5    0.04    0.26
   3  -9  -5   -0.08    0.23
   3  -9  -5    0.01    0.28
  -3   9   4    0.11    0.25
  -3   9   4    0.20    0.27
  -3   9   4   -0.08    0.21
   3  -9  -4   -0.08    0.20
  -3   9   3    0.20    0.29
  -3   9   3    0.05    0.24
  -3   9   3   -0.03    0.23
   3  -9  -3   -0.06    0.20
  -3   9   2    1.57    0.47
  -3   9   2    2.42    0.53
  -3   9   2    1.81    0.48
  -3   9   2    1.32    0.46
   3  -9  -2    1.74    0.48
   3  -9  -2    1.20    0.40
  -3   9   1    0.19    0.29
  -3   9   1    0.18    0.27
  -3   9   1    0.40    0.30
  -3   9   1    0.16    0.27
   3  -9  -1    0.31    0.28
   3  -9  -1    0.09    0.25
  -3   9   0   -0.15    0.21
  -3   9   0    0.16    0.29
  -3   9   0    0.06    0.25
  -3   9   0   -0.08    0.21
   3  -9   0   -0.15    0.20
   3  -9   0    0.12    0.24
  -3   9  -1   -0.03    0.24
  -3   9  -1   -0.03    0.25
  -3   9  -1   -0.18    0.22
  -3   9  -1   -0.17    0.23
   3  -9   1    0.06    0.23
  -3   9  -2    0.08    0.30
  -3   9  -2    0.11    0.27
  -3   9  -2   -0.05    0.25
  -3   9  -2   -0.06    0.24
   3  -9   2   -0.17    0.23
  -3   9  -3   -0.10    0.29
  -3   9  -3    0.06    0.27
  -3   9  -3   -0.04    0.26
   3  -9   3   -0.04    0.22
  -3   8   8    0.01    0.24
  -3   8   8    0.05    0.26
  -3   8   8    0.02    0.26
   3  -8  -8    0.14    0.30
   3  -8  -8    0.39    0.33
   3  -8  -8    0.10    0.30
  -3   8   7    0.07    0.24
  -3   8   7    0.09    0.25
  -3   8   7   -0.10    0.24
   3  -8  -7    0.11    0.26
   3  -8  -7    0.08    0.24
   3  -8  -7   -0.08    0.25
  -3   8   6    0.06    0.22
  -3   8   6    0.05    0.24
  -3   8   6    0.19    0.26
   3  -8  -6   -0.01    0.22
   3  -8  -6   -0.15    0.24
  -3   8   5    0.03    0.21
  -3   8   5    0.36    0.25
  -3   8   5    0.00    0.21
   3  -8  -5    0.00    0.22
   3  -8  -5   -0.01    0.22
  -3   8   4    0.60    0.33
  -3   8   4    0.91    0.34
  -3   8   4    0.70    0.35
   3  -8  -4    0.52    0.30
   3  -8  -4    0.69    0.33
  -3   8   3   -0.02    0.21
  -3   8   3    0.12    0.22
  -3   8   3   -0.09    0.18
  -3   8   3   -0.07    0.20
   3  -8  -3   -0.01    0.20
   3  -8  -3   -0.10    0.17
  -3   8   2    1.96    0.47
  -3   8   2    1.58    0.41
  -3   8   2    1.43    0.43
  -3   8   2    1.75    0.46
   3  -8  -2    1.17    0.38
   3  -8  -2    1.00    0.34
  -3   8   1    2.07    0.49
  -3   8   1    1.39    0.40
  -3   8   1    1.53    0.43
  -3   8   1    1.25    0.41
   3  -8  -1    1.39    0.42
   3  -8  -1    1.51    0.41
  -3   8   0    0.01    0.22
  -3   8   0    0.01    0.20
  -3   8   0    0.03    0.20
  -3   8   0   -0.01    0.19
   3  -8   0   -0.02    0.21
   3  -8   0    0.18    0.21
  -3   8  -1   -0.01    0.23
  -3   8  -1   -0.04    0.21
  -3   8  -1    0.13    0.23
  -3   8  -1   -0.12    0.19
   3  -8   1   -0.04    0.19
   3  -8   1    0.03    0.18
  -3   8  -2    0.49    0.30
  -3   8  -2    0.10    0.23
  -3   8  -2    0.54    0.32
  -3   8  -2    0.19    0.27
   3  -8   2    0.37    0.27
  -3   8  -3   -0.12    0.23
  -3   8  -3    0.01    0.22
  -3   8  -3    0.12    0.26
  -3   8  -3   -0.17    0.18
   3  -8   3    0.08    0.22
  -3   8  -4   -0.09    0.25
  -3   8  -4    0.07    0.25
  -3   8  -4   -0.05    0.25
  -3   8  -4    0.17    0.26
   3  -8   4    0.09    0.25
  -3   8  -5    0.00    0.25
  -3   8  -5    0.08    0.28
  -3   8  -5    0.02    0.27
   3  -8   5    0.24    0.33
   3  -8   5    0.34    0.34
  -3   7   9    0.13    0.29
  -3   7   9    0.00    0.26
  -3   7   9   -0.16    0.26
   3  -7  -9    0.03    0.29
   3  -7  -9    0.01    0.30
   3  -7  -9   -0.10    0.28
  -3   7   8    0.34    0.27
  -3   7   8    0.21    0.28
  -3   7   8    0.46    0.31
   3  -7  -8    0.48    0.33
   3  -7  -8    0.64    0.36
   3  -7  -8    0.34    0.34
  -3   7   7    0.18    0.26
  -3   7   7    0.11    0.21
  -3   7   7   -0.05    0.24
   3  -7  -7    0.05    0.24
   3  -7  -7    0.08    0.23
   3  -7  -7   -0.12    0.21
  -3   7   6    0.03    0.19
  -3   7   6   -0.02    0.19
  -3   7   6    0.08    0.21
   3  -7  -6   -0.18    0.17
   3  -7  -6    0.02    0.21
   3  -7  -6   -0.19    0.17
  -3   7   5    1.45    0.40
  -3   7   5    1.63    0.42
  -3   7   5    1.19    0.39
   3  -7  -5    1.36    0.36
   3  -7  -5    1.66    0.43
   3  -7  -5    1.10    0.38
  -3   7   4    0.08    0.23
  -3   7   4    0.04    0.18
  -3   7   4   -0.02    0.17
   3  -7  -4    0.10    0.20
   3  -7  -4   -0.07    0.17
   3  -7  -4   -0.01    0.20
  -3   7   3    0.90    0.35
  -3   7   3    1.33    0.34
  -3   7   3    1.21    0.36
  -3   7   3    1.16    0.38
   3  -7  -3    1.26    0.37
   3  -7  -3    1.21    0.32
   3  -7  -3    1.06    0.34
  -3   7   2    5.67    0.59
  -3   7   2    6.35    0.60
  -3   7   2    5.81    0.63
  -3   7   2    4.95    0.59
   3  -7  -2    5.01    0.58
   3  -7  -2    5.94    0.58
   3  -7  -2    7.04    0.60
  -3   7   1   23.43    1.13
  -3   7   1   21.63    1.09
  -3   7   1   23.01    1.15
  -3   7   1   21.34    1.14
   3  -7  -1   22.07    1.12
   3  -7  -1   20.29    1.05
  -3   7   0   -0.11    0.16
  -3   7   0    0.07    0.19
  -3   7   0    0.00    0.18
  -3   7   0   -0.04    0.18
   3  -7   0   -0.06    0.19
   3  -7   0   -0.10    0.16
  -3   7  -1    0.55    0.29
  -3   7  -1    0.70    0.30
  -3   7  -1    0.42    0.26
  -3   7  -1    0.41    0.25
   3  -7   1    0.74    0.30
   3  -7   1    0.35    0.23
  -3   7  -2   -0.09    0.19
  -3   7  -2   -0.03    0.18
  -3   7  -2    0.12    0.21
  -3   7  -2    0.05    0.19
   3  -7   2    0.04    0.18
   3  -7   2    0.36    0.26
  -3   7  -3    0.43    0.28
  -3   7  -3    0.39    0.28
  -3   7  -3    0.65    0.32
  -3   7  -3    0.39    0.28
   3  -7   3    0.49    0.29
   3  -7   3    0.65    0.31
  -3   7  -4   -0.04    0.24
  -3   7  -4   -0.01    0.20
  -3   7  -4    0.14    0.25
  -3   7  -4   -0.02    0.23
   3  -7   4    0.01    0.22
   3  -7   4    0.08    0.23
  -3   7  -5    0.30    0.27
  -3   7  -5    0.59    0.32
  -3   7  -5    0.10    0.25
  -3   7  -5    0.35    0.30
   3  -7   5    0.43    0.33
   3  -7   5    0.29    0.28
  -3   7  -6    0.07    0.29
  -3   7  -6    0.08    0.28
  -3   7  -6   -0.04    0.27
  -3   7  -6   -0.10    0.22
   3  -7   6    0.03    0.28
   3  -7   6   -0.11    0.22
  -3   6   9    0.20    0.25
  -3   6   9    0.05    0.27
  -3   6   9    0.13    0.25
   3  -6  -9    0.24    0.31
   3  -6  -9    0.10    0.28
   3  -6  -9   -0.09    0.23
  -3   6   8    1.41    0.41
  -3   6   8    1.31    0.44
  -3   6   8    1.10    0.41
   3  -6  -8    1.26    0.41
   3  -6  -8    1.31    0.42
   3  -6  -8    0.81    0.37
  -3   6   7    0.76    0.33
  -3   6   7    0.50    0.29
  -3   6   7    0.39    0.28
   3  -6  -7    0.47    0.31
   3  -6  -7    0.42    0.28
   3  -6  -7    0.46    0.30
  -3   6   6    0.29    0.23
  -3   6   6    0.16    0.23
  -3   6   6    0.27    0.24
   3  -6  -6    0.11    0.20
   3  -6  -6    0.24    0.23
   3  -6  -6    0.38    0.29
  -3   6   5    1.52    0.38
  -3   6   5    1.37    0.37
  -3   6   5    1.30    0.39
   3  -6  -5    1.24    0.35
   3  -6  -5    1.38    0.38
   3  -6  -5    0.62    0.29
  -3   6   4    0.01    0.15
  -3   6   4    0.02    0.17
  -3   6   4   -0.06    0.14
  -3   6   4    0.07    0.17
   3  -6  -4    0.04    0.16
   3  -6  -4   -0.02    0.15
   3  -6  -4   -0.07    0.18
  -3   6   3    0.22    0.18
  -3   6   3    0.21    0.21
  -3   6   3    0.08    0.17
  -3   6   3    0.06    0.16
  -3   6   3    0.07    0.17
   3  -6  -3    0.02    0.16
   3  -6  -3    0.01    0.17
   3  -6  -3    0.12    0.15
   3  -6  -3    0.13    0.20
  -3   6   2    1.60    0.33
  -3   6   2    1.77    0.39
  -3   6   2    1.61    0.35
  -3   6   2    1.36    0.36
  -3   6   2    1.54    0.38
   3  -6  -2    2.03    0.35
   3  -6  -2    1.77    0.39
   3  -6  -2    1.69    0.35
   3  -6  -2    2.01    0.38
  -3   6   1    1.10    0.27
  -3   6   1    0.78    0.28
  -3   6   1    0.98    0.30
  -3   6   1    0.84    0.30
  -3   6   1    0.78    0.29
   3  -6  -1    1.15    0.27
   3  -6  -1    1.07    0.32
   3  -6  -1    0.96    0.29
   3  -6  -1    0.94    0.27
  -3   6   0    2.95    0.46
  -3   6   0    3.24    0.51
  -3   6   0    3.40    0.53
  -3   6   0    3.11    0.52
   3  -6   0    3.46    0.52
   3  -6   0    2.98    0.48
  -3   6  -1    3.47    0.50
  -3   6  -1    2.89    0.48
  -3   6  -1    2.46    0.48
  -3   6  -1    2.89    0.51
   3  -6   1    2.89    0.42
   3  -6   1    2.42    0.43
   3  -6   1    2.49    0.46
  -3   6  -2    0.87    0.30
  -3   6  -2    0.54    0.26
  -3   6  -2    0.67    0.29
  -3   6  -2    0.46    0.26
   3  -6   2    0.63    0.24
   3  -6   2    0.66    0.26
   3  -6   2    0.75    0.29
  -3   6  -3    2.33    0.44
  -3   6  -3    1.69    0.42
  -3   6  -3    1.71    0.42
  -3   6  -3    1.27    0.37
   3  -6   3    2.09    0.42
   3  -6   3    2.12    0.45
  -3   6  -4   -0.03    0.20
  -3   6  -4    0.07    0.21
  -3   6  -4    0.23    0.26
  -3   6  -4    0.10    0.23
   3  -6   4    0.04    0.20
   3  -6   4    0.21    0.20
  -3   6  -5    0.81    0.34
  -3   6  -5    0.56    0.31
  -3   6  -5    0.51    0.31
  -3   6  -5    0.48    0.28
   3  -6   5    0.77    0.33
   3  -6   5    0.69    0.32
  -3   6  -6   -0.06    0.21
  -3   6  -6    0.08    0.24
  -3   6  -6   -0.08    0.22
  -3   6  -6    0.13    0.25
   3  -6   6   -0.13    0.22
   3  -6   6    0.11    0.22
  -3   6  -7   -0.02    0.25
  -3   6  -7   -0.15    0.23
  -3   6  -7    0.04    0.25
  -3   6  -7    0.05    0.25
   3  -6   7    0.07    0.27
   3  -6   7    0.12    0.27
  -3   5  10   -0.05    0.22
  -3   5  10    0.25    0.30
  -3   5  10    0.00    0.25
   3  -5 -10    0.22    0.30
   3  -5 -10   -0.02    0.25
   3  -5 -10   -0.21    0.26
  -3   5   9    0.01    0.23
  -3   5   9    0.12    0.25
  -3   5   9    0.14    0.27
   3  -5  -9    0.19    0.28
   3  -5  -9    0.09    0.25
  -3   5   8   -0.03    0.19
  -3   5   8   -0.05    0.19
  -3   5   8   -0.01    0.18
   3  -5  -8    0.05    0.23
   3  -5  -8    0.04    0.20
   3  -5  -8   -0.14    0.20
  -3   5   7    0.01    0.19
  -3   5   7    0.12    0.20
  -3   5   7    0.07    0.19
   3  -5  -7    0.43    0.29
   3  -5  -7    0.09    0.21
   3  -5  -7    0.13    0.25
  -3   5   6    0.92    0.33
  -3   5   6    0.78    0.31
  -3   5   6    0.61    0.29
   3  -5  -6    1.07    0.33
   3  -5  -6    1.11    0.34
   3  -5  -6    0.48    0.29
  -3   5   5    0.37    0.23
  -3   5   5    0.27    0.22
  -3   5   5    0.10    0.19
   3  -5  -5    0.31    0.21
   3  -5  -5   -0.03    0.16
   3  -5  -5    0.41    0.25
  -3   5   4    0.68    0.24
  -3   5   4    0.50    0.23
  -3   5   4    0.29    0.21
  -3   5   4    0.39    0.21
   3  -5  -4    0.34    0.21
   3  -5  -4    0.29    0.21
   3  -5  -4    0.75    0.28
  -3   5   3    1.46    0.31
  -3   5   3    1.21    0.30
  -3   5   3    1.66    0.31
  -3   5   3    1.58    0.36
  -3   5   3    1.71    0.38
   3  -5  -3    1.67    0.34
   3  -5  -3    1.42    0.34
   3  -5  -3    1.42    0.28
   3  -5  -3    1.10    0.29
  -3   5   2    3.58    0.39
  -3   5   2    4.20    0.43
  -3   5   2    4.32    0.43
  -3   5   2    3.94    0.47
  -3   5   2    4.26    0.48
   3  -5  -2    4.42    0.42
   3  -5  -2    4.94    0.50
   3  -5  -2    3.74    0.40
   3  -5  -2    4.24    0.44
  -3   5   1    0.05    0.13
  -3   5   1    0.25    0.19
  -3   5   1    0.17    0.17
  -3   5   1    0.19    0.17
  -3   5   1    0.24    0.18
   3  -5  -1    0.24    0.16
   3  -5  -1    0.15    0.16
   3  -5  -1    0.11    0.15
   3  -5  -1    0.19    0.16
  -3   5   0    2.59    0.30
  -3   5   0    3.21    0.40
  -3   5   0    2.21    0.39
  -3   5   0    2.93    0.46
  -3   5   0    2.82    0.45
   3  -5   0    2.77    0.30
   3  -5   0    3.31    0.40
   3  -5   0    2.71    0.43
   3  -5   0    3.18    0.35
  -3   5  -1    1.37    0.26
  -3   5  -1    1.77    0.34
  -3   5  -1    1.69    0.36
  -3   5  -1    1.48    0.34
  -3   5  -1    1.73    0.37
   3  -5   1    1.69    0.30
   3  -5   1    1.63    0.33
   3  -5   1    1.41    0.33
   3  -5   1    1.75    0.28
  -3   5  -2    0.88    0.28
  -3   5  -2    0.93    0.29
  -3   5  -2    0.92    0.29
  -3   5  -2    0.99    0.31
   3  -5   2    0.83    0.25
   3  -5   2    1.03    0.28
   3  -5   2    0.64    0.25
  -3   5  -3    3.15    0.47
  -3   5  -3    2.75    0.49
  -3   5  -3    2.61    0.47
   3  -5   3    2.98    0.45
   3  -5   3    3.09    0.38
   3  -5   3    2.45    0.44
  -3   5  -4    1.12    0.32
  -3   5  -4    0.79    0.30
  -3   5  -4    0.77    0.30
  -3   5  -4    0.77    0.29
   3  -5   4    1.11    0.33
   3  -5   4    0.65    0.26
  -3   5  -5    0.23    0.23
  -3   5  -5    0.12    0.19
  -3   5  -5    0.07    0.20
  -3   5  -5    0.30    0.23
   3  -5   5    0.48    0.27
   3  -5   5    0.25    0.21
  -3   5  -6    2.19    0.47
  -3   5  -6    1.93    0.47
  -3   5  -6    2.91    0.57
  -3   5  -6    2.03    0.47
   3  -5   6    2.30    0.51
   3  -5   6    2.54    0.51
  -3   5  -7   -0.12    0.20
  -3   5  -7    0.12    0.23
  -3   5  -7   -0.03    0.23
  -3   5  -7   -0.05    0.20
   3  -5   7   -0.15    0.18
   3  -5   7    0.22    0.24
  -3   5  -8    0.57    0.34
  -3   5  -8    0.49    0.33
  -3   5  -8    0.20    0.33
  -3   5  -8    0.25    0.31
   3  -5   8    0.41    0.34
   3  -5   8    0.33    0.29
  -3   4  10    0.34    0.28
  -3   4  10   -0.01    0.24
  -3   4  10    0.13    0.27
   3  -4 -10    0.08    0.27
   3  -4 -10   -0.02    0.23
   3  -4 -10    0.41    0.35
  -3   4   9    0.24    0.24
  -3   4   9    0.12    0.23
  -3   4   9   -0.01    0.22
   3  -4  -9    0.15    0.25
   3  -4  -9    0.19    0.23
   3  -4  -9    0.19    0.29
  -3   4   8   -0.04    0.17
  -3   4   8    0.00    0.19
  -3   4   8   -0.02    0.19
   3  -4  -8   -0.04    0.19
   3  -4  -8    0.05    0.20
   3  -4  -8    0.07    0.21
  -3   4   7    0.20    0.20
  -3   4   7    0.02    0.18
  -3   4   7    0.05    0.21
   3  -4  -7    0.20    0.23
   3  -4  -7    0.05    0.21
   3  -4  -7   -0.04    0.18
  -3   4   6    1.71    0.39
  -3   4   6    1.25    0.35
  -3   4   6    1.64    0.40
   3  -4  -6    1.60    0.38
   3  -4  -6    1.54    0.37
   3  -4  -6    1.18    0.35
  -3   4   5    3.28    0.50
  -3   4   5    3.64    0.45
  -3   4   5    3.65    0.46
  -3   4   5    3.64    0.55
   3  -4  -5    3.51    0.51
   3  -4  -5    3.96    0.55
   3  -4  -5    3.38    0.53
  -3   4   4    0.94    0.27
  -3   4   4    0.74    0.26
  -3   4   4    0.86    0.20
  -3   4   4    0.84    0.27
  -3   4   4    0.65    0.25
   3  -4  -4    0.65    0.24
   3  -4  -4    0.68    0.25
   3  -4  -4    0.54    0.23
  -3   4   3    0.91    0.26
  -3   4   3    0.89    0.25
  -3   4   3    0.74    0.21
  -3   4   3    0.61    0.22
  -3   4   3    0.44    0.20
   3  -4  -3    0.80    0.25
   3  -4  -3    0.56    0.23
   3  -4  -3    0.84    0.20
   3  -4  -3    0.82    0.26
  -3   4   2   43.41    1.18
  -3   4   2   46.56    1.21
  -3   4   2   48.17    1.18
  -3   4   2   44.86    1.31
  -3   4   2   44.23    1.32
   3  -4  -2   46.45    1.23
   3  -4  -2   45.99    1.34
   3  -4  -2   43.90    1.12
   3  -4  -2   44.67    1.24
  -3   4   1    0.24    0.14
  -3   4   1    0.40    0.18
  -3   4   1    0.11    0.15
  -3   4   1    0.24    0.17
  -3   4   1    0.20    0.09
  -3   4   1    0.37    0.19
   3  -4  -1    0.21    0.09
   3  -4  -1    0.27    0.18
   3  -4  -1    0.18    0.14
   3  -4  -1    0.19    0.14
  -3   4   0    1.01    0.22
  -3   4   0    1.21    0.26
  -3   4   0    1.20    0.29
  -3   4   0    1.02    0.28
  -3   4   0    0.97    0.23
  -3   4   0    1.01    0.28
   3  -4   0    0.98    0.18
   3  -4   0    1.21    0.29
   3  -4   0    1.08    0.26
   3  -4   0    0.94    0.22
  -3   4  -1    0.70    0.19
  -3   4  -1    0.87    0.22
  -3   4  -1    0.71    0.23
  -3   4  -1    0.69    0.24
  -3   4  -1    0.43    0.15
  -3   4  -1    0.62    0.23
   3  -4   1    0.73    0.18
   3  -4   1    0.63    0.21
   3  -4   1    0.48    0.21
   3  -4   1    0.53    0.17
  -3   4  -2    2.71    0.30
  -3   4  -2    2.75    0.38
  -3   4  -2    3.09    0.46
  -3   4  -2    3.16    0.47
  -3   4  -2    2.57    0.28
  -3   4  -2    2.31    0.39
   3  -4   2    2.69    0.33
   3  -4   2    2.59    0.37
   3  -4   2    2.65    0.43
   3  -4   2    2.52    0.27
  -3   4  -3    2.88    0.32
  -3   4  -3    3.17    0.38
  -3   4  -3    3.36    0.49
  -3   4  -3    3.36    0.50
  -3   4  -3    2.80    0.45
   3  -4   3    2.58    0.39
   3  -4   3    3.08    0.36
   3  -4   3    3.07    0.48
  -3   4  -4    9.75    0.56
  -3   4  -4   10.34    0.66
  -3   4  -4    8.92    0.68
  -3   4  -4    9.19    0.70
  -3   4  -4    9.46    0.69
   3  -4   4    8.67    0.63
   3  -4   4    9.49    0.70
  -3   4  -5    0.09    0.17
  -3   4  -5   -0.05    0.16
  -3   4  -5   -0.05    0.16
  -3   4  -5    0.06    0.18
   3  -4   5    0.12    0.18
   3  -4   5    0.04    0.14
  -3   4  -6    3.79    0.56
  -3   4  -6    3.67    0.57
  -3   4  -6    2.74    0.51
  -3   4  -6    2.91    0.52
   3  -4   6    3.27    0.52
   3  -4   6    3.29    0.55
   3  -4   6    3.70    0.56
  -3   4  -7    2.32    0.48
  -3   4  -7    1.61    0.43
  -3   4  -7    1.85    0.48
  -3   4  -7    1.62    0.43
   3  -4   7    2.07    0.45
   3  -4   7    1.31    0.41
   3  -4   7    1.54    0.40
  -3   4  -8    1.90    0.48
  -3   4  -8    1.68    0.44
  -3   4  -8    1.49    0.46
  -3   4  -8    1.96    0.49
   3  -4   8    1.25    0.41
   3  -4   8    1.60    0.47
   3  -4   8    1.45    0.43
  -3   4  -9    0.03    0.27
  -3   4  -9   -0.12    0.27
  -3   4  -9    0.06    0.25
   3  -4   9   -0.18    0.23
   3  -4   9    0.00    0.26
  -3   3  10    2.13    0.55
  -3   3  10    1.90    0.52
  -3   3  10    2.35    0.58
   3  -3 -10    2.34    0.59
   3  -3 -10    1.61    0.48
   3  -3 -10    1.97    0.55
  -3   3   9   -0.07    0.18
  -3   3   9   -0.02    0.22
  -3   3   9   -0.07    0.22
   3  -3  -9    0.08    0.22
   3  -3  -9   -0.04    0.21
   3  -3  -9    0.03    0.25
  -3   3   8    0.05    0.20
  -3   3   8    0.06    0.18
  -3   3   8    0.05    0.19
   3  -3  -8   -0.06    0.17
   3  -3  -8    0.09    0.21
  -3   3   7   -0.02    0.17
  -3   3   7   -0.03    0.15
  -3   3   7    0.09    0.18
   3  -3  -7    0.03    0.18
   3  -3  -7    0.00    0.17
   3  -3  -7    0.07    0.19
  -3   3   6    1.14    0.32
  -3   3   6    1.76    0.40
  -3   3   6    1.10    0.32
   3  -3  -6    1.25    0.35
   3  -3  -6    1.42    0.34
   3  -3  -6    0.88    0.31
  -3   3   5    0.07    0.15
  -3   3   5    0.09    0.14
  -3   3   5    0.09    0.15
  -3   3   5   -0.07    0.11
   3  -3  -5    0.11    0.17
   3  -3  -5    0.34    0.20
   3  -3  -5   -0.09    0.14
  -3   3   4    1.81    0.34
  -3   3   4    2.04    0.35
  -3   3   4    1.87    0.22
  -3   3   4    1.78    0.35
  -3   3   4    1.80    0.36
   3  -3  -4    1.59    0.33
   3  -3  -4    1.80    0.34
   3  -3  -4    1.72    0.23
   3  -3  -4    1.42    0.33
  -3   3   3    2.84    0.34
  -3   3   3    3.73    0.36
  -3   3   3    4.05    0.31
  -3   3   3    3.57    0.41
  -3   3   3    3.40    0.39
   3  -3  -3    3.20    0.36
   3  -3  -3    3.25    0.40
   3  -3  -3    3.18    0.29
   3  -3  -3    3.07    0.37
  -3   3   2    1.50    0.28
  -3   3   2    1.67    0.28
  -3   3   2    1.71    0.27
  -3   3   2    1.73    0.31
  -3   3   2    1.58    0.29
  -3   3   2    1.80    0.33
   3  -3  -2    1.63    0.29
   3  -3  -2    1.82    0.32
   3  -3  -2    2.01    0.28
   3  -3  -2    1.71    0.30
  -3   3   1  112.33    1.74
  -3   3   1  122.51    1.66
  -3   3   1  127.46    1.82
  -3   3   1  118.32    1.94
  -3   3   1  128.63    0.80
  -3   3   1  118.81    1.82
  -3   3   1  118.65    1.93
   3  -3  -1  117.75    0.76
   3  -3  -1  118.25    1.93
   3  -3  -1  117.19    1.73
   3  -3  -1  123.02    1.85
  -3   3   0   37.55    0.96
  -3   3   0   41.71    0.94
  -3   3   0   41.25    1.09
  -3   3   0   39.57    1.12
  -3   3   0   40.29    1.00
  -3   3   0   39.20    1.10
   3  -3   0   37.83    0.69
   3  -3   0   39.18    1.08
   3  -3   0   40.87    1.09
   3  -3   0   42.24    1.02
  -3   3  -1    0.16    0.11
  -3   3  -1    0.04    0.10
  -3   3  -1   -0.01    0.11
  -3   3  -1   -0.06    0.10
  -3   3  -1    0.04    0.09
  -3   3  -1    0.03    0.11
   3  -3   1   -0.01    0.07
   3  -3   1    0.01    0.11
   3  -3   1   -0.04    0.10
   3  -3   1    0.00    0.08
  -3   3  -2    0.12    0.12
  -3   3  -2    0.16    0.12
  -3   3  -2    0.21    0.15
  -3   3  -2    0.16    0.14
  -3   3  -2   -0.02    0.09
  -3   3  -2    0.09    0.14
   3  -3   2    0.00    0.10
   3  -3   2    0.04    0.11
   3  -3   2    0.09    0.13
   3  -3   2    0.00    0.05
  -3   3  -3    1.40    0.26
  -3   3  -3    1.10    0.24
  -3   3  -3    1.05    0.27
  -3   3  -3    1.16    0.29
  -3   3  -3    0.93    0.18
  -3   3  -3    0.96    0.26
   3  -3   3    0.89    0.23
   3  -3   3    1.22    0.24
   3  -3   3    1.07    0.27
  -3   3  -4    0.29    0.16
  -3   3  -4    0.26    0.17
  -3   3  -4    0.19    0.17
  -3   3  -4    0.28    0.20
  -3   3  -4    0.22    0.17
   3  -3   4    0.40    0.19
   3  -3   4    0.32    0.15
   3  -3   4    0.18    0.18
  -3   3  -5    7.90    0.55
  -3   3  -5    7.88    0.57
  -3   3  -5    7.21    0.60
  -3   3  -5    7.57    0.63
  -3   3  -5    7.32    0.60
   3  -3   5    7.12    0.54
   3  -3   5    7.37    0.60
   3  -3   5    7.01    0.58
  -3   3  -6    0.01    0.14
  -3   3  -6   -0.01    0.14
  -3   3  -6    0.12    0.19
  -3   3  -6    0.05    0.17
  -3   3  -6    0.10    0.17
   3  -3   6    0.07    0.15
   3  -3   6    0.05    0.16
   3  -3   6    0.07    0.16
  -3   3  -7   10.94    0.74
  -3   3  -7    9.84    0.75
  -3   3  -7   10.01    0.76
  -3   3  -7    8.89    0.77
  -3   3  -7    8.42    0.72
   3  -3   7   10.18    0.75
   3  -3   7    8.29    0.73
   3  -3   7    8.80    0.70
  -3   3  -8    0.35    0.26
  -3   3  -8    0.17    0.25
  -3   3  -8    0.09    0.23
  -3   3  -8    0.31    0.26
   3  -3   8    0.22    0.23
   3  -3   8    0.25    0.25
   3  -3   8    0.20    0.21
  -3   3  -9    2.72    0.56
  -3   3  -9    2.31    0.55
  -3   3  -9    1.80    0.48
   3  -3   9    2.05    0.51
   3  -3   9    1.72    0.48
  -3   3 -10    0.05    0.26
  -3   3 -10   -0.03    0.29
  -3   3 -10    0.06    0.26
   3  -3  10    0.13    0.28
   3  -3  10   -0.05    0.25
  -3   2  10   -0.08    0.21
  -3   2  10   -0.16    0.19
  -3   2  10   -0.09    0.23
   3  -2 -10    0.02    0.26
   3  -2 -10    0.21    0.27
   3  -2 -10    0.18    0.30
   3  -2 -10    0.14    0.23
  -3   2   9   -0.04    0.20
  -3   2   9    0.17    0.22
  -3   2   9   -0.03    0.21
   3  -2  -9    0.37    0.31
   3  -2  -9    0.13    0.23
   3  -2  -9    0.01    0.22
  -3   2   8    0.44    0.28
  -3   2   8    0.39    0.25
  -3   2   8    0.33    0.25
   3  -2  -8    0.26    0.24
   3  -2  -8    0.28    0.23
   3  -2  -8    0.30    0.26
  -3   2   7    1.16    0.33
  -3   2   7    1.46    0.40
  -3   2   7    1.44    0.38
   3  -2  -7    2.05    0.45
   3  -2  -7    2.37    0.41
   3  -2  -7    1.71    0.41
  -3   2   6    5.12    0.53
  -3   2   6    5.03    0.55
  -3   2   6    4.02    0.49
   3  -2  -6    5.18    0.56
   3  -2  -6    5.07    0.50
   3  -2  -6    4.61    0.53
  -3   2   5    1.54    0.34
  -3   2   5    2.00    0.37
  -3   2   5    1.80    0.36
  -3   2   5    1.42    0.34
   3  -2  -5    1.46    0.34
   3  -2  -5    1.90    0.35
   3  -2  -5    1.66    0.35
  -3   2   4   12.89    0.71
  -3   2   4   13.25    0.67
  -3   2   4   14.53    0.47
  -3   2   4   12.36    0.70
  -3   2   4   12.75    0.71
   3  -2  -4   13.87    0.74
   3  -2  -4   12.78    0.68
   3  -2  -4   13.93    0.46
   3  -2  -4   13.60    0.75
  -3   2   3    6.00    0.47
  -3   2   3    6.19    0.43
  -3   2   3    6.79    0.36
  -3   2   3    6.09    0.47
  -3   2   3    6.15    0.48
   3  -2  -3    5.67    0.45
   3  -2  -3    6.09    0.46
   3  -2  -3    6.82    0.37
   3  -2  -3    6.73    0.50
  -3   2   2   46.75    1.17
  -3   2   2   54.15    1.09
  -3   2   2   55.06    1.04
  -3   2   2   50.37    1.23
  -3   2   2   49.48    1.21
  -3   2   2   49.47    1.21
   3  -2  -2   52.81    1.24
   3  -2  -2   49.68    1.22
   3  -2  -2   53.09    1.02
   3  -2  -2   50.91    1.23
  -3   2   1   53.08    1.17
  -3   2   1   59.35    1.03
  -3   2   1   62.58    1.17
  -3   2   1   55.64    1.24
  -3   2   1   55.83    1.20
  -3   2   1   57.95    1.25
   3  -2  -1   59.37    1.28
   3  -2  -1   59.57    1.14
   3  -2  -1   57.85    1.23
  -3   2   0    6.74    0.41
  -3   2   0    0.01    0.05
  -3   2   0    8.09    0.46
  -3   2   0    7.09    0.45
  -3   2   0    7.32    0.43
  -3   2   0    6.85    0.43
   3  -2   0    7.09    0.26
   3  -2   0    7.54    0.47
   3  -2   0    7.33    0.44
   3  -2   0    6.96    0.42
  -3   2  -1    1.30    0.23
  -3   2  -1    0.98    0.16
  -3   2  -1    1.90    0.30
  -3   2  -1    1.40    0.26
  -3   2  -1    1.47    0.23
  -3   2  -1    1.30    0.25
   3  -2   1    1.44    0.19
   3  -2   1    1.61    0.26
   3  -2   1    1.44    0.27
  -3   2  -2    0.13    0.11
  -3   2  -2    0.00    0.06
  -3   2  -2    0.00    0.12
  -3   2  -2    0.02    0.12
  -3   2  -2    0.14    0.10
  -3   2  -2    0.08    0.11
   3  -2   2    0.06    0.09
   3  -2   2    0.07    0.11
   3  -2   2    0.12    0.13
  -3   2  -3    3.05    0.31
  -3   2  -3    2.87    0.29
  -3   2  -3    2.81    0.34
  -3   2  -3    3.33    0.38
  -3   2  -3    2.67    0.26
  -3   2  -3    2.84    0.32
   3  -2   3    3.15    0.31
   3  -2   3    2.95    0.29
   3  -2   3    2.93    0.34
  -3   2  -4    0.29    0.15
  -3   2  -4    0.19    0.13
  -3   2  -4    0.16    0.15
  -3   2  -4    0.31    0.18
  -3   2  -4    0.17    0.12
  -3   2  -4    0.44    0.18
   3  -2   4    0.22    0.13
   3  -2   4    0.09    0.14
   3  -2   4    0.46    0.14
   3  -2   4    0.19    0.16
  -3   2  -5    6.08    0.48
  -3   2  -5    6.42    0.48
  -3   2  -5    4.88    0.47
  -3   2  -5    6.11    0.55
  -3   2  -5    5.22    0.36
  -3   2  -5    6.06    0.51
   3  -2   5    5.70    0.45
   3  -2   5    5.54    0.51
   3  -2   5    5.75    0.50
  -3   2  -6    2.47    0.40
  -3   2  -6    2.25    0.38
  -3   2  -6    2.72    0.44
  -3   2  -6    2.93    0.49
  -3   2  -6    2.37    0.41
   3  -2   6    2.99    0.43
   3  -2   6    2.00    0.40
   3  -2   6    2.08    0.38
  -3   2  -7    0.78    0.26
  -3   2  -7    0.44    0.24
  -3   2  -7    0.64    0.27
  -3   2  -7    0.63    0.28
  -3   2  -7    0.64    0.27
   3  -2   7    0.58    0.24
   3  -2   7    0.48    0.25
   3  -2   7    0.42    0.22
  -3   2  -8    5.99    0.60
  -3   2  -8    5.67    0.60
  -3   2  -8    4.65    0.53
  -3   2  -8    4.71    0.69
  -3   2  -8    5.09    0.58
   3  -2   8    4.52    0.54
   3  -2   8    4.77    0.58
   3  -2   8    5.01    0.53
  -3   2  -9    1.19    0.38
  -3   2  -9    1.37    0.41
  -3   2  -9    1.29    0.42
  -3   2  -9    0.90    0.35
   3  -2   9    0.92    0.34
   3  -2   9    1.62    0.46
  -3   2 -10   -0.12    0.22
  -3   2 -10    0.04    0.25
  -3   2 -10   -0.07    0.23
   3  -2  10    0.18    0.27
   3  -2  10   -0.05    0.21
  -3   1  10    0.10    0.24
  -3   1  10   -0.01    0.21
  -3   1  10   -0.05    0.21
   3  -1 -10   -0.19    0.24
   3  -1 -10   -0.03    0.20
   3  -1 -10   -0.03    0.28
   3  -1 -10    0.07    0.22
  -3   1   9   -0.03    0.18
  -3   1   9   -0.08    0.18
  -3   1   9   -0.06    0.18
   3  -1  -9   -0.08    0.19
   3  -1  -9   -0.03    0.21
   3  -1  -9   -0.07    0.23
   3  -1  -9    0.15    0.21
  -3   1   8    0.87    0.34
  -3   1   8    0.71    0.30
  -3   1   8    1.06    0.36
   3  -1  -8    0.89    0.34
   3  -1  -8    0.63    0.30
   3  -1  -8    0.88    0.34
  -3   1   7    0.85    0.31
  -3   1   7    0.48    0.26
  -3   1   7    0.55    0.27
   3  -1  -7    0.80    0.31
   3  -1  -7    0.52    0.27
   3  -1  -7    0.87    0.31
  -3   1   6   69.77    1.80
  -3   1   6   69.15    1.86
  -3   1   6   65.35    1.80
   3  -1  -6   72.60    1.89
   3  -1  -6   73.95    1.61
   3  -1  -6   73.79    1.85
  -3   1   5   16.49    0.85
  -3   1   5   16.71    0.82
  -3   1   5   16.20    0.85
  -3   1   5   16.32    0.61
  -3   1   5   16.09    0.84
   3  -1  -5   18.04    0.89
   3  -1  -5   17.47    0.78
   3  -1  -5   17.05    0.85
  -3   1   4   22.41    0.91
  -3   1   4   22.23    0.85
  -3   1   4   24.07    0.59
  -3   1   4   22.75    0.92
  -3   1   4   22.40    0.60
  -3   1   4   21.70    0.90
   3  -1  -4   22.83    0.93
   3  -1  -4   23.61    0.86
   3  -1  -4   23.92    0.60
   3  -1  -4   23.63    0.93
  -3   1   3    6.68    0.48
  -3   1   3    7.11    0.45
  -3   1   3    7.59    0.36
  -3   1   3    6.29    0.46
  -3   1   3    7.07    0.28
  -3   1   3    7.35    0.51
  -3   1   3    6.67    0.47
   3  -1  -3    7.24    0.50
   3  -1  -3    6.96    0.46
   3  -1  -3    7.59    0.37
   3  -1  -3    7.56    0.52
  -3   1   2   17.22    0.70
  -3   1   2   19.34    0.62
  -3   1   2   19.46    0.59
  -3   1   2   18.25    0.71
  -3   1   2   18.14    0.72
  -3   1   2   19.23    0.72
   3  -1  -2   18.63    0.72
   3  -1  -2   19.71    0.33
   3  -1  -2   19.05    0.72
   3  -1  -2   20.80    0.61
   3  -1  -2   18.85    0.73
  -3   1   1    1.37    0.24
  -3   1   1    0.89    0.15
  -3   1   1    1.49    0.22
  -3   1   1    1.38    0.24
  -3   1   1    1.18    0.22
  -3   1   1    1.41    0.24
   3  -1  -1    1.51    0.10
   3  -1  -1    1.39    0.25
   3  -1  -1    1.36    0.21
   3  -1  -1    1.01    0.21
  -3   1   0   34.41    0.87
  -3   1   0   38.74    0.63
  -3   1   0   39.57    0.91
  -3   1   0   37.42    0.91
  -3   1   0   35.18    0.88
  -3   1   0   37.96    0.88
   3  -1   0   39.26    0.56
   3  -1   0   38.74    0.95
   3  -1   0   38.43    0.89
  -3   1  -1    5.35    0.36
  -3   1  -1    5.78    0.24
  -3   1  -1    5.97    0.39
  -3   1  -1    5.58    0.37
  -3   1  -1    5.33    0.35
  -3   1  -1    5.67    0.36
   3  -1   1    6.08    0.30
   3  -1   1    5.94    0.37
   3  -1   1    5.83    0.39
  -3   1  -2    4.95    0.35
  -3   1  -2    6.02    0.27
  -3   1  -2    5.50    0.39
  -3   1  -2    5.28    0.38
  -3   1  -2    5.70    0.35
  -3   1  -2    5.44    0.36
   3  -1   2    5.79    0.35
   3  -1   2    5.88    0.37
   3  -1   2    5.92    0.41
  -3   1  -3  289.93    2.64
  -3   1  -3  240.69    1.87
  -3   1  -3  293.28    2.82
  -3   1  -3  292.60    2.76
  -3   1  -3  266.89    2.27
  -3   1  -3  286.97    2.56
   3  -1   3  282.75    2.03
   3  -1   3  300.74    2.66
   3  -1   3  309.70    2.37
   3  -1   3  293.89    2.82
  -3   1  -4  133.62    1.91
  -3   1  -4  138.31    1.67
  -3   1  -4  136.19    2.02
  -3   1  -4  138.55    2.05
  -3   1  -4  129.07    1.64
  -3   1  -4  136.09    1.92
   3  -1   4  129.53    1.62
   3  -1   4  133.83    1.98
   3  -1   4  143.16    1.54
   3  -1   4  136.05    2.02
  -3   1  -5    7.77    0.53
  -3   1  -5    7.88    0.48
  -3   1  -5    7.22    0.52
  -3   1  -5    8.18    0.56
  -3   1  -5    6.88    0.43
  -3   1  -5    7.25    0.50
   3  -1   5    7.16    0.46
   3  -1   5    7.89    0.55
   3  -1   5    8.15    0.37
   3  -1   5    7.45    0.52
  -3   1  -6    0.46    0.21
  -3   1  -6    0.11    0.15
  -3   1  -6    0.32    0.18
  -3   1  -6    0.50    0.22
  -3   1  -6    0.29    0.15
  -3   1  -6    0.50    0.22
   3  -1   6    0.44    0.18
   3  -1   6    0.19    0.17
   3  -1   6    0.27    0.17
  -3   1  -7    0.24    0.19
  -3   1  -7    0.16    0.18
  -3   1  -7    0.15    0.19
  -3   1  -7    0.06    0.15
  -3   1  -7    0.21    0.19
   3  -1   7    0.20    0.17
   3  -1   7    0.15    0.19
   3  -1   7    0.03    0.15
  -3   1  -8    5.21    0.55
  -3   1  -8    4.89    0.51
  -3   1  -8    5.27    0.60
  -3   1  -8    5.24    0.55
   3  -1   8    5.05    0.54
   3  -1   8    4.76    0.55
   3  -1   8    4.54    0.48
  -3   1  -9    0.12    0.21
  -3   1  -9    0.04    0.22
  -3   1  -9   -0.01    0.21
  -3   1  -9    0.17    0.20
   3  -1   9   -0.01    0.20
   3  -1   9    0.00    0.20
  -3   1 -10    0.36    0.29
  -3   1 -10    0.40    0.29
  -3   1 -10   -0.10    0.24
  -3   1 -10    0.11    0.26
   3  -1  10    0.51    0.31
   3  -1  10    0.42    0.30
  -3   1 -11   -0.09    0.26
  -3   1 -11    0.05    0.25
  -3   1 -11   -0.01    0.28
  -3   1 -11    0.15    0.27
   3  -1  11    0.11    0.27
   3  -1  11   -0.03    0.21
  -3   0  10    0.95    0.41
  -3   0  10    0.88    0.40
  -3   0  10    1.13    0.44
   3   0 -10    0.99    0.42
   3   0 -10    1.22    0.45
   3   0 -10    1.16    0.43
  -3   0   9    1.25    0.41
  -3   0   9    1.02    0.37
  -3   0   9    1.25    0.42
   3   0  -9    0.84    0.37
   3   0  -9    1.38    0.43
   3   0  -9    1.28    0.41
   3   0  -9    1.15    0.39
  -3   0   8    1.57    0.42
  -3   0   8    1.99    0.46
  -3   0   8    1.88    0.47
   3   0  -8    1.90    0.45
   3   0  -8    2.11    0.47
   3   0  -8    1.64    0.43
   3   0  -8    1.88    0.45
  -3   0   7    0.16    0.20
  -3   0   7    0.04    0.17
  -3   0   7    0.04    0.15
  -3   0   7    0.13    0.18
   3   0  -7    0.35    0.23
   3   0  -7    0.24    0.22
   3   0  -7    0.01    0.19
   3   0  -7    0.26    0.21
  -3   0   6   25.13    1.10
  -3   0   6   27.57    1.18
  -3   0   6   26.55    0.95
  -3   0   6   24.05    1.11
   3   0  -6   27.54    1.17
   3   0  -6   27.95    1.19
   3   0  -6   28.29    0.96
   3   0  -6   28.64    1.14
  -3   0   5   68.39    1.68
  -3   0   5   68.48    1.64
  -3   0   5   69.27    1.72
  -3   0   5   66.48    1.34
  -3   0   5   65.30    1.66
   3   0  -5   72.70    1.73
   3   0  -5   72.49    1.46
   3   0  -5   69.07    1.63
  -3   0   4    0.85    0.23
  -3   0   4    0.77    0.22
  -3   0   4    0.82    0.16
  -3   0   4    0.91    0.24
  -3   0   4    0.57    0.15
  -3   0   4    0.80    0.23
   3   0  -4    0.76    0.23
   3   0  -4    0.83    0.16
   3   0  -4    0.89    0.22
   3   0  -4    0.86    0.17
   3   0  -4    0.87    0.24
  -3   0   3    4.52    0.39
  -3   0   3    5.07    0.38
  -3   0   3    5.02    0.31
  -3   0   3    5.17    0.41
  -3   0   3    5.13    0.31
  -3   0   3    5.27    0.42
  -3   0   3    4.26    0.37
   3   0  -3    4.98    0.41
   3   0  -3    4.87    0.38
   3   0  -3    5.14    0.32
   3   0  -3    5.34    0.43
  -3   0   2   27.80    0.86
  -3   0   2   28.55    0.75
  -3   0   2   29.63    0.72
  -3   0   2   27.25    0.83
  -3   0   2   28.38    0.59
  -3   0   2   27.98    0.82
  -3   0   2   28.08    0.86
  -3   0   2   29.84    0.85
   3   0  -2   30.54    0.91
   3   0  -2   30.40    0.61
   3   0  -2   29.37    0.85
   3   0  -2   30.49    0.73
   3   0  -2   28.08    0.86
  -3   0   1    0.07    0.10
  -3   0   1    0.02    0.04
  -3   0   1    0.27    0.11
  -3   0   1    0.09    0.10
  -3   0   1    0.18    0.11
  -3   0   1    0.23    0.13
  -3   0   1    0.22    0.12
   3   0  -1    0.22    0.08
   3   0  -1    0.16    0.11
   3   0  -1    0.15    0.10
   3   0  -1    0.17    0.12
  -3   0   0  107.25    1.50
  -3   0   0  114.39    0.91
  -3   0   0  117.76    1.48
  -3   0   0  117.11    1.46
  -3   0   0  111.84    1.53
  -3   0   0  106.93    1.49
  -3   0   0  117.77    1.37
   3   0   0  116.80    1.08
   3   0   0  115.83    1.55
   3   0   0  117.36    1.48
  -3   0  -1   39.01    0.89
  -3   0  -1   37.46    0.81
  -3   0  -1   37.87    0.87
  -3   0  -1   35.86    0.85
  -3   0  -1   39.42    0.75
   3   0   1   38.85    0.72
   3   0   1   38.55    0.88
   3   0   1   37.20    0.87
  -3   0  -2   84.16    1.34
  -3   0  -2   93.79    0.64
  -3   0  -2   90.48    1.28
  -3   0  -2   85.46    1.25
  -3   0  -2   83.30    1.27
  -3   0  -2   90.17    1.14
   3   0   2   91.37    1.25
   3   0   2   90.15    1.29
   3   0   2   87.00    1.38
  -3   0  -3   12.55    0.56
  -3   0  -3   14.18    0.40
  -3   0  -3   13.42    0.58
  -3   0  -3   13.23    0.55
  -3   0  -3   12.86    0.48
  -3   0  -3   11.80    0.51
  -3   0  -3   13.36    0.49
   3   0   3   12.16    0.37
   3   0   3   13.94    0.57
   3   0   3   14.60    0.52
   3   0   3   13.83    0.60
  -3   0  -4   54.89    1.23
  -3   0  -4   55.80    1.21
  -3   0  -4   56.47    1.20
  -3   0  -4   53.65    0.94
  -3   0  -4   50.13    1.06
  -3   0  -4   55.64    1.09
   3   0   4   50.72    0.92
   3   0   4   54.20    1.22
   3   0   4   53.30    1.18
  -3   0  -5   13.68    0.68
  -3   0  -5   13.10    0.63
  -3   0  -5   13.46    0.66
  -3   0  -5   13.17    0.46
  -3   0  -5   12.69    0.59
  -3   0  -5   13.82    0.62
   3   0   5   12.62    0.55
   3   0   5   13.55    0.69
   3   0   5   14.09    0.48
   3   0   5   13.66    0.65
  -3   0  -6    1.39    0.31
  -3   0  -6    0.52    0.19
  -3   0  -6    0.67    0.23
  -3   0  -6    0.42    0.17
  -3   0  -6    0.29    0.17
   3   0   6    0.41    0.17
   3   0   6    0.44    0.21
   3   0   6    0.42    0.12
   3   0   6    0.37    0.18
  -3   0  -7    0.07    0.14
  -3   0  -7   -0.10    0.12
  -3   0  -7    0.03    0.15
  -3   0  -7    0.17    0.16
  -3   0  -7    0.22    0.17
   3   0   7    0.04    0.13
   3   0   7   -0.04    0.14
   3   0   7    0.04    0.13
  -3   0  -8    2.74    0.47
  -3   0  -8    3.11    0.44
  -3   0  -8    2.13    0.43
  -3   0  -8    2.52    0.40
  -3   0  -8    2.80    0.46
   3   0   8    2.94    0.47
   3   0   8    2.90    0.51
   3   0   8    3.21    0.45
  -3   0  -9    4.74    0.59
  -3   0  -9    5.69    0.64
  -3   0  -9    5.08    0.55
   3   0   9    4.66    0.55
   3   0   9    4.46    0.65
  -3   0 -10    0.93    0.37
  -3   0 -10    1.22    0.41
  -3   0 -10    0.52    0.28
   3   0  10    1.13    0.38
   3   0  10    0.84    0.36
  -3   0 -11    0.14    0.28
  -3   0 -11    0.27    0.32
  -3   0 -11    0.46    0.32
   3   0  11    0.58    0.35
   3   0  11    0.44    0.30
  -3  -1  10    1.60    0.51
  -3  -1  10    1.25    0.47
  -3  -1  10    1.40    0.51
   3   1 -10    1.68    0.52
   3   1 -10    1.51    0.50
   3   1 -10    1.37    0.47
  -3  -1   9   -0.07    0.20
  -3  -1   9    0.31    0.27
  -3  -1   9    0.05    0.23
   3   1  -9    0.09    0.23
   3   1  -9    0.08    0.24
   3   1  -9   -0.06    0.16
  -3  -1   8    1.58    0.44
  -3  -1   8    1.32    0.40
  -3  -1   8    1.53    0.40
  -3  -1   8    1.68    0.46
   3   1  -8    2.10    0.48
   3   1  -8    2.01    0.48
   3   1  -8    1.64    0.41
   3   1  -8    1.25    0.39
  -3  -1   7    4.18    0.62
  -3  -1   7    4.44    0.55
  -3  -1   7    4.17    0.51
  -3  -1   7    4.04    0.63
   3   1  -7    4.75    0.55
   3   1  -7    4.10    0.61
   3   1  -7    4.37    0.59
   3   1  -7    3.59    0.57
  -3  -1   6    2.45    0.45
  -3  -1   6    2.11    0.42
  -3  -1   6    2.54    0.42
  -3  -1   6    2.84    0.49
   3   1  -6    2.44    0.43
   3   1  -6    2.51    0.45
   3   1  -6    2.95    0.46
   3   1  -6    2.73    0.46
  -3  -1   5    9.62    0.65
  -3  -1   5   11.18    0.52
  -3  -1   5   10.66    0.70
  -3  -1   5    9.72    0.59
  -3  -1   5   10.75    0.50
  -3  -1   5    9.36    0.67
   3   1  -5   11.62    0.71
   3   1  -5   10.72    0.50
   3   1  -5   10.37    0.69
   3   1  -5   11.04    0.57
   3   1  -5   10.91    0.52
   3   1  -5   11.07    0.67
   3   1  -5   10.49    0.69
  -3  -1   4    1.01    0.26
  -3  -1   4    1.17    0.26
  -3  -1   4    1.07    0.20
  -3  -1   4    0.91    0.25
  -3  -1   4    0.78    0.20
  -3  -1   4    0.17    0.10
  -3  -1   4    1.08    0.25
  -3  -1   4    1.29    0.28
   3   1  -4    1.41    0.30
   3   1  -4    0.85    0.18
   3   1  -4    1.31    0.29
   3   1  -4    0.87    0.21
   3   1  -4    1.17    0.21
   3   1  -4    1.14    0.26
  -3  -1   3    1.40    0.26
  -3  -1   3    1.15    0.24
  -3  -1   3    1.62    0.24
  -3  -1   3    1.65    0.30
  -3  -1   3    1.44    0.23
  -3  -1   3    1.40    0.24
  -3  -1   3    1.70    0.24
  -3  -1   3    1.49    0.26
  -3  -1   3    1.68    0.30
   3   1  -3    1.30    0.26
   3   1  -3    1.68    0.24
   3   1  -3    1.69    0.26
   3   1  -3    1.61    0.24
   3   1  -3    1.35    0.25
  -3  -1   2   32.88    0.92
  -3  -1   2   31.58    0.82
  -3  -1   2   33.75    0.81
  -3  -1   2   32.04    0.89
  -3  -1   2   31.86    0.76
  -3  -1   2   34.61    0.90
  -3  -1   2   32.87    0.80
  -3  -1   2   32.60    0.91
  -3  -1   2   33.68    0.90
   3   1  -2   33.42    0.93
   3   1  -2   34.54    0.79
   3   1  -2   34.42    0.89
   3   1  -2   33.53    0.81
   3   1  -2   34.10    0.93
  -3  -1   1    1.33    0.22
  -3  -1   1    1.42    0.19
  -3  -1   1    1.24    0.21
  -3  -1   1    1.15    0.20
  -3  -1   1    1.41    0.19
  -3  -1   1    1.38    0.22
  -3  -1   1    1.49    0.22
  -3  -1   1    1.31    0.22
  -3  -1   1    1.22    0.20
   3   1  -1    1.30    0.19
   3   1  -1    1.18    0.21
   3   1  -1    1.44    0.22
  -3  -1   0   21.54    0.67
  -3  -1   0   21.43    0.45
  -3  -1   0   23.01    0.67
  -3  -1   0   22.34    0.59
  -3  -1   0   21.27    0.67
  -3  -1   0   22.96    0.67
  -3  -1   0   20.91    0.66
  -3  -1   0   21.91    0.55
   3   1   0   22.77    0.46
   3   1   0   23.26    0.58
   3   1   0   22.40    0.68
   3   1   0   22.39    0.66
  -3  -1  -1   77.78    1.23
  -3  -1  -1   83.17    1.27
  -3  -1  -1   81.16    1.03
  -3  -1  -1   75.38    1.21
  -3  -1  -1   73.18    1.20
  -3  -1  -1   79.48    0.87
   3   1   1   83.84    0.54
   3   1   1   81.96    1.11
   3   1   1   79.56    1.25
  -3  -1  -2   17.65    0.61
  -3  -1  -2   18.02    0.50
  -3  -1  -2   16.52    0.56
  -3  -1  -2   16.21    0.59
  -3  -1  -2   17.92    0.40
   3   1   2   17.24    0.24
   3   1   2   17.99    0.62
  -3  -1  -3   68.22    1.26
  -3  -1  -3   69.53    1.23
  -3  -1  -3   71.86    1.07
  -3  -1  -3   64.23    1.08
  -3  -1  -3   63.80    1.18
  -3  -1  -3   70.46    0.89
   3   1   3   67.13    0.77
   3   1   3   71.46    1.25
   3   1   3   70.48    1.24
  -3  -1  -4  103.04    1.66
  -3  -1  -4  108.91    1.60
  -3  -1  -4  105.56    1.45
  -3  -1  -4   94.77    1.29
  -3  -1  -4   94.09    1.50
  -3  -1  -4  101.66    1.27
   3   1   4  100.42    1.22
   3   1   4  102.70    1.64
   3   1   4  104.41    1.56
  -3  -1  -5    6.34    0.47
  -3  -1  -5    6.52    0.42
  -3  -1  -5    6.37    0.43
  -3  -1  -5    6.11    0.34
  -3  -1  -5    5.99    0.44
  -3  -1  -5    6.68    0.40
   3   1   5    6.34    0.38
   3   1   5    6.68    0.44
  -3  -1  -6    9.36    0.61
  -3  -1  -6    9.74    0.54
  -3  -1  -6   10.17    0.59
  -3  -1  -6    8.86    0.40
  -3  -1  -6    9.01    0.55
  -3  -1  -6    8.91    0.51
   3   1   6    8.30    0.50
   3   1   6    9.89    0.64
   3   1   6    9.62    0.54
  -3  -1  -7    2.92    0.45
  -3  -1  -7    3.14    0.35
  -3  -1  -7    2.71    0.41
  -3  -1  -7    2.65    0.40
  -3  -1  -7    2.57    0.39
   3   1   7    2.58    0.38
   3   1   7    2.48    0.42
   3   1   7    3.21    0.35
  -3  -1  -8    3.57    0.54
  -3  -1  -8    3.57    0.38
  -3  -1  -8    3.72    0.53
  -3  -1  -8    3.20    0.46
  -3  -1  -8    3.57    0.42
   3   1   8    3.17    0.47
   3   1   8    3.04    0.50
   3   1   8    3.53    0.39
  -3  -1  -9    2.00    0.45
  -3  -1  -9    2.29    0.48
  -3  -1  -9    2.37    0.44
  -3  -1  -9    1.79    0.38
   3   1   9    1.67    0.39
   3   1   9    2.18    0.46
  -3  -1 -10    0.35    0.28
  -3  -1 -10    0.06    0.24
  -3  -1 -10    0.56    0.28
   3   1  10    0.48    0.28
   3   1  10    0.79    0.35
  -3  -1 -11    0.05    0.25
  -3  -1 -11   -0.08    0.24
  -3  -1 -11   -0.08    0.21
   3   1  11    0.02    0.21
   3   1  11    0.00    0.20
  -3  -1 -12    0.06    0.29
  -3  -1 -12   -0.21    0.24
  -3  -1 -12   -0.02    0.24
   3   1  12   -0.01    0.28
   3   1  12    0.10    0.29
  -3  -2   9    1.89    0.50
  -3  -2   9    1.49    0.47
  -3  -2   9    1.62    0.50
   3   2  -9    2.41    0.57
   3   2  -9    1.21    0.43
   3   2  -9    1.25    0.42
  -3  -2   8    0.01    0.19
  -3  -2   8    0.10    0.23
  -3  -2   8    0.48    0.28
  -3  -2   8    0.16    0.24
   3   2  -8    0.19    0.23
   3   2  -8    0.20    0.24
   3   2  -8    0.16    0.21
  -3  -2   7   -0.11    0.16
  -3  -2   7   -0.09    0.17
  -3  -2   7    0.19    0.21
  -3  -2   7    0.09    0.18
   3   2  -7    0.11    0.19
   3   2  -7    0.01    0.18
   3   2  -7    0.03    0.16
  -3  -2   6    5.05    0.54
  -3  -2   6    4.68    0.53
  -3  -2   6    4.96    0.53
  -3  -2   6    5.14    0.57
   3   2  -6    5.64    0.54
   3   2  -6    5.83    0.58
   3   2  -6    6.02    0.52
   3   2  -6    5.19    0.56
  -3  -2   5   -0.04    0.13
  -3  -2   5   -0.08    0.11
  -3  -2   5    0.01    0.14
  -3  -2   5    0.00    0.11
  -3  -2   5   -0.08    0.11
   3   2  -5    0.01    0.14
   3   2  -5    0.06    0.11
   3   2  -5    0.17    0.16
   3   2  -5    0.05    0.12
   3   2  -5    0.11    0.16
   3   2  -5    0.05    0.14
  -3  -2   4    3.88    0.39
  -3  -2   4    3.71    0.40
  -3  -2   4    4.29    0.36
  -3  -2   4    4.06    0.43
  -3  -2   4    4.19    0.40
  -3  -2   4    3.57    0.33
  -3  -2   4    3.89    0.35
  -3  -2   4    3.84    0.37
  -3  -2   4    4.09    0.42
   3   2  -4    4.18    0.41
   3   2  -4    3.41    0.32
   3   2  -4    3.92    0.42
   3   2  -4    3.98    0.36
   3   2  -4    3.81    0.38
   3   2  -4    3.23    0.37
  -3  -2   3    0.06    0.10
  -3  -2   3    0.00    0.10
  -3  -2   3    0.04    0.10
  -3  -2   3    0.06    0.10
  -3  -2   3   -0.01    0.09
  -3  -2   3   -0.01    0.09
  -3  -2   3    0.04    0.09
  -3  -2   3   -0.01    0.09
  -3  -2   3    0.09    0.11
   3   2  -3    0.10    0.11
   3   2  -3   -0.06    0.07
   3   2  -3   -0.05    0.09
   3   2  -3    0.06    0.10
   3   2  -3   -0.02    0.10
   3   2  -3    0.06    0.10
  -3  -2   2   51.47    1.12
  -3  -2   2   49.31    1.10
  -3  -2   2   53.41    1.11
  -3  -2   2   50.46    1.12
  -3  -2   2   50.16    1.09
  -3  -2   2   51.49    1.09
  -3  -2   2   49.21    1.07
  -3  -2   2   52.32    1.12
  -3  -2   2   49.82    1.11
   3   2  -2   54.40    1.15
   3   2  -2   47.89    1.05
   3   2  -2   53.14    1.15
   3   2  -2   53.24    1.11
   3   2  -2   53.08    1.11
   3   2  -2   50.50    1.10
   3   2  -2   53.54    1.15
  -3  -2   1  431.21    2.98
  -3  -2   1  435.94    2.84
  -3  -2   1  466.83    3.20
  -3  -2   1  444.00    2.88
  -3  -2   1  443.79    3.00
  -3  -2   1  440.68    3.12
  -3  -2   1  434.61    3.08
  -3  -2   1  434.08    3.05
  -3  -2   1  435.29    2.83
   3   2  -1  466.51    2.94
   3   2  -1  468.29    3.09
   3   2  -1  465.02    3.19
  -3  -2   0   57.51    1.05
  -3  -2   0   60.78    0.91
  -3  -2   0   62.81    1.16
  -3  -2   0   59.71    0.90
  -3  -2   0   61.50    1.08
  -3  -2   0   57.10    1.11
  -3  -2   0   59.06    1.12
  -3  -2   0   58.04    1.09
   3   2   0   63.69    0.93
   3   2   0   63.91    1.10
   3   2   0   62.36    1.15
  -3  -2  -1    5.84    0.35
  -3  -2  -1    5.61    0.36
  -3  -2  -1    5.63    0.25
  -3  -2  -1    5.70    0.36
  -3  -2  -1    5.41    0.35
  -3  -2  -1    5.18    0.35
  -3  -2  -1    5.65    0.21
   3   2   1    5.69    0.26
   3   2   1    5.65    0.34
   3   2   1    5.52    0.36
  -3  -2  -2   33.17    0.82
  -3  -2  -2   33.60    0.84
  -3  -2  -2   34.34    0.54
  -3  -2  -2   30.07    0.79
  -3  -2  -2   33.69    0.85
  -3  -2  -2   31.14    0.82
   3   2   2   33.90    0.55
   3   2   2   33.21    0.82
   3   2   2   34.64    0.86
  -3  -2  -3    8.68    0.46
  -3  -2  -3    9.05    0.46
  -3  -2  -3    9.45    0.33
  -3  -2  -3    7.72    0.42
  -3  -2  -3    7.77    0.45
  -3  -2  -3    8.94    0.23
   3   2   3    8.62    0.32
   3   2   3    9.01    0.49
   3   2   3    8.76    0.45
  -3  -2  -4   17.69    0.70
  -3  -2  -4   19.83    0.68
  -3  -2  -4   17.59    0.61
  -3  -2  -4   17.78    0.69
  -3  -2  -4   18.53    0.46
   3   2   4   18.87    0.56
   3   2   4   18.84    0.73
   3   2   4   19.16    0.67
  -3  -2  -5    3.50    0.36
  -3  -2  -5    3.50    0.32
  -3  -2  -5    3.33    0.29
  -3  -2  -5    3.19    0.28
  -3  -2  -5    3.24    0.34
   3   2   5    3.81    0.31
   3   2   5    3.06    0.35
   3   2   5    3.61    0.33
  -3  -2  -6    0.46    0.20
  -3  -2  -6    0.91    0.21
  -3  -2  -6    0.53    0.18
  -3  -2  -6    0.79    0.18
  -3  -2  -6    0.55    0.20
  -3  -2  -6    0.83    0.19
   3   2   6    0.52    0.18
   3   2   6    0.52    0.21
   3   2   6    0.67    0.21
   3   2   6    0.68    0.18
  -3  -2  -7    0.17    0.16
  -3  -2  -7    0.00    0.10
  -3  -2  -7    0.00    0.12
  -3  -2  -7    0.10    0.11
  -3  -2  -7   -0.05    0.12
  -3  -2  -7    0.08    0.13
   3   2   7    0.03    0.11
   3   2   7    0.00    0.13
   3   2   7    0.04    0.13
   3   2   7    0.04    0.12
  -3  -2  -8    6.33    0.59
  -3  -2  -8    6.10    0.55
  -3  -2  -8    5.62    0.54
  -3  -2  -8    5.84    0.50
   3   2   8    6.08    0.54
   3   2   8    5.43    0.55
   3   2   8    4.17    0.38
   3   2   8    5.16    0.48
  -3  -2  -9    0.52    0.28
  -3  -2  -9    0.13    0.21
  -3  -2  -9    0.37    0.22
  -3  -2  -9    0.27    0.20
   3   2   9    0.29    0.22
   3   2   9    0.32    0.23
   3   2   9    0.40    0.22
  -3  -2 -10    2.84    0.55
  -3  -2 -10    3.34    0.57
  -3  -2 -10    3.06    0.53
  -3  -2 -10    2.59    0.47
   3   2  10    3.22    0.56
   3   2  10    3.30    0.59
  -3  -2 -11    0.15    0.26
  -3  -2 -11    0.24    0.28
  -3  -2 -11    0.14    0.23
  -3  -2 -11    0.33    0.26
   3   2  11    0.31    0.26
   3   2  11    0.29    0.25
  -3  -2 -12   -0.11    0.26
  -3  -2 -12   -0.31    0.22
   3   2  12   -0.17    0.23
   3   2  12    0.04    0.26
  -3  -3   9    4.69    0.80
  -3  -3   9    4.37    0.76
  -3  -3   9    3.96    0.75
   3   3  -9    4.27    0.75
   3   3  -9    4.24    0.76
   3   3  -9    4.55    0.77
  -3  -3   8    3.15    0.62
  -3  -3   8    3.25    0.63
  -3  -3   8    3.06    0.64
   3   3  -8    2.73    0.58
   3   3  -8    2.69    0.58
   3   3  -8    2.41    0.55
  -3  -3   7    0.07    0.21
  -3  -3   7    0.32    0.26
  -3  -3   7    0.19    0.24
   3   3  -7    0.27    0.24
   3   3  -7    0.11    0.20
   3   3  -7    0.74    0.31
   3   3  -7    0.21    0.23
  -3  -3   6    6.31    0.63
  -3  -3   6    7.22    0.66
  -3  -3   6    6.91    0.64
  -3  -3   6    6.68    0.66
   3   3  -6    8.00    0.62
   3   3  -6    7.31    0.68
   3   3  -6    7.79    0.69
   3   3  -6    6.96    0.65
  -3  -3   5    5.37    0.54
  -3  -3   5    6.86    0.60
  -3  -3   5    6.19    0.56
  -3  -3   5    6.75    0.51
  -3  -3   5    6.07    0.59
   3   3  -5    6.47    0.53
   3   3  -5    6.41    0.58
   3   3  -5    6.18    0.49
   3   3  -5    5.82    0.54
   3   3  -5    6.62    0.51
   3   3  -5    5.34    0.54
  -3  -3   4   -0.08    0.10
  -3  -3   4   -0.03    0.11
  -3  -3   4    0.07    0.13
  -3  -3   4    0.02    0.13
  -3  -3   4    0.08    0.11
  -3  -3   4    0.07    0.12
  -3  -3   4    0.01    0.12
  -3  -3   4    0.03    0.13
   3   3  -4   -0.05    0.12
   3   3  -4    0.00    0.13
   3   3  -4    0.04    0.11
   3   3  -4    0.00    0.11
   3   3  -4    0.04    0.11
   3   3  -4    0.03    0.14
   3   3  -4   -0.04    0.11
  -3  -3   3    4.33    0.37
  -3  -3   3    4.43    0.41
  -3  -3   3    4.79    0.41
  -3  -3   3    4.51    0.40
  -3  -3   3    5.13    0.44
  -3  -3   3    4.38    0.36
  -3  -3   3    4.30    0.38
  -3  -3   3    4.76    0.38
  -3  -3   3    5.08    0.44
   3   3  -3    4.78    0.39
   3   3  -3    4.94    0.44
   3   3  -3    4.36    0.38
   3   3  -3    4.31    0.39
   3   3  -3    4.56    0.36
   3   3  -3    4.42    0.37
   3   3  -3    4.29    0.41
  -3  -3   2   12.94    0.56
  -3  -3   2   13.14    0.63
  -3  -3   2   14.55    0.65
  -3  -3   2   12.43    0.58
  -3  -3   2   13.96    0.65
  -3  -3   2   13.56    0.59
  -3  -3   2   12.13    0.59
  -3  -3   2   14.20    0.58
  -3  -3   2   12.91    0.61
   3   3  -2   14.22    0.58
   3   3  -2   13.63    0.64
   3   3  -2   12.46    0.60
   3   3  -2   14.51    0.62
   3   3  -2   14.08    0.58
   3   3  -2   14.11    0.63
  -3  -3   1   13.00    0.52
  -3  -3   1   13.21    0.57
  -3  -3   1   14.26    0.62
  -3  -3   1   13.33    0.52
  -3  -3   1   12.79    0.59
  -3  -3   1   13.34    0.58
  -3  -3   1   12.22    0.58
  -3  -3   1   13.61    0.56
  -3  -3   1   13.81    0.55
   3   3  -1   13.81    0.58
   3   3  -1   13.25    0.60
   3   3  -1   14.96    0.55
   3   3  -1   14.52    0.63
   3   3  -1   14.12    0.55
  -3  -3   0  117.05    1.45
  -3  -3   0  122.46    1.75
  -3  -3   0  116.30    1.25
  -3  -3   0  116.99    1.67
  -3  -3   0  111.34    1.62
  -3  -3   0  111.97    1.67
  -3  -3   0  115.05    1.54
   3   3   0  125.93    1.56
   3   3   0  124.38    1.30
   3   3   0  125.29    1.73
   3   3   0  121.25    1.33
  -3  -3  -1    0.06    0.08
  -3  -3  -1    0.07    0.09
  -3  -3  -1    0.13    0.06
  -3  -3  -1    0.06    0.09
  -3  -3  -1    0.25    0.13
  -3  -3  -1    0.11    0.09
   3   3   1    0.13    0.09
   3   3   1    0.12    0.06
   3   3   1    0.09    0.10
   3   3   1    0.33    0.13
   3   3   1    0.14    0.07
  -3  -3  -2   21.65    0.66
  -3  -3  -2   20.90    0.71
  -3  -3  -2   19.35    0.68
  -3  -3  -2   20.29    0.69
  -3  -3  -2   19.66    0.68
   3   3   2   21.44    0.58
   3   3   2   21.20    0.71
   3   3   2   22.06    0.72
  -3  -3  -3   14.31    0.58
  -3  -3  -3   14.22    0.58
  -3  -3  -3   14.98    0.27
  -3  -3  -3   13.21    0.58
  -3  -3  -3   13.66    0.57
  -3  -3  -3   13.97    0.61
   3   3   3   14.00    0.49
   3   3   3   13.74    0.61
   3   3   3   14.63    0.59
  -3  -3  -4   24.75    0.82
  -3  -3  -4   24.23    0.76
  -3  -3  -4   25.20    0.52
  -3  -3  -4   21.83    0.73
  -3  -3  -4   24.01    0.76
  -3  -3  -4   23.29    0.82
  -3  -3  -4   24.36    0.43
   3   3   4   25.15    0.70
   3   3   4   24.92    0.86
   3   3   4   24.22    0.76
   3   3   4   22.48    0.41
  -3  -3  -5    1.19    0.26
  -3  -3  -5    1.51    0.25
  -3  -3  -5    1.57    0.21
  -3  -3  -5    1.05    0.22
  -3  -3  -5    1.38    0.28
  -3  -3  -5    1.38    0.17
   3   3   5    1.38    0.24
   3   3   5    1.42    0.29
   3   3   5    1.35    0.25
   3   3   5    1.27    0.18
  -3  -3  -6    0.11    0.14
  -3  -3  -6    0.19    0.12
  -3  -3  -6    0.07    0.11
  -3  -3  -6    0.05    0.11
  -3  -3  -6    0.16    0.15
  -3  -3  -6    0.03    0.07
   3   3   6    0.14    0.13
   3   3   6    0.15    0.18
   3   3   6    0.08    0.12
   3   3   6    0.10    0.10
  -3  -3  -7    0.80    0.27
  -3  -3  -7    0.83    0.21
  -3  -3  -7    0.83    0.23
  -3  -3  -7    0.64    0.19
  -3  -3  -7    0.73    0.26
  -3  -3  -7    0.83    0.21
   3   3   7    0.98    0.26
   3   3   7    0.86    0.27
   3   3   7    1.03    0.24
   3   3   7    0.75    0.21
  -3  -3  -8   10.27    0.74
  -3  -3  -8   10.56    0.66
  -3  -3  -8    9.95    0.71
  -3  -3  -8    9.24    0.59
   3   3   8    9.17    0.65
   3   3   8    9.74    0.72
   3   3   8    8.99    0.58
  -3  -3  -9   -0.05    0.16
  -3  -3  -9    0.08    0.18
  -3  -3  -9    0.04    0.17
  -3  -3  -9   -0.06    0.14
   3   3   9    0.15    0.19
   3   3   9    0.06    0.19
   3   3   9    0.03    0.16
  -3  -3 -10   -0.02    0.19
  -3  -3 -10   -0.18    0.17
  -3  -3 -10    0.03    0.20
  -3  -3 -10    0.01    0.17
   3   3  10    0.11    0.19
   3   3  10    0.04    0.21
   3   3  10   -0.09    0.16
  -3  -3 -11   -0.01    0.20
  -3  -3 -11    0.01    0.23
  -3  -3 -11   -0.13    0.20
   3   3  11    0.05    0.21
   3   3  11   -0.08    0.20
  -3  -3 -12    0.10    0.28
  -3  -3 -12   -0.05    0.27
  -3  -3 -12    0.09    0.28
   3   3  12    0.13    0.26
   3   3  12    0.05    0.26
  -3  -4   8    1.22    0.45
  -3  -4   8    1.04    0.43
   3   4  -8    1.66    0.50
   3   4  -8    1.45    0.46
   3   4  -8    1.46    0.46
  -3  -4   7    0.07    0.21
  -3  -4   7    0.24    0.28
  -3  -4   7    0.10    0.24
   3   4  -7    0.33    0.25
   3   4  -7    0.09    0.21
   3   4  -7    0.24    0.22
  -3  -4   6    1.00    0.34
  -3  -4   6    1.38    0.39
  -3  -4   6    1.32    0.39
   3   4  -6    1.36    0.39
   3   4  -6    1.89    0.46
   3   4  -6    1.59    0.39
  -3  -4   5    0.04    0.16
  -3  -4   5    0.05    0.17
  -3  -4   5    0.11    0.16
  -3  -4   5    0.05    0.17
   3   4  -5    0.19    0.20
   3   4  -5    0.04    0.15
   3   4  -5    0.25    0.20
   3   4  -5    0.04    0.16
  -3  -4   4    0.08    0.15
  -3  -4   4    0.01    0.15
  -3  -4   4    0.02    0.08
  -3  -4   4    0.14    0.16
  -3  -4   4    0.06    0.15
   3   4  -4    0.28    0.16
   3   4  -4    0.09    0.15
   3   4  -4    0.04    0.13
   3   4  -4    0.15    0.16
   3   4  -4    0.19    0.17
  -3  -4   3    4.20    0.35
  -3  -4   3    3.91    0.43
  -3  -4   3    4.42    0.42
  -3  -4   3    3.69    0.41
  -3  -4   3    4.24    0.38
  -3  -4   3    4.16    0.41
  -3  -4   3   -0.02    0.07
  -3  -4   3    3.61    0.40
   3   4  -3    4.26    0.36
   3   4  -3    3.57    0.41
   3   4  -3    3.77    0.40
   3   4  -3    4.07    0.41
   3   4  -3    3.62    0.34
   3   4  -3    3.68    0.40
  -3  -4   2    0.52    0.15
  -3  -4   2    1.82    0.32
  -3  -4   2    1.66    0.31
  -3  -4   2    1.88    0.33
  -3  -4   2    1.63    0.28
  -3  -4   2    1.79    0.32
  -3  -4   2    2.17    0.29
  -3  -4   2    1.99    0.32
   3   4  -2    2.09    0.25
   3   4  -2    2.07    0.34
   3   4  -2    1.99    0.33
   3   4  -2    1.70    0.28
   3   4  -2    2.15    0.36
   3   4  -2    1.97    0.28
   3   4  -2    1.70    0.29
  -3  -4   1   -0.02    0.05
  -3  -4   1    0.14    0.12
  -3  -4   1    0.22    0.14
  -3  -4   1    0.03    0.11
  -3  -4   1    0.11    0.11
  -3  -4   1    0.18    0.13
  -3  -4   1    0.06    0.09
   3   4  -1    0.07    0.12
   3   4  -1    0.10    0.11
   3   4  -1    0.02    0.09
   3   4  -1    0.07    0.12
   3   4  -1    0.19    0.12
  -3  -4   0  112.52    1.83
  -3  -4   0  104.14    1.75
  -3  -4   0  102.71    1.67
  -3  -4   0  101.97    1.74
  -3  -4   0  104.79    1.50
   3   4   0  112.53    1.69
   3   4   0   99.72    1.72
   3   4   0  114.66    1.32
   3   4   0  110.81    1.81
   3   4   0  114.64    1.44
  -3  -4  -1    3.95    0.28
  -3  -4  -1    3.64    0.34
  -3  -4  -1    3.66    0.35
  -3  -4  -1    3.18    0.33
  -3  -4  -1    3.74    0.35
  -3  -4  -1    3.52    0.31
   3   4   1    3.62    0.32
   3   4   1    3.23    0.32
   3   4   1    3.98    0.20
   3   4   1    3.49    0.35
   3   4   1    3.77    0.24
  -3  -4  -2    9.45    0.44
  -3  -4  -2    9.90    0.53
  -3  -4  -2    8.40    0.50
  -3  -4  -2    8.90    0.50
  -3  -4  -2    8.82    0.48
   3   4   2    9.90    0.47
   3   4   2    9.14    0.53
   3   4   2    8.85    0.50
   3   4   2   10.23    0.29
  -3  -4  -3   17.64    0.64
  -3  -4  -3   18.77    0.71
  -3  -4  -3   15.47    0.67
  -3  -4  -3   15.65    0.65
  -3  -4  -3   16.78    0.68
   3   4   3   17.91    0.64
   3   4   3   18.25    0.74
   3   4   3   17.79    0.69
   3   4   3   17.49    0.28
  -3  -4  -4    1.03    0.23
  -3  -4  -4    0.83    0.20
  -3  -4  -4    0.93    0.10
  -3  -4  -4    0.77    0.21
  -3  -4  -4    0.85    0.20
  -3  -4  -4    0.83    0.22
   3   4   4    0.86    0.21
   3   4   4    1.05    0.25
   3   4   4    0.88    0.21
   3   4   4    0.96    0.12
  -3  -4  -5   11.53    0.62
  -3  -4  -5   11.42    0.56
  -3  -4  -5   11.83    0.40
  -3  -4  -5   10.44    0.58
  -3  -4  -5   11.26    0.55
  -3  -4  -5   10.70    0.62
   3   4   5   12.34    0.61
   3   4   5   10.96    0.65
   3   4   5   12.32    0.58
   3   4   5   10.72    0.38
  -3  -4  -6   13.35    0.72
  -3  -4  -6   13.25    0.60
  -3  -4  -6   13.14    0.52
  -3  -4  -6   10.88    0.60
  -3  -4  -6   12.63    0.72
  -3  -4  -6   12.26    0.50
   3   4   6   12.89    0.65
   3   4   6   12.92    0.75
   3   4   6   13.27    0.60
   3   4   6   11.69    0.49
  -3  -4  -7    0.97    0.29
  -3  -4  -7    1.14    0.23
  -3  -4  -7    1.12    0.24
  -3  -4  -7    0.83    0.23
  -3  -4  -7    0.90    0.28
  -3  -4  -7    0.19    0.11
   3   4   7    1.12    0.29
   3   4   7    0.95    0.31
   3   4   7    1.23    0.25
   3   4   7    0.84    0.21
  -3  -4  -8    0.03    0.16
  -3  -4  -8   -0.03    0.13
  -3  -4  -8    0.06    0.15
  -3  -4  -8   -0.05    0.15
  -3  -4  -8   -0.13    0.10
   3   4   8    0.00    0.15
   3   4   8   -0.11    0.17
   3   4   8    0.07    0.14
  -3  -4  -9    0.40    0.25
  -3  -4  -9    0.67    0.26
  -3  -4  -9    0.43    0.24
  -3  -4  -9    0.71    0.24
   3   4   9    0.62    0.26
   3   4   9    0.84    0.32
  -3  -4 -10    0.23    0.23
  -3  -4 -10    0.15    0.21
  -3  -4 -10    0.24    0.23
   3   4  10    0.28    0.24
   3   4  10    0.30    0.25
  -3  -4 -11    1.02    0.41
  -3  -4 -11    0.77    0.35
   3   4  11    0.80    0.34
   3   4  11    0.66    0.32
  -3  -4 -12    0.93    0.42
  -3  -4 -12    0.32    0.32
   3   4  12    0.73    0.36
   3   4  12    1.00    0.40
  -3  -5   8    0.46    0.35
  -3  -5   8    1.41    0.50
   3   5  -8    1.03    0.42
   3   5  -8    0.89    0.41
   3   5  -8    0.90    0.39
  -3  -5   7    0.98    0.40
  -3  -5   7    1.37    0.46
   3   5  -7    1.25    0.42
   3   5  -7    0.62    0.35
   3   5  -7    0.95    0.39
  -3  -5   6    0.00    0.18
  -3  -5   6   -0.14    0.19
   3   5  -6    0.11    0.20
   3   5  -6    0.11    0.23
   3   5  -6   -0.07    0.15
  -3  -5   5    1.97    0.44
  -3  -5   5    2.12    0.47
  -3  -5   5    2.13    0.43
   3   5  -5    1.91    0.44
   3   5  -5    2.38    0.45
   3   5  -5    2.22    0.46
   3   5  -5    1.86    0.43
  -3  -5   4    1.19    0.34
  -3  -5   4    1.27    0.36
  -3  -5   4    1.38    0.34
   3   5  -4    1.16    0.34
   3   5  -4    1.30    0.33
   3   5  -4    1.51    0.35
   3   5  -4    1.30    0.33
  -3  -5   3    0.17    0.17
  -3  -5   3    0.18    0.18
  -3  -5   3    0.25    0.16
  -3  -5   3    0.18    0.17
   3   5  -3    0.27    0.19
   3   5  -3    0.28    0.19
   3   5  -3    0.29    0.18
   3   5  -3    0.55    0.22
  -3  -5   2    2.11    0.25
  -3  -5   2    2.29    0.40
  -3  -5   2    2.32    0.40
  -3  -5   2    2.33    0.41
  -3  -5   2    2.78    0.39
  -3  -5   2    2.02    0.37
  -3  -5   2    1.98    0.27
   3   5  -2    2.13    0.39
   3   5  -2    2.09    0.37
   3   5  -2    2.58    0.37
   3   5  -2    2.13    0.39
   3   5  -2    2.08    0.28
   3   5  -2    2.01    0.35
  -3  -5   1    3.92    0.28
  -3  -5   1    3.40    0.39
  -3  -5   1    3.75    0.41
  -3  -5   1    3.89    0.38
  -3  -5   1    3.27    0.39
  -3  -5   1    0.55    0.15
   3   5  -1    4.14    0.29
   3   5  -1    4.02    0.41
   3   5  -1    3.65    0.40
   3   5  -1    4.16    0.36
   3   5  -1    3.46    0.41
   3   5  -1    4.07    0.37
  -3  -5   0    0.69    0.15
  -3  -5   0    0.47    0.18
  -3  -5   0    0.64    0.23
  -3  -5   0    0.58    0.20
  -3  -5   0    0.54    0.20
  -3  -5   0    0.59    0.17
   3   5   0    0.64    0.20
   3   5   0    0.70    0.21
   3   5   0    0.64    0.16
   3   5   0    0.82    0.25
   3   5   0    0.84    0.19
  -3  -5  -1    2.18    0.22
  -3  -5  -1    2.04    0.34
  -3  -5  -1    2.06    0.34
  -3  -5  -1    1.73    0.31
  -3  -5  -1    1.76    0.31
  -3  -5  -1    2.05    0.29
   3   5   1    2.15    0.33
   3   5   1    1.74    0.31
   3   5   1    1.89    0.19
   3   5   1    1.73    0.31
   3   5   1    1.97    0.22
  -3  -5  -2    0.08    0.06
  -3  -5  -2    1.36    0.27
  -3  -5  -2    1.39    0.28
  -3  -5  -2    1.58    0.30
  -3  -5  -2    1.49    0.26
   3   5   2    1.90    0.31
   3   5   2    1.31    0.26
   3   5   2    1.43    0.30
   3   5   2    1.55    0.19
  -3  -5  -3   41.44    0.96
  -3  -5  -3   40.70    1.13
  -3  -5  -3   36.20    1.10
  -3  -5  -3   37.04    1.07
  -3  -5  -3   38.00    1.06
   3   5   3   40.37    1.07
   3   5   3   36.16    1.06
   3   5   3   38.83    1.14
   3   5   3   41.11    0.67
  -3  -5  -4    0.37    0.16
  -3  -5  -4    0.13    0.11
  -3  -5  -4    0.23    0.15
  -3  -5  -4    0.42    0.17
  -3  -5  -4    0.43    0.18
   3   5   4    0.29    0.17
   3   5   4    0.32    0.19
   3   5   4    0.25    0.14
   3   5   4    0.43    0.11
  -3  -5  -5    2.40    0.36
  -3  -5  -5    1.92    0.31
  -3  -5  -5    2.33    0.18
  -3  -5  -5    1.99    0.34
  -3  -5  -5    2.11    0.32
  -3  -5  -5    2.21    0.37
   3   5   5    2.28    0.37
   3   5   5    2.13    0.38
   3   5   5    2.04    0.32
   3   5   5    2.37    0.22
  -3  -5  -6    0.11    0.15
  -3  -5  -6   -0.01    0.10
  -3  -5  -6   -0.02    0.08
  -3  -5  -6   -0.06    0.12
  -3  -5  -6    0.07    0.12
  -3  -5  -6   -0.02    0.12
   3   5   6   -0.03    0.12
   3   5   6    0.17    0.18
   3   5   6   -0.09    0.11
   3   5   6   -0.03    0.09
  -3  -5  -7    0.98    0.30
  -3  -5  -7    0.86    0.22
  -3  -5  -7    0.62    0.23
  -3  -5  -7    0.81    0.28
   3   5   7    0.82    0.28
   3   5   7    1.22    0.34
   3   5   7    1.07    0.25
  -3  -5  -8   10.63    0.76
  -3  -5  -8    9.39    0.64
  -3  -5  -8    9.93    0.76
   3   5   8   10.06    0.73
   3   5   8   10.55    0.76
  -3  -5  -9    0.38    0.27
  -3  -5  -9    0.38    0.23
   3   5   9    0.53    0.27
   3   5   9    0.43    0.27
  -3  -5 -10    0.00    0.19
  -3  -5 -10    0.13    0.22
   3   5  10    0.00    0.18
   3   5  10    0.29    0.24
  -3  -5 -11    0.53    0.31
  -3  -5 -11    0.30    0.27
   3   5  11    0.35    0.29
   3   5  11    0.39    0.29
  -3  -5 -12    0.18    0.27
  -3  -5 -12    0.02    0.27
   3   5  12    0.25    0.30
   3   5  12    0.34    0.31
  -3  -6   7    0.86    0.40
  -3  -6   7    1.24    0.47
   3   6  -7    1.17    0.43
   3   6  -7    0.79    0.41
   3   6  -7    1.21    0.44
  -3  -6   6    0.02    0.23
  -3  -6   6   -0.08    0.21
  -3  -6   6   -0.13    0.19
   3   6  -6    0.24    0.26
   3   6  -6   -0.06    0.23
   3   6  -6   -0.01    0.20
  -3  -6   5    1.54    0.42
  -3  -6   5    2.04    0.49
  -3  -6   5    1.77    0.43
   3   6  -5    1.85    0.46
   3   6  -5    1.37    0.38
   3   6  -5    1.87    0.45
   3   6  -5    1.80    0.45
  -3  -6   4    1.42    0.40
  -3  -6   4    1.37    0.38
  -3  -6   4    1.38    0.38
   3   6  -4    0.95    0.33
   3   6  -4    1.18    0.35
   3   6  -4    1.70    0.40
   3   6  -4    1.23    0.34
  -3  -6   3    1.36    0.36
  -3  -6   3    1.36    0.38
  -3  -6   3    0.74    0.28
   3   6  -3    1.56    0.39
   3   6  -3    1.01    0.31
   3   6  -3    1.73    0.37
   3   6  -3    1.26    0.36
   3   6  -3    1.42    0.35
  -3  -6   2   -0.08    0.15
  -3  -6   2    0.05    0.15
  -3  -6   2    0.08    0.18
   3   6  -2    0.15    0.17
   3   6  -2    0.02    0.16
   3   6  -2    0.05    0.15
   3   6  -2   -0.05    0.15
   3   6  -2    0.09    0.15
  -3  -6   1   72.97    1.81
  -3  -6   1   66.49    1.74
  -3  -6   1   64.19    1.53
  -3  -6   1   63.11    1.68
   3   6  -1   68.01    1.72
   3   6  -1   64.81    1.71
   3   6  -1   76.47    1.49
   3   6  -1   72.59    1.82
   3   6  -1   71.29    1.57
  -3  -6   0   41.55    1.33
  -3  -6   0   40.81    1.32
  -3  -6   0   38.69    1.20
  -3  -6   0   31.88    1.16
   3   6   0   42.56    1.30
   3   6   0   37.14    1.26
   3   6   0   45.19    1.01
   3   6   0   41.74    1.34
   3   6   0   42.12    1.11
  -3  -6  -1   43.08    0.79
  -3  -6  -1   42.89    1.31
  -3  -6  -1   42.71    1.31
  -3  -6  -1   39.42    1.21
  -3  -6  -1   38.72    1.24
  -3  -6  -1   40.95    1.03
   3   6   1   45.04    1.30
   3   6   1   39.45    1.26
   3   6   1   46.94    0.87
   3   6   1   45.62    1.36
   3   6   1   43.57    1.02
  -3  -6  -2   -0.05    0.08
  -3  -6  -2    0.03    0.12
  -3  -6  -2    0.05    0.11
  -3  -6  -2   -0.03    0.11
  -3  -6  -2    0.04    0.11
   3   6   2   -0.02    0.15
   3   6   2   -0.02    0.11
   3   6   2   -0.08    0.13
   3   6   2   -0.08    0.09
  -3  -6  -3    0.16    0.09
  -3  -6  -3   11.77    0.67
  -3  -6  -3   10.21    0.64
  -3  -6  -3   10.66    0.64
  -3  -6  -3   11.41    0.62
   3   6   3   12.75    0.70
   3   6   3   10.42    0.62
   3   6   3   12.37    0.71
   3   6   3   11.59    0.46
  -3  -6  -4    1.78    0.29
  -3  -6  -4    1.84    0.33
  -3  -6  -4    1.25    0.29
  -3  -6  -4    1.71    0.32
  -3  -6  -4    1.67    0.32
   3   6   4    1.62    0.33
   3   6   4    1.51    0.29
   3   6   4    1.69    0.35
   3   6   4    1.77    0.22
  -3  -6  -5    0.93    0.25
  -3  -6  -5    0.81    0.23
  -3  -6  -5    0.56    0.23
  -3  -6  -5    0.72    0.22
  -3  -6  -5    0.85    0.25
   3   6   5    0.91    0.28
   3   6   5    0.56    0.20
   3   6   5    1.05    0.31
   3   6   5    0.83    0.24
  -3  -6  -6    3.92    0.45
  -3  -6  -6    3.77    0.39
  -3  -6  -6    3.57    0.50
  -3  -6  -6    3.18    0.36
  -3  -6  -6    3.26    0.50
   3   6   6    3.75    0.51
   3   6   6    3.56    0.38
   3   6   6    4.36    0.52
   3   6   6    3.34    0.38
  -3  -6  -7    0.29    0.22
  -3  -6  -7    0.11    0.15
  -3  -6  -7    0.01    0.16
  -3  -6  -7    0.05    0.15
  -3  -6  -7    0.17    0.23
   3   6   7    0.38    0.22
   3   6   7    0.06    0.13
   3   6   7    0.32    0.26
   3   6   7    0.12    0.17
  -3  -6  -8    1.68    0.40
  -3  -6  -8    1.40    0.35
  -3  -6  -8    2.02    0.45
   3   6   8    1.68    0.39
   3   6   8    2.16    0.45
  -3  -6  -9   12.04    0.88
  -3  -6  -9   11.14    0.77
  -3  -6  -9   12.59    0.91
   3   6   9   13.21    0.89
   3   6   9   11.63    0.85
  -3  -6 -10    0.12    0.24
  -3  -6 -10   -0.02    0.19
   3   6  10    0.12    0.21
   3   6  10    0.11    0.23
  -3  -6 -11    0.11    0.25
  -3  -6 -11    0.35    0.28
   3   6  11    0.38    0.30
   3   6  11    0.29    0.27
  -3  -6 -12    0.19    0.31
  -3  -6 -12    0.09    0.25
   3   6  12    0.15    0.29
   3   6  12    0.21    0.31
  -3  -7   6    0.30    0.31
  -3  -7   6    0.89    0.42
  -3  -7   6    0.62    0.35
   3   7  -6    0.60    0.35
   3   7  -6    0.59    0.36
   3   7  -6    0.72    0.40
  -3  -7   5    1.46    0.45
  -3  -7   5    0.95    0.38
  -3  -7   5    0.81    0.35
   3   7  -5    1.13    0.40
   3   7  -5    0.95    0.36
   3   7  -5    1.15    0.40
   3   7  -5    1.22    0.40
  -3  -7   4    1.15    0.41
  -3  -7   4    1.16    0.38
   3   7  -4    1.17    0.38
   3   7  -4    1.18    0.38
   3   7  -4    1.27    0.38
   3   7  -4    1.04    0.38
   3   7  -4    1.19    0.37
  -3  -7   3   -0.02    0.20
  -3  -7   3    0.20    0.21
   3   7  -3   -0.09    0.15
   3   7  -3    0.09    0.20
   3   7  -3    0.43    0.25
   3   7  -3    0.25    0.23
   3   7  -3    0.09    0.19
  -3  -7   2    1.05    0.35
  -3  -7   2    1.15    0.31
  -3  -7   2    1.23    0.35
   3   7  -2    1.34    0.37
   3   7  -2    1.39    0.37
   3   7  -2    1.52    0.34
   3   7  -2    1.57    0.40
   3   7  -2    1.24    0.34
  -3  -7   1   12.42    0.84
  -3  -7   1   11.93    0.74
  -3  -7   1   11.98    0.82
   3   7  -1   14.08    0.87
   3   7  -1   11.85    0.81
   3   7  -1   13.76    0.88
   3   7  -1   13.58    0.77
  -3  -7   0    0.00    0.14
  -3  -7   0    0.01    0.16
  -3  -7   0    0.08    0.16
  -3  -7   0   -0.05    0.13
   3   7   0    0.10    0.20
   3   7   0    0.03    0.14
   3   7   0    0.12    0.19
   3   7   0    0.04    0.17
  -3  -7  -1    0.60    0.25
  -3  -7  -1    0.77    0.27
  -3  -7  -1    0.79    0.26
  -3  -7  -1    0.73    0.26
  -3  -7  -1    0.76    0.21
   3   7   1    0.67    0.26
   3   7   1    0.75    0.27
   3   7   1    1.02    0.31
   3   7   1    0.85    0.25
  -3  -7  -2   14.83    0.84
  -3  -7  -2   14.16    0.81
  -3  -7  -2   14.19    0.81
  -3  -7  -2   13.11    0.77
  -3  -7  -2   14.66    0.69
   3   7   2   15.96    0.85
   3   7   2   13.43    0.78
   3   7   2   15.25    0.85
   3   7   2   14.77    0.65
  -3  -7  -3    1.42    0.33
  -3  -7  -3    1.18    0.31
  -3  -7  -3    1.28    0.30
  -3  -7  -3    1.34    0.29
   3   7   3    1.53    0.36
   3   7   3    1.20    0.29
   3   7   3    1.73    0.37
   3   7   3    1.44    0.25
  -3  -7  -4    4.45    0.38
  -3  -7  -4    5.62    0.52
  -3  -7  -4    5.15    0.51
  -3  -7  -4    4.90    0.48
  -3  -7  -4    5.43    0.50
   3   7   4    5.52    0.54
   3   7   4    4.80    0.47
   3   7   4    4.91    0.51
  -3  -7  -5    0.07    0.14
  -3  -7  -5    0.01    0.13
  -3  -7  -5    0.10    0.17
  -3  -7  -5    0.01    0.13
  -3  -7  -5    0.01    0.15
   3   7   5   -0.06    0.16
   3   7   5    0.00    0.11
   3   7   5    0.08    0.20
   3   7   5    0.06    0.14
  -3  -7  -6    1.43    0.33
  -3  -7  -6    1.06    0.28
  -3  -7  -6    0.89    0.31
  -3  -7  -6    1.13    0.28
  -3  -7  -6    1.12    0.32
   3   7   6    0.76    0.30
   3   7   6    1.22    0.29
   3   7   6    1.29    0.36
   3   7   6    1.04    0.28
  -3  -7  -7    3.86    0.56
  -3  -7  -7    3.65    0.55
  -3  -7  -7    4.08    0.59
   3   7   7    4.49    0.62
   3   7   7    3.22    0.39
   3   7   7    3.73    0.56
   3   7   7    3.84    0.45
  -3  -7  -8    5.10    0.59
  -3  -7  -8    3.71    0.56
  -3  -7  -8    4.77    0.59
   3   7   8    5.66    0.63
   3   7   8    5.88    0.66
  -3  -7  -9    1.13    0.39
  -3  -7  -9    1.01    0.33
  -3  -7  -9    1.03    0.36
   3   7   9    1.55    0.42
   3   7   9    0.98    0.38
  -3  -7 -10    0.22    0.28
  -3  -7 -10    0.11    0.22
   3   7  10    0.14    0.25
   3   7  10    0.12    0.25
  -3  -7 -11   -0.04    0.23
  -3  -7 -11    0.32    0.29
   3   7  11    0.11    0.26
   3   7  11    0.20    0.26
  -3  -7 -12   -0.09    0.25
  -3  -7 -12   -0.05    0.27
   3   7  12    0.05    0.25
   3   7  12    0.10    0.27
  -3  -8   5    0.50    0.33
  -3  -8   5    0.21    0.29
   3   8  -5    0.28    0.31
   3   8  -5    0.46    0.32
   3   8  -5    0.81    0.42
   3   8  -5    0.42    0.33
  -3  -8   4    0.53    0.33
  -3  -8   4    0.63    0.34
   3   8  -4    0.84    0.37
   3   8  -4    0.67    0.34
   3   8  -4    0.96    0.40
   3   8  -4    0.86    0.38
  -3  -8   3    0.11    0.23
  -3  -8   3    0.13    0.21
   3   8  -3   -0.06    0.19
   3   8  -3    0.01    0.18
   3   8  -3   -0.07    0.20
   3   8  -3    0.12    0.23
  -3  -8   2    0.13    0.21
  -3  -8   2    0.22    0.23
   3   8  -2    0.30    0.24
   3   8  -2    0.30    0.23
   3   8  -2    0.77    0.33
   3   8  -2    0.44    0.27
  -3  -8   1    0.67    0.30
  -3  -8   1    0.85    0.30
  -3  -8   1    0.68    0.28
   3   8  -1    0.56    0.29
   3   8  -1    0.63    0.29
   3   8  -1    0.75    0.32
   3   8  -1    0.61    0.27
  -3  -8   0    6.99    0.68
  -3  -8   0    6.54    0.60
  -3  -8   0    6.48    0.64
   3   8   0    7.75    0.69
   3   8   0    7.32    0.68
   3   8   0    6.78    0.68
   3   8   0    7.08    0.59
  -3  -8  -1    0.10    0.18
  -3  -8  -1    0.10    0.16
  -3  -8  -1   -0.05    0.15
   3   8   1    0.00    0.18
   3   8   1   -0.05    0.12
   3   8   1    0.20    0.21
   3   8   1   -0.09    0.15
  -3  -8  -2    3.01    0.50
  -3  -8  -2    3.25    0.52
  -3  -8  -2    3.38    0.53
  -3  -8  -2    3.05    0.49
  -3  -8  -2    3.39    0.39
   3   8   2    3.36    0.54
   3   8   2    2.79    0.48
   3   8   2    3.72    0.57
  -3  -8  -3    0.67    0.26
  -3  -8  -3    0.40    0.23
  -3  -8  -3    0.12    0.17
  -3  -8  -3    0.44    0.21
   3   8   3    0.31    0.24
   3   8   3    0.36    0.20
   3   8   3    0.51    0.26
  -3  -8  -4    0.33    0.21
  -3  -8  -4    0.31    0.20
  -3  -8  -4    0.27    0.18
  -3  -8  -4    0.12    0.17
   3   8   4    0.35    0.24
   3   8   4    0.35    0.21
   3   8   4    0.25    0.21
  -3  -8  -5    0.98    0.30
  -3  -8  -5    0.23    0.20
  -3  -8  -5    0.44    0.21
  -3  -8  -5    0.41    0.24
   3   8   5    0.56    0.28
   3   8   5    0.52    0.24
   3   8   5    0.45    0.26
  -3  -8  -6    0.41    0.22
  -3  -8  -6    0.52    0.23
  -3  -8  -6    0.28    0.21
  -3  -8  -6    0.15    0.17
  -3  -8  -6    0.22    0.22
   3   8   6    0.64    0.31
   3   8   6    0.30    0.20
   3   8   6    0.23    0.24
   3   8   6    0.27    0.21
  -3  -8  -7    2.42    0.45
  -3  -8  -7    1.78    0.41
  -3  -8  -7    2.89    0.53
   3   8   7    2.38    0.50
   3   8   7    2.68    0.52
  -3  -8  -8    0.17    0.24
  -3  -8  -8    0.08    0.19
  -3  -8  -8    0.32    0.26
   3   8   8    0.14    0.22
   3   8   8    0.14    0.25
  -3  -8  -9    0.03    0.23
  -3  -8  -9    0.17    0.22
  -3  -8  -9    0.08    0.21
   3   8   9    0.14    0.24
   3   8   9    0.39    0.30
  -3  -8 -10    0.26    0.28
  -3  -8 -10    0.10    0.24
  -3  -8 -10    0.55    0.33
   3   8  10    0.29    0.28
   3   8  10    0.18    0.25
  -3  -8 -11    0.08    0.27
  -3  -8 -11   -0.11    0.23
   3   8  11    0.02    0.26
   3   8  11    0.02    0.26
  -3  -9   4   -0.24    0.22
  -3  -9   4    0.07    0.26
   3   9  -4   -0.01    0.26
   3   9  -4   -0.02    0.25
   3   9  -4   -0.09    0.26
   3   9  -4    0.00    0.26
  -3  -9   3   -0.07    0.24
  -3  -9   3    0.42    0.30
   3   9  -3    0.11    0.25
   3   9  -3    0.37    0.31
   3   9  -3    0.33    0.31
   3   9  -3    0.01    0.26
  -3  -9   2    0.53    0.33
  -3  -9   2    0.36    0.29
   3   9  -2    0.60    0.34
   3   9  -2    0.61    0.31
   3   9  -2    0.37    0.29
   3   9  -2    0.41    0.30
  -3  -9   1    5.47    0.66
  -3  -9   1    4.91    0.59
  -3  -9   1    4.75    0.72
   3   9  -1    5.17    0.64
   3   9  -1    5.24    0.65
   3   9  -1    6.06    0.69
   3   9  -1    5.53    0.61
  -3  -9   0    4.32    0.68
  -3  -9   0    3.24    0.55
  -3  -9   0    3.09    0.57
   3   9   0    4.05    0.65
   3   9   0    3.58    0.60
   3   9   0    3.98    0.64
  -3  -9  -1   -0.07    0.17
  -3  -9  -1    0.02    0.19
  -3  -9  -1   -0.08    0.15
   3   9   1   -0.13    0.19
   3   9   1   -0.06    0.13
   3   9   1    0.06    0.22
  -3  -9  -2    0.30    0.25
  -3  -9  -2    0.44    0.25
  -3  -9  -2    0.46    0.26
   3   9   2    0.72    0.32
   3   9   2    0.70    0.29
   3   9   2    0.37    0.26
  -3  -9  -3    2.82    0.52
  -3  -9  -3    2.41    0.47
   3   9   3    2.83    0.53
   3   9   3    2.22    0.45
   3   9   3    2.61    0.52
  -3  -9  -4    0.57    0.27
  -3  -9  -4    0.52    0.26
  -3  -9  -4    0.53    0.26
   3   9   4    0.49    0.28
   3   9   4    0.96    0.31
   3   9   4    0.40    0.25
  -3  -9  -5    0.23    0.19
  -3  -9  -5    0.00    0.14
  -3  -9  -5   -0.01    0.17
   3   9   5   -0.10    0.21
   3   9   5    0.02    0.15
   3   9   5   -0.02    0.21
  -3  -9  -6    0.07    0.19
  -3  -9  -6    0.19    0.20
  -3  -9  -6   -0.08    0.17
   3   9   6    0.13    0.25
   3   9   6   -0.05    0.14
   3   9   6    0.04    0.22
  -3  -9  -7    0.25    0.23
  -3  -9  -7    0.45    0.27
   3   9   7    0.27    0.28
   3   9   7    0.66    0.35
  -3  -9  -8    1.31    0.41
  -3  -9  -8    1.62    0.45
   3   9   8    1.95    0.49
   3   9   8    1.88    0.49
  -3  -9  -9    0.22    0.26
  -3  -9  -9    0.06    0.23
  -3  -9  -9    0.13    0.26
   3   9   9    0.19    0.24
   3   9   9    0.26    0.31
  -3  -9 -10    0.01    0.26
  -3  -9 -10   -0.07    0.22
  -3  -9 -10   -0.05    0.24
   3   9  10    0.10    0.25
   3   9  10    0.21    0.32
  -3  -9 -11   -0.03    0.29
  -3  -9 -11    0.01    0.26
   3   9  11    0.25    0.33
  -3 -10   2    0.08    0.26
  -3 -10   2   -0.01    0.23
   3  10  -2   -0.23    0.24
   3  10  -2    0.06    0.25
   3  10  -2   -0.13    0.25
  -3 -10   1    0.24    0.32
  -3 -10   1    0.47    0.33
   3  10  -1    0.19    0.29
   3  10  -1    0.47    0.32
   3  10  -1    0.80    0.38
  -3 -10   0    5.65    0.82
  -3 -10   0    5.60    0.67
  -3 -10   0    3.62    0.66
   3  10   0    5.27    0.77
   3  10   0    5.38    0.79
  -3 -10  -1    0.03    0.22
  -3 -10  -1    0.37    0.26
  -3 -10  -1    0.09    0.21
   3  10   1    0.44    0.31
   3  10   1    0.60    0.33
   3  10   1    0.21    0.27
  -3 -10  -2    0.06    0.23
  -3 -10  -2    0.13    0.19
   3  10   2   -0.09    0.19
   3  10   2    0.05    0.19
   3  10   2    0.28    0.28
  -3 -10  -3    0.79    0.33
  -3 -10  -3    0.74    0.32
   3  10   3    1.14    0.39
   3  10   3    0.94    0.34
   3  10   3    1.09    0.38
  -3 -10  -4    0.40    0.27
  -3 -10  -4    0.46    0.26
   3  10   4    0.46    0.30
   3  10   4    0.53    0.30
   3  10   4    0.56    0.32
  -3 -10  -5   -0.08    0.17
  -3 -10  -5   -0.09    0.16
   3  10   5    0.02    0.23
   3  10   5   -0.19    0.15
   3  10   5   -0.06    0.23
  -3 -10  -6    0.01    0.20
  -3 -10  -6    0.03    0.20
  -3 -10  -6    0.18    0.24
   3  10   6   -0.15    0.21
   3  10   6   -0.03    0.19
   3  10   6   -0.17    0.22
  -3 -10  -7    0.05    0.20
  -3 -10  -7   -0.04    0.23
   3  10   7   -0.10    0.21
   3  10   7   -0.08    0.27
  -3 -10  -8    0.42    0.30
  -3 -10  -8    0.72    0.36
   3  10   8    0.38    0.33
   3  10   8    0.39    0.36
  -3 -10  -9    0.41    0.31
  -3 -10  -9    0.10    0.28
   3  10   9    0.22    0.32
  -3 -10 -10    0.27    0.31
  -3 -10 -10    0.07    0.28
   3  10  10    0.19    0.32
  -3 -11   0    1.01    0.43
  -3 -11   0    0.72    0.37
   3  11   0    0.75    0.40
   3  11   0    1.00    0.41
   3  11   0    1.33    0.50
  -3 -11  -1    1.26    0.47
  -3 -11  -1    1.70    0.50
  -3 -11  -1    1.39    0.46
   3  11   1    1.72    0.52
   3  11   1    1.16    0.43
   3  11   1    1.34    0.47
  -3 -11  -2    0.23    0.27
  -3 -11  -2    0.01    0.21
   3  11   2    0.03    0.28
   3  11   2    0.16    0.25
   3  11   2    0.14    0.31
  -3 -11  -3    0.13    0.26
  -3 -11  -3    0.10    0.25
   3  11   3    0.19    0.31
   3  11   3    0.12    0.23
   3  11   3    0.11    0.30
  -3 -11  -4    0.10    0.27
  -3 -11  -4    0.16    0.23
   3  11   4    0.21    0.28
   3  11   4    0.15    0.25
   3  11   4    0.15    0.30
  -3 -11  -5    0.19    0.26
  -3 -11  -5    0.02    0.21
   3  11   5    0.06    0.30
   3  11   5    0.00    0.22
   3  11   5   -0.16    0.23
  -3 -11  -6   -0.15    0.20
   3  11   6   -0.09    0.25
   3  11   6   -0.19    0.26
  -3 -11  -7    0.08    0.23
  -3 -11  -7    0.15    0.28
   3  11   7    0.03    0.25
   3  11   7   -0.07    0.31
  -3 -11  -8    0.05    0.24
  -3 -11  -8   -0.10    0.26
   3  11   8    0.06    0.32
  -3 -12  -3    0.44    0.34
  -3 -12  -3    0.78    0.38
  -3 -12  -4    0.23    0.30
  -3 -12  -4    0.33    0.30
   3  12   4    0.44    0.37
   3  12   4    0.35    0.31
   3  12   4    0.11    0.33
  -3 -12  -5    0.42    0.32
  -3 -12  -5    0.41    0.34
   3  12   5    0.15    0.35
   3  12   5    0.29    0.37
  -4   9   5    0.32    0.32
  -4   9   5    0.28    0.31
  -4   9   5    0.30    0.32
   4  -9  -5    0.26    0.29
  -4   9   4    0.14    0.27
  -4   9   4    0.10    0.27
  -4   9   4    0.10    0.29
   4  -9  -4    0.20    0.29
  -4   9   3    0.17    0.29
  -4   9   3    0.02    0.28
  -4   9   3   -0.01    0.24
   4  -9  -3   -0.03    0.24
  -4   9   2    0.04    0.26
  -4   9   2    0.12    0.28
  -4   9   2    0.12    0.27
  -4   9   2    0.19    0.27
   4  -9  -2    0.14    0.29
   4  -9  -2   -0.02    0.24
  -4   9   1    0.23    0.27
  -4   9   1    0.20    0.29
  -4   9   1    0.19    0.29
   4  -9  -1    0.29    0.31
   4  -9  -1    0.46    0.32
  -4   9   0    0.26    0.32
  -4   9   0    0.54    0.36
  -4   9   0    0.89    0.43
   4  -9   0    0.20    0.30
   4  -9   0    0.45    0.31
  -4   9  -1    0.05    0.29
  -4   9  -1    0.10    0.30
  -4   9  -1    0.10    0.27
   4  -9   1    0.07    0.27
   4  -9   2    0.12    0.26
  -4   8   7    0.15    0.29
  -4   8   7    0.10    0.27
  -4   8   7    0.11    0.28
   4  -8  -7   -0.03    0.27
   4  -8  -7   -0.02    0.29
  -4   8   6    0.32    0.29
  -4   8   6   -0.05    0.25
  -4   8   6    0.06    0.27
   4  -8  -6   -0.07    0.26
   4  -8  -6   -0.23    0.26
  -4   8   5    0.13    0.26
  -4   8   5    0.23    0.28
  -4   8   5   -0.02    0.24
   4  -8  -5    0.05    0.24
   4  -8  -5    0.08    0.28
  -4   8   4   -0.03    0.22
  -4   8   4    0.09    0.22
  -4   8   4   -0.06    0.19
   4  -8  -4    0.11    0.22
   4  -8  -4   -0.15    0.22
  -4   8   3    0.14    0.27
  -4   8   3   -0.05    0.22
  -4   8   3   -0.22    0.20
   4  -8  -3    0.01    0.21
  -4   8   2   -0.04    0.23
  -4   8   2   -0.12    0.20
  -4   8   2    0.03    0.23
  -4   8   2   -0.17    0.23
   4  -8  -2    0.05    0.21
   4  -8  -2    0.03    0.20
  -4   8   1    0.31    0.31
  -4   8   1    0.46    0.30
  -4   8   1    0.62    0.33
  -4   8   1    0.82    0.38
   4  -8  -1    0.98    0.39
   4  -8  -1    0.59    0.31
  -4   8   0   11.59    0.91
  -4   8   0    9.94    0.88
  -4   8   0   10.57    0.93
  -4   8   0    8.82    0.87
   4  -8   0   10.44    0.90
   4  -8   0    9.56    0.87
  -4   8  -1    0.62    0.34
  -4   8  -1    0.25    0.29
  -4   8  -1    0.07    0.24
   4  -8   1    0.48    0.32
   4  -8   1    0.38    0.28
  -4   8  -2    0.00    0.22
  -4   8  -2   -0.04    0.22
  -4   8  -2    0.01    0.24
   4  -8   2    0.07    0.22
  -4   8  -3   -0.01    0.26
  -4   8  -3    0.00    0.23
  -4   8  -3    0.30    0.29
   4  -8   3    0.16    0.25
  -4   8  -4   -0.06    0.24
  -4   8  -4    0.18    0.27
   4  -8   4   -0.06    0.25
  -4   7   8    1.37    0.46
  -4   7   8    1.35    0.48
  -4   7   8    1.12    0.45
   4  -7  -8    1.04    0.43
   4  -7  -8    1.29    0.48
   4  -7  -8    1.21    0.48
  -4   7   7    1.21    0.43
  -4   7   7    1.14    0.41
  -4   7   7    1.06    0.45
   4  -7  -7    1.36    0.44
   4  -7  -7    1.01    0.41
   4  -7  -7    1.41    0.47
  -4   7   6    0.01    0.21
  -4   7   6    0.02    0.24
  -4   7   6    0.03    0.20
   4  -7  -6    0.08    0.25
   4  -7  -6   -0.06    0.22
   4  -7  -6    0.10    0.28
  -4   7   5    0.21    0.23
  -4   7   5    0.02    0.20
  -4   7   5    0.16    0.26
   4  -7  -5    0.04    0.21
   4  -7  -5   -0.08    0.18
   4  -7  -5    0.12    0.25
  -4   7   4    0.24    0.23
  -4   7   4    0.11    0.21
  -4   7   4    0.19    0.24
  -4   7   4    0.44    0.30
   4  -7  -4    0.36    0.26
   4  -7  -4    0.56    0.30
   4  -7  -4    0.32    0.28
  -4   7   3   -0.11    0.17
  -4   7   3    0.08    0.19
  -4   7   3    0.05    0.22
   4  -7  -3   -0.04    0.19
   4  -7  -3   -0.07    0.19
  -4   7   2    0.45    0.28
  -4   7   2    0.56    0.27
  -4   7   2    0.12    0.23
  -4   7   2    0.29    0.26
   4  -7  -2    0.26    0.24
   4  -7  -2    0.13    0.21
   4  -7  -2    0.28    0.26
  -4   7   1    1.64    0.41
  -4   7   1    1.16    0.36
  -4   7   1    1.39    0.41
  -4   7   1    0.86    0.36
   4  -7  -1    1.13    0.37
   4  -7  -1    0.53    0.27
  -4   7   0    2.26    0.47
  -4   7   0    3.20    0.58
  -4   7   0    2.44    0.52
  -4   7   0    2.29    0.50
   4  -7   0    2.84    0.54
   4  -7   0    2.01    0.47
  -4   7  -1    6.08    0.65
  -4   7  -1    5.34    0.65
  -4   7  -1    5.42    0.64
  -4   7  -1    4.62    0.70
   4  -7   1    6.05    0.65
   4  -7   1    4.53    0.68
  -4   7  -2    0.15    0.25
  -4   7  -2    0.08    0.22
  -4   7  -2    0.28    0.25
  -4   7  -2    0.09    0.25
   4  -7   2    0.26    0.25
   4  -7   2    0.06    0.20
  -4   7  -3    0.10    0.25
  -4   7  -3   -0.01    0.23
  -4   7  -3    0.28    0.27
   4  -7   3    0.15    0.23
  -4   7  -4    0.15    0.25
  -4   7  -4    0.06    0.24
  -4   7  -4    0.21    0.28
   4  -7   4    0.07    0.24
  -4   7  -5    0.12    0.29
  -4   7  -5    0.02    0.25
  -4   7  -5   -0.01    0.23
   4  -7   5    0.04    0.23
   4  -7   6   -0.01    0.32
   4  -7   6    0.05    0.26
  -4   6   8    0.43    0.33
  -4   6   8    0.16    0.27
  -4   6   8    0.31    0.31
   4  -6  -8    0.09    0.28
   4  -6  -8    0.31    0.30
   4  -6  -8    0.13    0.30
  -4   6   7   -0.04    0.23
  -4   6   7    0.26    0.29
  -4   6   7    0.19    0.26
   4  -6  -7    0.05    0.24
   4  -6  -7    0.12    0.26
   4  -6  -7    0.24    0.28
  -4   6   6    0.38    0.27
  -4   6   6    0.32    0.24
  -4   6   6   -0.01    0.20
   4  -6  -6    0.07    0.24
   4  -6  -6    0.08    0.23
   4  -6  -6    0.10    0.27
  -4   6   5   -0.04    0.20
  -4   6   5    0.23    0.23
  -4   6   5    0.15    0.22
  -4   6   5    0.00    0.21
   4  -6  -5   -0.14    0.18
   4  -6  -5   -0.02    0.18
   4  -6  -5    0.07    0.22
  -4   6   4    0.02    0.17
  -4   6   4    0.01    0.18
  -4   6   4    0.05    0.17
  -4   6   4    0.06    0.19
   4  -6  -4    0.05    0.19
   4  -6  -4    0.00    0.17
   4  -6  -4    0.06    0.19
  -4   6   3    0.08    0.19
  -4   6   3    0.17    0.20
  -4   6   3    0.14    0.19
  -4   6   3    0.07    0.20
  -4   6   3    0.15    0.21
   4  -6  -3    0.07    0.19
   4  -6  -3    0.05    0.18
   4  -6  -3    0.14    0.17
   4  -6  -3    0.00    0.20
  -4   6   2   -0.05    0.14
  -4   6   2    0.10    0.19
  -4   6   2   -0.05    0.17
  -4   6   2   -0.01    0.16
  -4   6   2   -0.11    0.16
   4  -6  -2    0.11    0.17
   4  -6  -2    0.14    0.18
   4  -6  -2   -0.01    0.14
   4  -6  -2   -0.04    0.18
  -4   6   1    0.47    0.23
  -4   6   1    0.55    0.28
  -4   6   1    0.69    0.28
  -4   6   1    0.86    0.31
  -4   6   1    0.89    0.34
   4  -6  -1    0.49    0.22
   4  -6  -1    0.50    0.27
   4  -6  -1    0.59    0.26
   4  -6  -1    0.75    0.27
  -4   6   0    1.62    0.38
  -4   6   0    0.98    0.33
  -4   6   0    1.02    0.35
  -4   6   0    0.81    0.32
   4  -6   0    1.97    0.42
   4  -6   0    1.61    0.38
  -4   6  -1   19.27    0.96
  -4   6  -1   18.56    1.05
  -4   6  -1   18.57    1.07
  -4   6  -1   17.15    1.03
   4  -6   1   17.83    0.98
   4  -6   1   17.50    1.02
  -4   6  -2    0.12    0.22
  -4   6  -2    0.33    0.26
  -4   6  -2    0.67    0.32
  -4   6  -2    0.42    0.29
   4  -6   2    0.28    0.23
   4  -6   2    0.31    0.23
  -4   6  -3    0.49    0.27
  -4   6  -3    0.55    0.31
  -4   6  -3    0.73    0.32
  -4   6  -3    0.49    0.29
   4  -6   3    0.25    0.24
  -4   6  -4    0.68    0.33
  -4   6  -4    0.81    0.35
  -4   6  -4    0.55    0.29
   4  -6   4    0.65    0.31
   4  -6   4    0.57    0.30
  -4   6  -5    0.06    0.25
  -4   6  -5   -0.02    0.21
  -4   6  -5   -0.01    0.23
   4  -6   5    0.10    0.23
   4  -6   5    0.06    0.22
  -4   6  -6   -0.05    0.26
  -4   6  -6    0.01    0.25
  -4   6  -6   -0.17    0.19
   4  -6   6   -0.17    0.23
   4  -6   6    0.05    0.25
  -4   6  -7    0.00    0.27
  -4   6  -7   -0.01    0.26
  -4   6  -7   -0.20    0.24
   4  -6   7   -0.17    0.26
   4  -6   7    0.09    0.25
  -4   5   9   -0.11    0.21
  -4   5   9    0.11    0.26
  -4   5   9    0.04    0.27
   4  -5  -9    0.00    0.27
   4  -5  -9   -0.18    0.26
  -4   5   8    0.01    0.21
  -4   5   8   -0.19    0.19
  -4   5   8    0.10    0.26
   4  -5  -8    0.04    0.26
   4  -5  -8   -0.02    0.24
   4  -5  -8   -0.07    0.21
  -4   5   7    0.42    0.27
  -4   5   7    0.32    0.25
  -4   5   7    0.63    0.33
   4  -5  -7    0.19    0.25
   4  -5  -7    0.66    0.32
   4  -5  -7    0.30    0.30
  -4   5   6    4.90    0.59
  -4   5   6    4.50    0.69
  -4   5   6    3.56    0.62
   4  -5  -6    4.18    0.65
   4  -5  -6    4.38    0.68
  -4   5   5    2.59    0.49
  -4   5   5    3.07    0.51
  -4   5   5    2.90    0.54
  -4   5   5    2.73    0.52
   4  -5  -5    3.06    0.53
   4  -5  -5    3.33    0.58
   4  -5  -5    3.32    0.58
  -4   5   4    2.92    0.50
  -4   5   4    3.03    0.49
  -4   5   4    3.24    0.55
  -4   5   4    3.12    0.55
   4  -5  -4    3.72    0.55
   4  -5  -4    2.93    0.52
   4  -5  -4    3.01    0.52
  -4   5   3    0.53    0.24
  -4   5   3    0.74    0.26
  -4   5   3    0.88    0.27
  -4   5   3    0.67    0.29
  -4   5   3    0.71    0.29
   4  -5  -3    1.06    0.30
   4  -5  -3    0.85    0.31
   4  -5  -3    0.86    0.25
   4  -5  -3    1.04    0.32
  -4   5   2    0.78    0.25
  -4   5   2    1.23    0.31
  -4   5   2    1.41    0.32
  -4   5   2    1.12    0.33
  -4   5   2    1.41    0.37
   4  -5  -2    1.35    0.32
   4  -5  -2    1.02    0.32
   4  -5  -2    1.23    0.30
   4  -5  -2    1.08    0.31
  -4   5   1    1.51    0.33
  -4   5   1    1.78    0.35
  -4   5   1    1.92    0.38
  -4   5   1    1.72    0.40
  -4   5   1    1.30    0.36
   4  -5  -1    1.66    0.34
   4  -5  -1    1.54    0.36
   4  -5  -1    1.32    0.31
   4  -5  -1    1.48    0.33
  -4   5   0    0.04    0.15
  -4   5   0    0.03    0.16
  -4   5   0   -0.04    0.14
  -4   5   0    0.00    0.17
  -4   5   0    0.00    0.17
   4  -5   0    0.05    0.18
   4  -5   0    0.04    0.15
   4  -5   0   -0.01    0.14
  -4   5  -1    5.35    0.48
  -4   5  -1    6.17    0.52
  -4   5  -1    4.41    0.52
  -4   5  -1    5.61    0.57
  -4   5  -1    4.45    0.51
   4  -5   1    4.98    0.51
   4  -5   1    4.69    0.51
   4  -5   1    5.30    0.46
  -4   5  -2   15.70    0.81
  -4   5  -2   13.68    0.88
  -4   5  -2   14.06    0.90
  -4   5  -2   12.38    0.83
   4  -5   2   12.75    0.70
   4  -5   2   13.78    0.80
   4  -5   2   12.58    0.83
  -4   5  -3   -0.07    0.15
  -4   5  -3    0.01    0.19
  -4   5  -3    0.24    0.22
  -4   5  -3    0.20    0.20
   4  -5   3    0.00    0.16
   4  -5   3    0.12    0.17
   4  -5   3    0.03    0.15
  -4   5  -4    1.84    0.40
  -4   5  -4    1.71    0.42
  -4   5  -4    1.30    0.39
  -4   5  -4    1.64    0.42
   4  -5   4    1.35    0.36
   4  -5   4    1.29    0.37
  -4   5  -5    3.63    0.56
  -4   5  -5    3.51    0.61
  -4   5  -5    3.36    0.61
  -4   5  -5    2.92    0.55
   4  -5   5    3.41    0.57
   4  -5   5    3.31    0.58
  -4   5  -6    1.12    0.40
  -4   5  -6    1.10    0.40
  -4   5  -6    1.17    0.40
   4  -5   6    1.00    0.36
   4  -5   6    1.42    0.42
  -4   5  -7    0.06    0.25
  -4   5  -7   -0.09    0.24
  -4   5  -7   -0.04    0.20
   4  -5   7   -0.04    0.25
   4  -5   7    0.00    0.20
  -4   5  -8    0.32    0.33
  -4   5  -8   -0.02    0.29
  -4   5  -8    0.01    0.26
   4  -5   8    0.11    0.29
   4  -5   8    0.25    0.29
  -4   4   9    1.81    0.49
  -4   4   9    1.45    0.48
  -4   4   9    1.51    0.49
   4  -4  -9    2.03    0.54
   4  -4  -9    2.02    0.56
  -4   4   8    0.04    0.22
  -4   4   8   -0.02    0.21
  -4   4   8    0.32    0.28
   4  -4  -8    0.01    0.21
   4  -4  -8    0.08    0.25
   4  -4  -8    0.04    0.25
  -4   4   7   -0.06    0.18
  -4   4   7   -0.08    0.18
  -4   4   7    0.03    0.22
   4  -4  -7   -0.02    0.19
   4  -4  -7   -0.13    0.19
   4  -4  -7    0.12    0.24
  -4   4   6    6.65    0.64
  -4   4   6    5.67    0.63
  -4   4   6    5.79    0.65
   4  -4  -6    7.65    0.69
   4  -4  -6    6.31    0.67
  -4   4   5    1.09    0.33
  -4   4   5    0.97    0.31
  -4   4   5    1.36    0.38
  -4   4   5    1.38    0.38
   4  -4  -5    1.66    0.40
   4  -4  -5    1.34    0.37
   4  -4  -5    1.04    0.36
  -4   4   4    0.26    0.20
  -4   4   4    0.43    0.22
  -4   4   4    0.58    0.25
  -4   4   4    0.41    0.25
   4  -4  -4    0.42    0.24
   4  -4  -4    0.50    0.26
   4  -4  -4    0.47    0.25
  -4   4   3    0.79    0.26
  -4   4   3    0.50    0.21
  -4   4   3    0.45    0.20
  -4   4   3    0.69    0.26
  -4   4   3    0.71    0.29
   4  -4  -3    0.51    0.24
   4  -4  -3    0.71    0.27
   4  -4  -3    0.52    0.21
   4  -4  -3    0.99    0.30
  -4   4   2   -0.01    0.13
  -4   4   2   -0.06    0.13
  -4   4   2    0.02    0.15
  -4   4   2    0.06    0.14
  -4   4   2   -0.03    0.16
   4  -4  -2    0.02    0.14
   4  -4  -2    0.08    0.17
   4  -4  -2    0.14    0.15
   4  -4  -2   -0.08    0.14
  -4   4   1    1.41    0.30
  -4   4   1    1.66    0.31
  -4   4   1    1.41    0.32
  -4   4   1    1.28    0.33
  -4   4   1    1.54    0.32
  -4   4   1    1.50    0.35
   4  -4  -1    1.52    0.34
   4  -4  -1    1.37    0.30
   4  -4  -1    1.53    0.32
  -4   4   0    7.73    0.54
  -4   4   0    9.07    0.56
  -4   4   0    8.28    0.60
  -4   4   0    9.16    0.66
  -4   4   0    8.38    0.56
  -4   4   0    8.48    0.65
   4  -4   0    8.25    0.62
   4  -4   0    8.34    0.60
   4  -4   0    7.68    0.55
  -4   4  -1   10.02    0.60
  -4   4  -1   10.06    0.58
  -4   4  -1    9.77    0.68
  -4   4  -1   10.17    0.70
  -4   4  -1   10.17    0.60
  -4   4  -1    9.64    0.68
   4  -4   1    9.01    0.48
   4  -4   1   10.00    0.65
   4  -4   1    9.59    0.67
   4  -4   1   10.35    0.60
  -4   4  -2   12.21    0.66
  -4   4  -2   13.00    0.65
  -4   4  -2   11.27    0.75
  -4   4  -2   12.70    0.81
  -4   4  -2   12.21    0.61
  -4   4  -2   10.96    0.73
   4  -4   2   11.38    0.61
   4  -4   2   11.76    0.69
   4  -4   2   11.92    0.77
   4  -4   2   12.54    0.62
  -4   4  -3    9.49    0.60
  -4   4  -3   10.32    0.62
  -4   4  -3    8.44    0.67
  -4   4  -3    9.51    0.72
  -4   4  -3    9.29    0.69
   4  -4   3    8.49    0.60
   4  -4   3    9.17    0.62
   4  -4   3    9.16    0.70
  -4   4  -4    6.09    0.51
  -4   4  -4    6.82    0.55
  -4   4  -4    6.86    0.66
  -4   4  -4    5.91    0.58
   4  -4   4    6.37    0.57
   4  -4   4    5.48    0.57
  -4   4  -5    2.50    0.44
  -4   4  -5    2.50    0.48
  -4   4  -5    2.04    0.45
  -4   4  -5    2.42    0.47
   4  -4   5    2.23    0.44
   4  -4   5    2.44    0.48
  -4   4  -6    0.29    0.24
  -4   4  -6    0.09    0.24
  -4   4  -6    0.01    0.21
  -4   4  -6    0.07    0.20
   4  -4   6    0.30    0.26
   4  -4   6    0.00    0.19
  -4   4  -7    0.65    0.32
  -4   4  -7    0.35    0.27
  -4   4  -7    0.55    0.30
   4  -4   7    0.08    0.25
   4  -4   7    0.22    0.24
  -4   4  -8   -0.08    0.22
  -4   4  -8    0.07    0.24
  -4   4  -8    0.10    0.23
   4  -4   8   -0.05    0.22
   4  -4   8    0.09    0.22
  -4   4  -9    0.00    0.28
  -4   4  -9   -0.01    0.31
  -4   4  -9   -0.09    0.26
   4  -4   9    0.15    0.29
   4  -4   9    0.05    0.26
  -4   3   9    0.03    0.22
  -4   3   9    0.05    0.25
  -4   3   9    0.22    0.28
   4  -3  -9    0.15    0.26
   4  -3  -9    0.03    0.22
   4  -3  -9   -0.01    0.25
  -4   3   8    0.21    0.26
  -4   3   8   -0.10    0.18
  -4   3   8    0.40    0.29
   4  -3  -8    0.20    0.25
   4  -3  -8    0.21    0.27
  -4   3   7   -0.07    0.15
  -4   3   7   -0.17    0.14
  -4   3   7   -0.02    0.16
   4  -3  -7    0.10    0.20
   4  -3  -7    0.17    0.22
   4  -3  -7    0.05    0.21
  -4   3   6    3.64    0.59
  -4   3   6    3.49    0.54
  -4   3   6    3.54    0.58
  -4   3   6    3.39    0.59
   4  -3  -6    3.27    0.57
   4  -3  -6    3.60    0.55
   4  -3  -6    3.34    0.56
  -4   3   5    5.22    0.56
  -4   3   5    4.10    0.46
  -4   3   5    4.68    0.53
  -4   3   5    4.09    0.51
   4  -3  -5    5.06    0.57
   4  -3  -5    3.91    0.57
   4  -3  -5    4.49    0.63
  -4   3   4    3.10    0.49
  -4   3   4    3.46    0.41
  -4   3   4    3.48    0.52
  -4   3   4    3.46    0.52
   4  -3  -4    3.78    0.54
   4  -3  -4    3.21    0.51
   4  -3  -4    3.12    0.50
  -4   3   3    0.65    0.24
  -4   3   3    0.74    0.23
  -4   3   3    0.77    0.21
  -4   3   3    0.73    0.25
  -4   3   3    0.71    0.26
   4  -3  -3    0.67    0.25
   4  -3  -3    0.39    0.22
   4  -3  -3    0.59    0.19
   4  -3  -3    0.63    0.24
  -4   3   2    6.21    0.50
  -4   3   2    6.42    0.45
  -4   3   2    6.92    0.48
  -4   3   2    5.78    0.52
  -4   3   2    5.61    0.51
  -4   3   2    6.45    0.55
   4  -3  -2    6.02    0.50
   4  -3  -2    6.00    0.52
   4  -3  -2    6.30    0.47
   4  -3  -2    5.92    0.53
  -4   3   1    2.61    0.38
  -4   3   1    2.86    0.32
  -4   3   1    3.01    0.35
  -4   3   1    2.45    0.40
  -4   3   1    2.83    0.40
  -4   3   1    2.92    0.44
   4  -3  -1    2.80    0.42
   4  -3  -1    3.00    0.35
   4  -3  -1    3.27    0.37
  -4   3   0   30.92    1.02
  -4   3   0   26.55    0.78
  -4   3   0   31.40    1.05
  -4   3   0   31.94    1.12
  -4   3   0   31.47    1.02
  -4   3   0   31.96    1.09
   4  -3   0   30.85    0.61
   4  -3   0   33.04    1.11
   4  -3   0   32.15    1.07
   4  -3   0   34.96    1.07
  -4   3  -1    0.28    0.17
  -4   3  -1    0.00    0.07
  -4   3  -1    0.41    0.20
  -4   3  -1    0.58    0.23
  -4   3  -1    0.38    0.17
  -4   3  -1    0.53    0.21
   4  -3   1    0.43    0.14
   4  -3   1    0.62    0.22
   4  -3   1    0.65    0.23
   4  -3   1    0.53    0.19
  -4   3  -2    3.51    0.37
  -4   3  -2    0.00    0.07
  -4   3  -2    3.21    0.46
  -4   3  -2    4.03    0.46
  -4   3  -2    3.12    0.34
  -4   3  -2    3.95    0.42
   4  -3   2    3.83    0.35
   4  -3   2    3.27    0.38
   4  -3   2    3.15    0.39
   4  -3   2    3.42    0.35
  -4   3  -3   28.40    0.98
  -4   3  -3   30.57    0.90
  -4   3  -3   27.63    1.12
  -4   3  -3   30.32    1.15
  -4   3  -3   28.03    0.87
  -4   3  -3   27.67    1.07
   4  -3   3   27.97    0.95
   4  -3   3   30.14    0.99
   4  -3   3   27.70    1.11
  -4   3  -4    0.13    0.16
  -4   3  -4   -0.07    0.12
  -4   3  -4    0.15    0.18
  -4   3  -4    0.08    0.17
  -4   3  -4    0.08    0.17
   4  -3   4    0.11    0.16
   4  -3   4    0.05    0.14
   4  -3   4   -0.20    0.12
  -4   3  -5    1.84    0.36
  -4   3  -5    1.90    0.34
  -4   3  -5    1.62    0.39
  -4   3  -5    2.11    0.45
  -4   3  -5    1.67    0.38
   4  -3   5    2.01    0.40
   4  -3   5    1.73    0.38
  -4   3  -6    4.16    0.47
  -4   3  -6    4.90    0.51
  -4   3  -6    4.22    0.52
  -4   3  -6    4.39    0.63
  -4   3  -6    3.72    0.56
   4  -3   6    3.81    0.46
   4  -3   6    3.82    0.57
   4  -3   6    3.76    0.57
  -4   3  -7    0.18    0.21
  -4   3  -7    0.20    0.23
  -4   3  -7    0.05    0.22
  -4   3  -7   -0.05    0.18
   4  -3   7    0.26    0.22
   4  -3   7    0.15    0.23
   4  -3   7    0.09    0.20
  -4   3  -8   -0.17    0.21
  -4   3  -8   -0.02    0.24
  -4   3  -8   -0.05    0.22
   4  -3   8    0.12    0.24
   4  -3   8    0.12    0.20
  -4   3  -9    0.46    0.33
  -4   3  -9    0.28    0.29
  -4   3  -9    0.14    0.27
   4  -3   9    0.55    0.34
   4  -3   9   -0.09    0.21
  -4   3 -10    0.95    0.46
  -4   3 -10    0.69    0.39
   4  -3  10    0.74    0.39
  -4   2   9    1.01    0.39
  -4   2   9    0.84    0.37
  -4   2   9    1.28    0.47
   4  -2  -9    1.20    0.43
   4  -2  -9    1.55    0.48
   4  -2  -9    1.30    0.46
  -4   2   8    1.35    0.40
  -4   2   8    1.59    0.45
  -4   2   8    1.42    0.43
   4  -2  -8    1.55    0.46
   4  -2  -8    1.96    0.48
   4  -2  -8    1.87    0.50
  -4   2   7    0.35    0.24
  -4   2   7    0.11    0.19
  -4   2   7    0.07    0.19
   4  -2  -7    0.13    0.20
   4  -2  -7    0.22    0.21
   4  -2  -7    0.22    0.23
  -4   2   6   -0.05    0.16
  -4   2   6   -0.09    0.12
  -4   2   6    0.09    0.17
  -4   2   6   -0.08    0.14
   4  -2  -6    0.08    0.18
   4  -2  -6    0.06    0.18
   4  -2  -6    0.03    0.16
  -4   2   5    4.24    0.60
  -4   2   5    5.16    0.51
  -4   2   5    5.01    0.55
  -4   2   5    4.75    0.52
   4  -2  -5    4.47    0.54
   4  -2  -5    4.52    0.51
   4  -2  -5    3.97    0.57
  -4   2   4   36.02    1.28
  -4   2   4   38.91    1.19
  -4   2   4   36.21    1.29
  -4   2   4   38.11    1.31
   4  -2  -4   38.10    1.32
   4  -2  -4   38.73    1.28
   4  -2  -4   38.56    1.34
  -4   2   3   -0.07    0.11
  -4   2   3    0.03    0.11
  -4   2   3   -0.04    0.10
  -4   2   3   -0.03    0.12
  -4   2   3    0.03    0.13
  -4   2   3   -0.12    0.11
   4  -2  -3   -0.08    0.12
   4  -2  -3    0.10    0.15
   4  -2  -3    0.00    0.11
   4  -2  -3    0.00    0.12
  -4   2   2    0.31    0.16
  -4   2   2    0.12    0.11
  -4   2   2    0.25    0.14
  -4   2   2    0.23    0.17
  -4   2   2    0.00    0.13
  -4   2   2    0.07    0.14
   4  -2  -2    0.25    0.17
   4  -2  -2    0.14    0.15
   4  -2  -2    0.32    0.16
   4  -2  -2    0.11    0.14
  -4   2   1    0.13    0.13
  -4   2   1    0.02    0.05
  -4   2   1    0.07    0.11
  -4   2   1    0.05    0.11
  -4   2   1    0.09    0.13
  -4   2   1    0.04    0.12
   4  -2  -1    0.03    0.12
   4  -2  -1    0.04    0.12
   4  -2  -1    0.12    0.13
  -4   2   0    2.33    0.35
  -4   2   0    2.57    0.25
  -4   2   0    2.06    0.33
  -4   2   0    2.55    0.38
  -4   2   0    2.58    0.36
  -4   2   0    2.75    0.39
   4  -2   0    2.24    0.17
   4  -2   0    1.89    0.33
   4  -2   0    2.18    0.33
   4  -2   0    2.21    0.34
  -4   2  -1   15.75    0.71
  -4   2  -1   17.72    0.53
  -4   2  -1   17.57    0.77
  -4   2  -1   17.23    0.77
  -4   2  -1   15.53    0.68
  -4   2  -1   16.65    0.72
   4  -2   1   17.66    0.55
   4  -2   1   16.61    0.74
   4  -2   1   16.65    0.75
  -4   2  -2    2.65    0.31
  -4   2  -2    2.65    0.25
  -4   2  -2    2.01    0.34
  -4   2  -2    2.42    0.38
  -4   2  -2    2.27    0.32
  -4   2  -2    2.40    0.35
   4  -2   2    2.60    0.28
   4  -2   2    2.62    0.31
   4  -2   2    2.45    0.39
  -4   2  -3   18.35    0.78
  -4   2  -3   18.84    0.61
  -4   2  -3   18.31    0.86
  -4   2  -3   19.68    0.88
  -4   2  -3   17.06    0.68
  -4   2  -3   18.76    0.81
   4  -2   3   18.09    0.73
   4  -2   3   18.60    0.74
   4  -2   3   17.85    0.84
  -4   2  -4    0.12    0.15
  -4   2  -4    0.02    0.07
  -4   2  -4    0.08    0.17
  -4   2  -4    0.08    0.16
  -4   2  -4    0.09    0.13
  -4   2  -4    0.35    0.18
   4  -2   4    0.11    0.15
   4  -2   4    0.04    0.13
   4  -2   4    0.47    0.22
  -4   2  -5    6.45    0.53
  -4   2  -5    6.78    0.48
  -4   2  -5    5.54    0.54
  -4   2  -5    7.07    0.61
  -4   2  -5    6.05    0.44
  -4   2  -5    6.04    0.52
   4  -2   5    6.37    0.47
   4  -2   5    6.24    0.55
   4  -2   5    6.49    0.43
   4  -2   5    5.94    0.54
  -4   2  -6    0.23    0.19
  -4   2  -6    0.35    0.19
  -4   2  -6   -0.04    0.18
  -4   2  -6    0.24    0.22
  -4   2  -6    0.20    0.20
   4  -2   6    0.16    0.15
   4  -2   6    0.20    0.20
   4  -2   6    0.06    0.16
  -4   2  -7    0.24    0.21
  -4   2  -7    0.29    0.20
  -4   2  -7    0.03    0.19
  -4   2  -7   -0.03    0.19
  -4   2  -7    0.22    0.21
   4  -2   7    0.14    0.18
   4  -2   7    0.11    0.20
   4  -2   7    0.24    0.21
  -4   2  -8    1.16    0.37
  -4   2  -8    0.71    0.29
  -4   2  -8    1.06    0.35
  -4   2  -8    0.97    0.37
  -4   2  -8    0.62    0.29
   4  -2   8    1.10    0.33
   4  -2   8    0.69    0.32
   4  -2   8    0.70    0.29
  -4   2  -9   -0.03    0.22
  -4   2  -9   -0.02    0.22
  -4   2  -9   -0.07    0.20
  -4   2  -9   -0.04    0.20
   4  -2   9    0.02    0.23
   4  -2   9    0.00    0.20
  -4   2 -10   -0.09    0.22
  -4   2 -10   -0.07    0.23
   4  -2  10    0.15    0.26
  -4   1   9    0.26    0.27
  -4   1   9    0.20    0.28
  -4   1   9    0.13    0.25
   4  -1  -9    0.15    0.24
   4  -1  -9    0.00    0.22
   4  -1  -9   -0.11    0.26
   4  -1  -9   -0.11    0.18
  -4   1   8    1.78    0.45
  -4   1   8    2.28    0.52
  -4   1   8    2.28    0.54
   4  -1  -8    1.91    0.48
   4  -1  -8    1.69    0.47
   4  -1  -8    1.53    0.44
  -4   1   7    0.65    0.28
  -4   1   7    0.72    0.30
  -4   1   7    0.71    0.31
   4  -1  -7    0.83    0.32
   4  -1  -7    0.85    0.33
   4  -1  -7    0.76    0.33
  -4   1   6    0.27    0.21
  -4   1   6    0.24    0.18
  -4   1   6    0.14    0.20
  -4   1   6   -0.05    0.15
   4  -1  -6    0.18    0.21
   4  -1  -6    0.21    0.20
   4  -1  -6   -0.05    0.18
  -4   1   5   16.08    0.93
  -4   1   5   15.87    0.84
  -4   1   5   14.52    0.87
  -4   1   5   14.45    0.86
   4  -1  -5   17.19    0.95
   4  -1  -5   17.01    0.86
   4  -1  -5   15.89    0.91
  -4   1   4   19.39    0.93
  -4   1   4   19.14    0.84
  -4   1   4   20.40    0.67
  -4   1   4   18.25    0.91
  -4   1   4   18.26    0.91
  -4   1   4   18.24    0.90
   4  -1  -4   18.55    0.91
   4  -1  -4   18.81    0.86
   4  -1  -4   19.23    0.67
   4  -1  -4   18.78    0.92
  -4   1   3   13.71    0.74
  -4   1   3   15.98    0.69
  -4   1   3   17.08    0.63
  -4   1   3   14.67    0.76
  -4   1   3   15.66    0.80
  -4   1   3   15.48    0.78
   4  -1  -3   15.20    0.79
   4  -1  -3   15.07    0.75
   4  -1  -3   15.85    0.62
   4  -1  -3   15.50    0.80
  -4   1   2    1.57    0.30
  -4   1   2    1.78    0.26
  -4   1   2    1.79    0.28
  -4   1   2    1.49    0.30
  -4   1   2    1.61    0.30
  -4   1   2    1.49    0.29
   4  -1  -2    1.72    0.14
   4  -1  -2    1.75    0.31
   4  -1  -2    1.68    0.27
   4  -1  -2    1.20    0.27
  -4   1   1    3.26    0.36
  -4   1   1    3.60    0.27
  -4   1   1    3.68    0.34
  -4   1   1    3.31    0.35
  -4   1   1    3.58    0.38
  -4   1   1    3.71    0.35
   4  -1  -1    3.97    0.19
   4  -1  -1    3.82    0.38
   4  -1  -1    3.91    0.37
   4  -1  -1    3.37    0.38
  -4   1   0   33.16    1.00
  -4   1   0   37.44    0.67
  -4   1   0   36.30    1.00
  -4   1   0   34.55    1.00
  -4   1   0   33.38    1.00
  -4   1   0   34.81    0.95
   4  -1   0   36.83    0.62
   4  -1   0   36.09    1.06
   4  -1   0   35.87    1.00
   4  -1   0   34.70    1.01
  -4   1  -1   44.98    1.14
  -4   1  -1   50.13    0.65
  -4   1  -1   50.44    1.22
  -4   1  -1   46.54    1.15
  -4   1  -1   44.95    1.12
  -4   1  -1   49.41    1.11
   4  -1   1   49.59    0.87
   4  -1   1   50.07    1.21
   4  -1   1   48.72    1.20
  -4   1  -2   14.58    0.67
  -4   1  -2   15.94    0.39
  -4   1  -2   15.93    0.73
  -4   1  -2   15.43    0.69
  -4   1  -2   14.00    0.63
  -4   1  -2   15.68    0.64
   4  -1   2   15.00    0.56
   4  -1   2   16.11    0.68
   4  -1   2   15.24    0.71
  -4   1  -3   10.25    0.59
  -4   1  -3   10.82    0.39
  -4   1  -3   10.94    0.62
  -4   1  -3   10.95    0.61
  -4   1  -3   11.07    0.56
  -4   1  -3   10.09    0.54
   4  -1   3   10.02    0.53
   4  -1   3   10.93    0.55
   4  -1   3   10.11    0.62
  -4   1  -4    4.86    0.45
  -4   1  -4    4.98    0.33
  -4   1  -4    5.18    0.48
  -4   1  -4    5.33    0.46
  -4   1  -4    4.85    0.39
  -4   1  -4    4.49    0.41
   4  -1   4    4.72    0.32
   4  -1   4    5.09    0.44
   4  -1   4    5.04    0.38
   4  -1   4    4.80    0.47
  -4   1  -5    9.72    0.62
  -4   1  -5    9.32    0.63
  -4   1  -5   10.61    0.67
  -4   1  -5   10.02    0.56
  -4   1  -5   10.48    0.62
   4  -1   5    9.24    0.49
   4  -1   5   10.33    0.65
   4  -1   5    9.23    0.48
   4  -1   5   10.24    0.66
  -4   1  -6    7.04    0.58
  -4   1  -6    7.19    0.51
  -4   1  -6    6.41    0.55
  -4   1  -6    7.12    0.60
  -4   1  -6    6.06    0.47
  -4   1  -6    6.39    0.53
   4  -1   6    6.80    0.48
   4  -1   6    6.25    0.56
   4  -1   6    6.89    0.58
  -4   1  -7    4.03    0.48
  -4   1  -7    4.15    0.46
  -4   1  -7    4.44    0.50
  -4   1  -7    4.34    0.53
  -4   1  -7    4.21    0.48
   4  -1   7    4.09    0.43
   4  -1   7    4.02    0.58
   4  -1   7    3.71    0.53
  -4   1  -8    0.62    0.30
  -4   1  -8    1.06    0.32
  -4   1  -8    0.98    0.32
  -4   1  -8    0.79    0.32
  -4   1  -8    0.67    0.28
   4  -1   8    0.85    0.28
   4  -1   8    0.69    0.31
   4  -1   8    0.85    0.28
  -4   1  -9    2.24    0.50
  -4   1  -9    2.30    0.47
  -4   1  -9    2.53    0.49
  -4   1  -9    2.54    0.56
  -4   1  -9    1.79    0.43
   4  -1   9    2.19    0.46
   4  -1   9    2.06    0.49
   4  -1   9    2.25    0.46
  -4   1 -10    0.14    0.26
  -4   1 -10    0.03    0.27
  -4   1 -10   -0.03    0.21
   4  -1  10    0.15    0.25
  -4   1 -11    0.79    0.40
  -4   1 -11    0.29    0.37
  -4   1 -11    0.45    0.33
   4  -1  11    0.37    0.35
  -4   0   9    0.01    0.22
  -4   0   9    0.05    0.22
  -4   0   9    0.04    0.27
   4   0  -9    0.10    0.23
   4   0  -9    0.07    0.24
   4   0  -9    0.13    0.29
   4   0  -9   -0.06    0.19
  -4   0   8   -0.04    0.19
  -4   0   8    0.19    0.25
  -4   0   8   -0.06    0.19
   4   0  -8    0.03    0.22
   4   0  -8    0.08    0.22
   4   0  -8    0.06    0.25
   4   0  -8    0.07    0.20
  -4   0   7    1.49    0.40
  -4   0   7    1.70    0.45
  -4   0   7    1.42    0.41
   4   0  -7    1.60    0.42
   4   0  -7    1.45    0.41
   4   0  -7    1.16    0.37
  -4   0   6    3.14    0.51
  -4   0   6    4.16    0.62
  -4   0   6    3.05    0.53
   4   0  -6    3.41    0.54
   4   0  -6    4.41    0.54
   4   0  -6    3.58    0.44
   4   0  -6    3.62    0.55
  -4   0   5   29.01    1.13
  -4   0   5   29.17    1.22
  -4   0   5   30.82    1.24
   4   0  -5   29.94    1.21
   4   0  -5   32.08    1.11
   4   0  -5   32.32    1.24
  -4   0   4   22.66    0.99
  -4   0   4   22.78    0.92
  -4   0   4   24.52    0.76
  -4   0   4   23.63    1.01
  -4   0   4   23.85    0.74
  -4   0   4   23.14    1.00
  -4   0   4   22.49    0.98
   4   0  -4   24.28    1.03
   4   0  -4   25.32    0.97
   4   0  -4   25.63    0.79
   4   0  -4   24.74    1.02
  -4   0   3    1.71    0.33
  -4   0   3    1.78    0.30
  -4   0   3    2.15    0.27
  -4   0   3    1.68    0.33
  -4   0   3    1.84    0.22
  -4   0   3    1.49    0.31
  -4   0   3    2.30    0.37
   4   0  -3    2.05    0.36
   4   0  -3    1.78    0.23
   4   0  -3    1.74    0.31
   4   0  -3    1.91    0.28
   4   0  -3    1.61    0.32
  -4   0   2   15.43    0.73
  -4   0   2   16.11    0.61
  -4   0   2   16.64    0.64
  -4   0   2   16.09    0.73
  -4   0   2   16.16    0.49
  -4   0   2   14.94    0.73
  -4   0   2   16.27    0.71
   4   0  -2   17.21    0.50
   4   0  -2   16.29    0.73
   4   0  -2   16.64    0.65
   4   0  -2   16.55    0.77
  -4   0   1   17.62    0.74
  -4   0   1   17.05    0.53
  -4   0   1   19.06    0.69
  -4   0   1   18.46    0.72
  -4   0   1   17.88    0.74
  -4   0   1   17.74    0.74
  -4   0   1   17.64    0.68
   4   0  -1   18.86    0.50
   4   0  -1   19.18    0.77
   4   0  -1   18.30    0.69
   4   0  -1   17.67    0.75
  -4   0   0   34.20    0.99
  -4   0   0   37.16    0.59
  -4   0   0   38.30    0.99
  -4   0   0   36.86    0.97
  -4   0   0   36.08    1.02
  -4   0   0   34.93    1.01
  -4   0   0   37.61    0.91
   4   0   0   37.97    0.72
   4   0   0   37.74    1.04
   4   0   0   36.74    0.98
  -4   0  -1   72.12    1.41
  -4   0  -1   81.46    1.48
  -4   0  -1   79.20    1.36
  -4   0  -1   79.54    1.47
  -4   0  -1   74.42    1.42
  -4   0  -1   82.67    1.27
   4   0   1   85.60    1.18
   4   0   1   83.04    1.51
   4   0   1   79.40    1.46
  -4   0  -2   48.49    1.17
  -4   0  -2   52.11    1.22
  -4   0  -2   51.82    1.11
  -4   0  -2   48.97    1.13
  -4   0  -2   47.00    1.12
  -4   0  -2   51.28    0.99
   4   0   2   52.57    1.03
   4   0   2   51.35    1.16
   4   0   2   49.72    1.19
  -4   0  -3    0.35    0.16
  -4   0  -3    0.49    0.09
  -4   0  -3    0.54    0.19
  -4   0  -3    0.54    0.18
  -4   0  -3    0.61    0.18
  -4   0  -3    0.44    0.16
  -4   0  -3    0.52    0.16
   4   0   3    0.46    0.17
   4   0   3    0.70    0.19
   4   0   3    0.48    0.19
  -4   0  -4  118.58    1.96
  -4   0  -4  126.61    1.32
  -4   0  -4  122.06    2.00
  -4   0  -4  126.42    1.91
  -4   0  -4  117.18    1.66
  -4   0  -4  111.27    1.77
  -4   0  -4  118.87    1.67
   4   0   4  115.39    1.25
   4   0   4  121.57    1.91
   4   0   4  125.00    1.72
   4   0   4  117.53    1.96
  -4   0  -5   17.94    0.82
  -4   0  -5   20.07    0.65
  -4   0  -5   19.52    0.85
  -4   0  -5   19.51    0.83
  -4   0  -5   19.34    0.67
  -4   0  -5   16.92    0.73
  -4   0  -5   18.65    0.73
   4   0   5   17.79    0.61
   4   0   5   18.34    0.83
   4   0   5   17.94    0.65
   4   0   5   17.89    0.82
  -4   0  -6    1.21    0.31
  -4   0  -6    1.12    0.29
  -4   0  -6    1.50    0.33
  -4   0  -6    1.25    0.22
  -4   0  -6    1.35    0.28
  -4   0  -6    1.24    0.28
   4   0   6    1.66    0.28
   4   0   6    1.00    0.29
   4   0   6    1.52    0.25
   4   0   6    1.43    0.32
  -4   0  -7    0.41    0.23
  -4   0  -7    0.42    0.22
  -4   0  -7    0.31    0.21
  -4   0  -7    0.42    0.21
  -4   0  -7    0.37    0.19
   4   0   7    0.20    0.16
   4   0   7    0.37    0.22
   4   0   7    0.42    0.21
  -4   0  -8    2.33    0.47
  -4   0  -8    2.05    0.40
  -4   0  -8    2.71    0.50
  -4   0  -8    1.91    0.37
  -4   0  -8    2.45    0.43
   4   0   8    1.99    0.39
   4   0   8    1.78    0.42
   4   0   8    2.13    0.41
  -4   0  -9    0.74    0.31
  -4   0  -9    0.40    0.26
  -4   0  -9    0.82    0.31
   4   0   9    0.71    0.29
   4   0   9    0.90    0.35
   4   0   9    0.46    0.25
  -4   0 -10    0.88    0.36
  -4   0 -10    0.50    0.32
  -4   0 -10    0.79    0.33
   4   0  10    0.69    0.35
  -4   0 -11   -0.08    0.24
  -4   0 -11   -0.21    0.21
  -4   0 -11   -0.17    0.20
   4   0  11    0.05    0.25
  -4  -1   9    1.65    0.51
  -4  -1   9    2.30    0.58
  -4  -1   9    1.98    0.55
   4   1  -9    2.04    0.54
   4   1  -9    2.97    0.63
   4   1  -9    2.26    0.55
  -4  -1   8    0.82    0.33
  -4  -1   8    1.01    0.37
  -4  -1   8    0.82    0.36
   4   1  -8    0.51    0.31
   4   1  -8    0.86    0.36
   4   1  -8    0.77    0.35
   4   1  -8    0.85    0.34
  -4  -1   7    0.43    0.26
  -4  -1   7    0.23    0.22
  -4  -1   7    0.38    0.26
   4   1  -7    0.58    0.29
   4   1  -7    0.47    0.27
   4   1  -7    0.35    0.26
   4   1  -7    0.70    0.30
  -4  -1   6    7.59    0.66
  -4  -1   6    8.53    0.73
  -4  -1   6    7.72    0.69
   4   1  -6    9.73    0.75
   4   1  -6    8.17    0.71
   4   1  -6    9.76    0.74
   4   1  -6    8.20    0.70
  -4  -1   5   10.74    0.73
  -4  -1   5   10.87    0.72
  -4  -1   5   10.14    0.73
  -4  -1   5   10.45    0.63
  -4  -1   5   10.00    0.72
   4   1  -5   11.98    0.77
   4   1  -5   10.88    0.74
   4   1  -5   10.70    0.65
   4   1  -5   10.47    0.71
  -4  -1   4    1.87    0.36
  -4  -1   4    2.16    0.37
  -4  -1   4    2.35    0.28
  -4  -1   4    2.01    0.38
  -4  -1   4    2.33    0.34
  -4  -1   4    2.38    0.28
  -4  -1   4    2.35    0.40
  -4  -1   4    1.62    0.34
   4   1  -4    2.29    0.39
   4   1  -4    2.45    0.28
   4   1  -4    2.42    0.37
   4   1  -4    2.28    0.32
   4   1  -4    2.18    0.39
  -4  -1   3    0.00    0.11
  -4  -1   3    0.03    0.10
  -4  -1   3    0.04    0.10
  -4  -1   3   -0.04    0.10
  -4  -1   3   -0.07    0.09
  -4  -1   3    0.09    0.12
  -4  -1   3   -0.02    0.10
  -4  -1   3   -0.08    0.10
  -4  -1   3   -0.04    0.10
   4   1  -3    0.03    0.13
   4   1  -3   -0.01    0.10
   4   1  -3    0.00    0.11
   4   1  -3    0.02    0.11
   4   1  -3    0.02    0.14
  -4  -1   2    3.38    0.36
  -4  -1   2    3.11    0.30
  -4  -1   2    3.87    0.34
  -4  -1   2    3.43    0.36
  -4  -1   2    3.69    0.30
  -4  -1   2    3.17    0.34
  -4  -1   2    3.45    0.32
  -4  -1   2    3.68    0.38
  -4  -1   2    3.95    0.36
   4   1  -2    3.70    0.31
   4   1  -2    3.54    0.37
   4   1  -2    3.77    0.34
   4   1  -2    3.10    0.37
  -4  -1   1   -0.01    0.04
  -4  -1   1    7.85    0.47
  -4  -1   1    7.85    0.46
  -4  -1   1    7.26    0.38
  -4  -1   1    7.30    0.48
  -4  -1   1    6.57    0.46
  -4  -1   1    7.25    0.43
   4   1  -1    8.00    0.40
   4   1  -1    7.76    0.49
   4   1  -1    7.67    0.46
  -4  -1   0   32.42    0.95
  -4  -1   0   33.32    0.60
  -4  -1   0   35.51    0.96
  -4  -1   0   34.32    0.87
  -4  -1   0   33.91    0.98
  -4  -1   0   32.25    0.96
  -4  -1   0   34.62    0.81
   4   1   0   35.47    0.62
   4   1   0   35.41    0.79
   4   1   0   35.22    1.00
   4   1   0   34.65    0.95
  -4  -1  -1   10.19    0.54
  -4  -1  -1   10.80    0.55
  -4  -1  -1   10.75    0.47
  -4  -1  -1   11.07    0.56
  -4  -1  -1    9.52    0.52
  -4  -1  -1    0.02    0.04
   4   1   1   10.50    0.46
   4   1   1   10.95    0.56
   4   1   1   10.17    0.53
  -4  -1  -2   33.28    0.96
  -4  -1  -2   37.51    1.02
  -4  -1  -2   37.06    0.84
  -4  -1  -2   33.89    0.94
  -4  -1  -2   32.39    0.93
  -4  -1  -2   36.75    0.70
   4   1   2   36.14    0.89
   4   1   2   35.06    0.96
   4   1   2   36.14    1.00
  -4  -1  -3    3.08    0.33
  -4  -1  -3    3.02    0.32
  -4  -1  -3    3.15    0.29
  -4  -1  -3    2.97    0.30
  -4  -1  -3    2.68    0.32
  -4  -1  -3    3.26    0.24
   4   1   3    2.91    0.13
   4   1   3    3.35    0.34
   4   1   3    2.76    0.30
   4   1   3    2.99    0.33
  -4  -1  -4    1.15    0.25
  -4  -1  -4    1.61    0.29
  -4  -1  -4    1.16    0.23
  -4  -1  -4    0.98    0.20
  -4  -1  -4    1.26    0.26
  -4  -1  -4    0.95    0.18
   4   1   4    1.32    0.15
   4   1   4    0.95    0.24
   4   1   4    1.15    0.22
   4   1   4    1.52    0.30
  -4  -1  -5    5.24    0.48
  -4  -1  -5    5.65    0.46
  -4  -1  -5    5.21    0.41
  -4  -1  -5    5.16    0.38
  -4  -1  -5    5.00    0.42
  -4  -1  -5    5.32    0.37
   4   1   5    5.21    0.33
   4   1   5    5.14    0.47
   4   1   5    5.65    0.40
   4   1   5    5.77    0.48
  -4  -1  -6    0.28    0.18
  -4  -1  -6    0.30    0.18
  -4  -1  -6    0.25    0.17
  -4  -1  -6    0.23    0.13
  -4  -1  -6    0.15    0.16
  -4  -1  -6    0.28    0.15
   4   1   6    0.18    0.13
   4   1   6    0.38    0.19
   4   1   6    0.08    0.09
   4   1   6    0.17    0.17
  -4  -1  -7   -0.07    0.15
  -4  -1  -7    0.12    0.16
  -4  -1  -7    0.06    0.17
  -4  -1  -7    0.14    0.15
  -4  -1  -7    0.20    0.16
   4   1   7    0.17    0.15
   4   1   7    0.12    0.15
   4   1   7    0.09    0.17
  -4  -1  -8    6.38    0.63
  -4  -1  -8    5.83    0.52
  -4  -1  -8    6.01    0.58
  -4  -1  -8    5.48    0.54
  -4  -1  -8    6.09    0.53
   4   1   8    5.76    0.51
   4   1   8    5.31    0.57
   4   1   8    5.10    0.49
  -4  -1  -9    1.62    0.41
  -4  -1  -9    1.90    0.44
  -4  -1  -9    1.35    0.36
  -4  -1  -9    1.25    0.34
   4   1   9    1.10    0.32
   4   1   9    1.44    0.39
  -4  -1 -10    0.66    0.33
  -4  -1 -10    0.84    0.36
  -4  -1 -10    0.60    0.29
   4   1  10    0.31    0.25
   4   1  10    0.45    0.31
  -4  -1 -11    0.25    0.28
  -4  -1 -11    0.25    0.28
   4   1  11    0.28    0.28
  -4  -1 -12   -0.20    0.25
  -4  -1 -12   -0.14    0.28
   4   1  12   -0.01    0.27
  -4  -2   9    0.15    0.28
  -4  -2   9    0.42    0.31
  -4  -2   9    0.53    0.37
   4   2  -9    0.32    0.34
   4   2  -9    0.21    0.31
   4   2  -9    0.43    0.32
  -4  -2   8    5.75    0.69
  -4  -2   8    6.24    0.75
  -4  -2   8    5.89    0.72
   4   2  -8    7.49    0.77
   4   2  -8    6.58    0.76
   4   2  -8    5.54    0.80
  -4  -2   7    1.10    0.37
  -4  -2   7    1.34    0.42
  -4  -2   7    0.99    0.34
  -4  -2   7    1.37    0.42
   4   2  -7    0.84    0.33
   4   2  -7    1.26    0.38
   4   2  -7    1.27    0.39
  -4  -2   6    1.36    0.37
  -4  -2   6    1.19    0.36
  -4  -2   6    1.68    0.38
  -4  -2   6    1.66    0.43
   4   2  -6    1.85    0.42
   4   2  -6    1.58    0.40
   4   2  -6    1.63    0.38
   4   2  -6    1.16    0.35
  -4  -2   5    4.94    0.52
  -4  -2   5    4.41    0.49
  -4  -2   5    4.81    0.53
  -4  -2   5    4.64    0.48
  -4  -2   5    4.78    0.53
   4   2  -5    5.11    0.53
   4   2  -5    4.97    0.52
   4   2  -5    5.02    0.47
   4   2  -5    5.08    0.51
   4   2  -5    4.53    0.50
  -4  -2   4    0.23    0.18
  -4  -2   4    0.14    0.17
  -4  -2   4    0.27    0.15
  -4  -2   4    0.21    0.18
  -4  -2   4    0.14    0.15
  -4  -2   4    0.31    0.16
  -4  -2   4    0.22    0.15
  -4  -2   4    0.29    0.18
  -4  -2   4    0.06    0.15
   4   2  -4    0.37    0.19
   4   2  -4    0.42    0.17
   4   2  -4    0.27    0.17
   4   2  -4    0.45    0.19
   4   2  -4    0.36    0.18
   4   2  -4    0.35    0.20
   4   2  -4    0.21    0.17
  -4  -2   3    9.21    0.59
  -4  -2   3    9.05    0.56
  -4  -2   3    9.16    0.54
  -4  -2   3    8.22    0.56
  -4  -2   3    8.55    0.53
  -4  -2   3    8.99    0.55
  -4  -2   3    8.47    0.52
  -4  -2   3    8.53    0.56
  -4  -2   3    8.05    0.56
   4   2  -3   10.06    0.62
   4   2  -3    8.52    0.51
   4   2  -3    9.08    0.59
   4   2  -3    9.37    0.55
   4   2  -3    8.95    0.56
   4   2  -3    9.08    0.54
   4   2  -3    9.21    0.58
  -4  -2   2    0.48    0.18
  -4  -2   2    0.29    0.14
  -4  -2   2    0.51    0.18
  -4  -2   2    0.48    0.17
  -4  -2   2    0.41    0.16
  -4  -2   2    0.45    0.18
  -4  -2   2    0.46    0.17
  -4  -2   2    0.49    0.18
  -4  -2   2    0.38    0.17
   4   2  -2    0.57    0.19
   4   2  -2    0.58    0.18
   4   2  -2    0.65    0.20
   4   2  -2    0.70    0.20
   4   2  -2    0.53    0.19
  -4  -2   1    0.38    0.15
  -4  -2   1    0.33    0.13
  -4  -2   1    0.25    0.14
  -4  -2   1    0.44    0.15
  -4  -2   1    0.52    0.16
  -4  -2   1    0.28    0.15
  -4  -2   1    0.21    0.13
  -4  -2   1    0.22    0.14
  -4  -2   1    0.25    0.12
   4   2  -1    0.39    0.14
   4   2  -1    0.35    0.15
   4   2  -1    0.34    0.15
   4   2  -1    0.23    0.14
  -4  -2   0    0.26    0.14
  -4  -2   0    0.23    0.09
  -4  -2   0    0.29    0.14
  -4  -2   0    0.19    0.11
  -4  -2   0    0.40    0.16
  -4  -2   0    0.23    0.13
  -4  -2   0    0.20    0.13
  -4  -2   0    0.29    0.11
   4   2   0    0.33    0.11
   4   2   0    0.37    0.15
   4   2   0    0.27    0.14
  -4  -2  -1    0.62    0.17
  -4  -2  -1    0.81    0.21
  -4  -2  -1    0.33    0.10
  -4  -2  -1    0.46    0.16
  -4  -2  -1    0.54    0.18
  -4  -2  -1    0.75    0.20
  -4  -2  -1    0.68    0.13
   4   2   1    0.78    0.13
   4   2   1    0.68    0.18
   4   2   1    0.92    0.22
  -4  -2  -2   45.55    1.10
  -4  -2  -2   47.80    1.15
  -4  -2  -2   48.00    0.83
  -4  -2  -2   42.07    1.07
  -4  -2  -2   42.27    1.08
  -4  -2  -2   46.64    0.61
   4   2   2   47.04    0.57
   4   2   2   45.01    1.04
   4   2   2   47.01    1.14
  -4  -2  -3   22.86    0.82
  -4  -2  -3   22.77    0.81
  -4  -2  -3   24.57    0.61
  -4  -2  -3   21.73    0.77
  -4  -2  -3   21.85    0.80
  -4  -2  -3   24.42    0.43
   4   2   3   24.48    0.45
   4   2   3   24.39    0.82
   4   2   3   23.79    0.84
  -4  -2  -4   11.43    0.61
  -4  -2  -4   12.95    0.63
  -4  -2  -4   11.66    0.57
  -4  -2  -4   11.27    0.60
  -4  -2  -4   12.43    0.38
   4   2   4   12.64    0.41
   4   2   4   12.29    0.64
   4   2   4   13.13    0.65
  -4  -2  -5    4.96    0.45
  -4  -2  -5    4.83    0.41
  -4  -2  -5    5.47    0.38
  -4  -2  -5    4.94    0.39
  -4  -2  -5    4.47    0.42
  -4  -2  -5    5.61    0.32
   4   2   5    4.92    0.33
   4   2   5    5.17    0.48
   4   2   5    5.31    0.45
  -4  -2  -6    3.44    0.41
  -4  -2  -6    3.94    0.39
  -4  -2  -6    3.82    0.37
  -4  -2  -6    3.31    0.33
  -4  -2  -6    3.74    0.42
  -4  -2  -6    2.58    0.27
   4   2   6    3.76    0.34
   4   2   6    3.54    0.42
   4   2   6    3.72    0.41
  -4  -2  -7    0.11    0.16
  -4  -2  -7    0.04    0.14
  -4  -2  -7    0.05    0.14
  -4  -2  -7    0.09    0.12
  -4  -2  -7    0.02    0.15
  -4  -2  -7    0.13    0.13
   4   2   7    0.04    0.13
   4   2   7    0.22    0.20
   4   2   7    0.03    0.16
  -4  -2  -8   -0.04    0.15
  -4  -2  -8   -0.11    0.13
  -4  -2  -8    0.00    0.16
  -4  -2  -8    0.14    0.15
  -4  -2  -8    0.06    0.15
   4   2   8   -0.04    0.12
   4   2   8    0.02    0.16
   4   2   8    0.04    0.16
  -4  -2  -9   -0.04    0.16
  -4  -2  -9   -0.10    0.16
  -4  -2  -9    0.06    0.18
  -4  -2  -9   -0.10    0.13
   4   2   9   -0.20    0.13
   4   2   9    0.10    0.18
  -4  -2 -10    0.64    0.32
  -4  -2 -10    0.76    0.34
  -4  -2 -10    0.48    0.28
   4   2  10    0.72    0.30
   4   2  10    0.85    0.33
  -4  -2 -11    0.32    0.31
  -4  -2 -11    0.02    0.27
   4   2  11    0.03    0.21
   4   2  11    0.17    0.27
  -4  -2 -12    0.09    0.30
  -4  -2 -12    0.08    0.31
   4   2  12    0.02    0.24
  -4  -3   8    2.02    0.53
  -4  -3   8    2.93    0.62
  -4  -3   8    1.70    0.52
   4   3  -8    2.18    0.55
   4   3  -8    2.69    0.59
   4   3  -8    1.51    0.46
  -4  -3   7   -0.01    0.20
  -4  -3   7    0.10    0.21
  -4  -3   7   -0.07    0.21
  -4  -3   7   -0.02    0.21
   4   3  -7    0.11    0.22
   4   3  -7   -0.08    0.17
   4   3  -7    0.15    0.22
   4   3  -7   -0.10    0.16
  -4  -3   6    0.02    0.18
  -4  -3   6    0.04    0.19
  -4  -3   6   -0.02    0.18
  -4  -3   6    0.01    0.18
   4   3  -6    0.20    0.20
   4   3  -6    0.16    0.20
   4   3  -6    0.15    0.20
   4   3  -6    0.09    0.19
  -4  -3   5    1.94    0.41
  -4  -3   5    2.20    0.45
  -4  -3   5    1.71    0.38
  -4  -3   5    2.65    0.41
  -4  -3   5    2.25    0.46
   4   3  -5    2.11    0.41
   4   3  -5    2.22    0.43
   4   3  -5    2.56    0.46
   4   3  -5    2.21    0.40
   4   3  -5    1.86    0.39
  -4  -3   4    2.63    0.42
  -4  -3   4    2.11    0.39
  -4  -3   4    2.91    0.42
  -4  -3   4    2.34    0.42
  -4  -3   4    2.63    0.43
  -4  -3   4    2.92    0.35
  -4  -3   4    2.73    0.40
  -4  -3   4    2.33    0.38
  -4  -3   4    2.50    0.43
   4   3  -4    2.92    0.43
   4   3  -4    2.70    0.44
   4   3  -4    2.37    0.38
   4   3  -4    2.42    0.42
   4   3  -4    2.85    0.41
   4   3  -4    2.99    0.42
   4   3  -4    2.11    0.37
   4   3  -4    2.10    0.39
  -4  -3   3   12.06    0.66
  -4  -3   3   12.39    0.70
  -4  -3   3   11.99    0.66
  -4  -3   3   11.65    0.68
  -4  -3   3   11.59    0.67
  -4  -3   3   12.33    0.65
  -4  -3   3   12.11    0.66
  -4  -3   3   13.39    0.69
  -4  -3   3   12.11    0.70
   4   3  -3   12.21    0.66
   4   3  -3   12.37    0.70
   4   3  -3   11.00    0.63
   4   3  -3   12.06    0.68
   4   3  -3   13.00    0.70
   4   3  -3   13.40    0.68
   4   3  -3   13.10    0.69
   4   3  -3   11.77    0.65
   4   3  -3   12.21    0.69
  -4  -3   2   14.58    0.68
  -4  -3   2   14.17    0.68
  -4  -3   2   15.20    0.72
  -4  -3   2   14.94    0.68
  -4  -3   2   15.01    0.71
  -4  -3   2   13.84    0.67
  -4  -3   2   14.75    0.71
  -4  -3   2   14.58    0.69
  -4  -3   2   14.04    0.67
   4   3  -2   15.04    0.69
   4   3  -2   15.65    0.71
   4   3  -2   13.49    0.67
   4   3  -2   15.98    0.70
   4   3  -2   17.23    0.76
   4   3  -2   15.64    0.72
   4   3  -2   15.93    0.74
   4   3  -2   14.81    0.70
   4   3  -2   14.76    0.68
  -4  -3   1    0.77    0.20
  -4  -3   1    0.48    0.16
  -4  -3   1    0.67    0.20
  -4  -3   1    0.70    0.18
  -4  -3   1    1.00    0.24
  -4  -3   1    0.72    0.20
  -4  -3   1    0.75    0.21
  -4  -3   1    0.83    0.21
  -4  -3   1    0.67    0.18
   4   3  -1    0.86    0.20
   4   3  -1    0.80    0.19
   4   3  -1    0.86    0.22
   4   3  -1    0.50    0.18
   4   3  -1    0.62    0.17
  -4  -3   0    8.47    0.48
  -4  -3   0    8.54    0.43
  -4  -3   0    8.78    0.54
  -4  -3   0    8.20    0.49
  -4  -3   0    7.81    0.50
  -4  -3   0    8.23    0.52
  -4  -3   0    7.82    0.49
   4   3   0    9.10    0.45
   4   3   0    8.78    0.51
   4   3   0    8.14    0.52
   4   3   0    7.79    0.38
  -4  -3  -1   35.28    0.94
  -4  -3  -1   38.50    1.08
  -4  -3  -1   35.72    0.69
  -4  -3  -1   32.87    0.99
  -4  -3  -1   36.51    1.04
  -4  -3  -1   34.23    0.98
  -4  -3  -1   35.08    0.63
   4   3   1   39.04    0.80
   4   3   1   37.52    1.01
   4   3   1   37.08    1.05
   4   3   1   36.92    0.64
  -4  -3  -2    0.20    0.12
  -4  -3  -2    0.19    0.12
  -4  -3  -2    0.13    0.07
  -4  -3  -2    0.16    0.12
  -4  -3  -2    0.23    0.13
  -4  -3  -2    0.15    0.12
   4   3   2    0.23    0.11
   4   3   2    0.20    0.14
   4   3   2    0.18    0.12
  -4  -3  -3   29.25    0.91
  -4  -3  -3   30.63    0.95
  -4  -3  -3   30.74    0.53
  -4  -3  -3   26.11    0.88
  -4  -3  -3   30.21    0.95
  -4  -3  -3   28.05    0.93
   4   3   3   30.55    0.66
   4   3   3   30.20    0.95
   4   3   3   31.08    0.96
  -4  -3  -4   13.16    0.66
  -4  -3  -4   13.48    0.65
  -4  -3  -4   13.08    0.41
  -4  -3  -4   11.60    0.60
  -4  -3  -4   11.57    0.64
   4   3   4   12.67    0.48
   4   3   4   13.23    0.69
   4   3   4   12.99    0.64
  -4  -3  -5    0.02    0.12
  -4  -3  -5    0.28    0.15
  -4  -3  -5    0.21    0.12
  -4  -3  -5    0.12    0.12
  -4  -3  -5    0.21    0.16
  -4  -3  -5    0.16    0.08
   4   3   5    0.05    0.10
   4   3   5    0.19    0.18
   4   3   5    0.07    0.14
  -4  -3  -6    7.69    0.58
  -4  -3  -6    7.87    0.52
  -4  -3  -6    0.24    0.11
  -4  -3  -6    6.89    0.48
  -4  -3  -6    7.75    0.58
  -4  -3  -6    7.42    0.38
   4   3   6    8.16    0.48
   4   3   6    7.82    0.60
   4   3   6    7.63    0.53
  -4  -3  -7   -0.03    0.15
  -4  -3  -7    0.01    0.11
  -4  -3  -7    0.00    0.12
  -4  -3  -7    0.05    0.12
  -4  -3  -7    0.18    0.15
  -4  -3  -7   -0.02    0.10
   4   3   7    0.02    0.12
   4   3   7    0.00    0.17
   4   3   7    0.01    0.15
  -4  -3  -8    0.48    0.24
  -4  -3  -8    0.53    0.22
  -4  -3  -8    0.72    0.25
  -4  -3  -8    0.79    0.28
   4   3   8    0.70    0.24
   4   3   8    1.02    0.32
   4   3   8    0.54    0.23
  -4  -3  -9    2.59    0.50
  -4  -3  -9    2.16    0.42
  -4  -3  -9    2.14    0.45
   4   3   9    2.59    0.45
   4   3   9    2.13    0.45
  -4  -3 -10    1.12    0.38
  -4  -3 -10    0.55    0.28
  -4  -3 -10    0.36    0.26
   4   3  10    0.57    0.28
   4   3  10    0.46    0.28
  -4  -3 -11    0.56    0.32
  -4  -3 -11    0.40    0.29
   4   3  11    0.67    0.32
   4   3  11    0.50    0.32
  -4  -3 -12    0.12    0.25
  -4  -3 -12    0.09    0.28
   4   3  12    0.13    0.28
   4   3  12    0.34    0.34
  -4  -4   8    0.15    0.29
  -4  -4   8    0.19    0.30
  -4  -4   8    0.41    0.35
   4   4  -8    0.08    0.27
   4   4  -8   -0.01    0.26
   4   4  -8    0.09    0.25
  -4  -4   7    2.15    0.52
  -4  -4   7    2.13    0.52
  -4  -4   7    2.21    0.55
   4   4  -7    2.05    0.53
   4   4  -7    2.91    0.59
   4   4  -7    2.03    0.49
  -4  -4   6   -0.01    0.19
  -4  -4   6    0.08    0.20
  -4  -4   6    0.11    0.22
   4   4  -6   -0.04    0.19
   4   4  -6   -0.04    0.17
   4   4  -6   -0.05    0.16
  -4  -4   5    7.91    0.70
  -4  -4   5    8.61    0.72
  -4  -4   5    8.61    0.73
  -4  -4   5    7.77    0.62
  -4  -4   5    7.72    0.69
   4   4  -5    7.93    0.70
   4   4  -5    8.06    0.63
   4   4  -5    8.99    0.72
   4   4  -5    7.31    0.66
  -4  -4   4    2.31    0.39
  -4  -4   4    1.72    0.38
  -4  -4   4    1.87    0.37
  -4  -4   4    2.11    0.43
  -4  -4   4    1.76    0.38
  -4  -4   4    2.07    0.35
  -4  -4   4    2.21    0.40
  -4  -4   4    2.18    0.36
  -4  -4   4    1.85    0.40
   4   4  -4    2.27    0.39
   4   4  -4    1.49    0.35
   4   4  -4    1.68    0.35
   4   4  -4    2.37    0.43
   4   4  -4    2.22    0.41
  -4  -4   3    0.08    0.13
  -4  -4   3    0.34    0.18
  -4  -4   3    0.12    0.15
  -4  -4   3    0.20    0.16
  -4  -4   3    0.15    0.17
  -4  -4   3    0.18    0.16
  -4  -4   3    0.30    0.18
  -4  -4   3    0.20    0.16
  -4  -4   3    0.10    0.15
   4   4  -3    0.27    0.17
   4   4  -3    0.18    0.16
   4   4  -3    0.16    0.15
   4   4  -3    0.16    0.16
   4   4  -3    0.18    0.17
   4   4  -3    0.30    0.17
   4   4  -3    0.17    0.17
   4   4  -3    0.30    0.18
  -4  -4   2    7.33    0.48
  -4  -4   2    7.13    0.53
  -4  -4   2    7.42    0.55
  -4  -4   2    7.11    0.50
  -4  -4   2    7.04    0.55
  -4  -4   2    6.90    0.51
  -4  -4   2    7.25    0.55
  -4  -4   2    7.72    0.52
  -4  -4   2    6.61    0.50
   4   4  -2    7.20    0.49
   4   4  -2    7.03    0.53
   4   4  -2    6.50    0.51
   4   4  -2    7.62    0.51
   4   4  -2    7.97    0.59
   4   4  -2    7.71    0.52
   4   4  -2    6.73    0.49
  -4  -4   1    2.12    0.31
  -4  -4   1    2.16    0.34
  -4  -4   1    2.23    0.36
  -4  -4   1    2.23    0.27
  -4  -4   1    1.64    0.32
  -4  -4   1    1.51    0.30
  -4  -4   1    1.74    0.33
  -4  -4   1    1.97    0.31
  -4  -4   1    2.02    0.30
   4   4  -1    2.15    0.34
   4   4  -1    1.81    0.33
   4   4  -1    2.03    0.25
   4   4  -1    2.08    0.35
   4   4  -1    2.04    0.30
  -4  -4   0    0.56    0.17
  -4  -4   0    0.76    0.22
  -4  -4   0    0.56    0.15
  -4  -4   0    0.62    0.20
  -4  -4   0    0.81    0.23
  -4  -4   0    0.39    0.18
  -4  -4   0    0.50    0.18
  -4  -4   0    0.03    0.06
   4   4   0    0.69    0.19
   4   4   0    0.68    0.16
   4   4   0    0.68    0.21
   4   4   0    0.54    0.21
   4   4   0    0.53    0.15
  -4  -4  -1    1.07    0.22
  -4  -4  -1    1.09    0.26
  -4  -4  -1    1.15    0.15
  -4  -4  -1    0.85    0.22
  -4  -4  -1    1.13    0.26
  -4  -4  -1    0.97    0.22
   4   4   1    1.06    0.21
   4   4   1    1.08    0.15
   4   4   1    0.95    0.25
   4   4   1    0.94    0.24
   4   4   1    1.19    0.17
  -4  -4  -2    5.17    0.39
  -4  -4  -2    5.15    0.43
  -4  -4  -2    5.45    0.18
  -4  -4  -2    4.89    0.43
  -4  -4  -2    5.70    0.45
  -4  -4  -2    4.74    0.40
   4   4   2    5.66    0.37
   4   4   2    5.57    0.18
   4   4   2    5.86    0.46
   4   4   2    5.26    0.44
   4   4   2    5.63    0.18
  -4  -4  -3   21.10    0.77
  -4  -4  -3   21.11    0.83
  -4  -4  -3   19.29    0.81
  -4  -4  -3   19.04    0.79
  -4  -4  -3   18.06    0.77
   4   4   3   21.16    0.67
   4   4   3   21.00    0.84
   4   4   3   20.87    0.83
  -4  -4  -4   55.71    1.31
  -4  -4  -4   56.48    1.35
  -4  -4  -4   50.16    1.29
  -4  -4  -4   52.78    1.30
  -4  -4  -4   50.94    1.32
   4   4   4   58.69    1.14
   4   4   4   55.32    1.39
   4   4   4   56.85    1.35
  -4  -4  -5   32.30    1.07
  -4  -4  -5   33.76    1.05
  -4  -4  -5   35.22    0.63
  -4  -4  -5   29.46    1.00
  -4  -4  -5   31.47    1.10
   4   4   5   34.88    0.94
   4   4   5   35.07    1.16
   4   4   5   34.68    1.06
  -4  -4  -6   10.65    0.69
  -4  -4  -6   10.10    0.60
  -4  -4  -6   11.38    0.47
  -4  -4  -6    9.25    0.59
  -4  -4  -6    8.97    0.63
   4   4   6   11.26    0.60
   4   4   6    9.96    0.68
   4   4   6   10.99    0.63
  -4  -4  -7    0.49    0.24
  -4  -4  -7    0.37    0.19
  -4  -4  -7    0.42    0.17
  -4  -4  -7    0.27    0.17
  -4  -4  -7    0.45    0.23
   4   4   7    0.47    0.20
   4   4   7    0.37    0.25
   4   4   7    0.51    0.22
  -4  -4  -8   -0.02    0.15
  -4  -4  -8    0.07    0.15
  -4  -4  -8    0.16    0.16
  -4  -4  -8    0.32    0.21
   4   4   8    0.25    0.17
   4   4   8    0.05    0.20
   4   4   8   -0.05    0.16
  -4  -4  -9    0.60    0.30
  -4  -4  -9    0.26    0.23
   4   4   9    0.46    0.24
   4   4   9    0.56    0.29
  -4  -4 -10    1.74    0.45
  -4  -4 -10    0.82    0.32
   4   4  10    1.25    0.36
   4   4  10    1.57    0.44
  -4  -4 -11    0.73    0.36
  -4  -4 -11    1.04    0.38
   4   4  11    0.99    0.37
   4   4  11    1.01    0.37
  -4  -4 -12    1.02    0.42
  -4  -4 -12    1.09    0.41
   4   4  12    1.01    0.42
   4   4  12    0.82    0.40
  -4  -5   7    3.23    0.65
  -4  -5   7    3.03    0.64
   4   5  -7    3.40    0.65
   4   5  -7    3.51    0.67
   4   5  -7    3.89    0.69
  -4  -5   6    0.51    0.29
  -4  -5   6    0.56    0.32
   4   5  -6    0.52    0.29
   4   5  -6    0.38    0.28
   4   5  -6    0.38    0.27
  -4  -5   5    0.78    0.32
  -4  -5   5    0.55    0.29
  -4  -5   5    0.86    0.32
   4   5  -5    0.53    0.28
   4   5  -5    0.71    0.30
   4   5  -5    0.66    0.29
   4   5  -5    0.81    0.32
  -4  -5   4    2.41    0.47
  -4  -5   4    2.21    0.46
  -4  -5   4    2.95    0.49
   4   5  -4    2.66    0.49
   4   5  -4    3.04    0.49
   4   5  -4    3.36    0.52
   4   5  -4    3.08    0.54
   4   5  -4    3.14    0.52
  -4  -5   3   -0.01    0.14
  -4  -5   3    0.17    0.16
  -4  -5   3    0.00    0.15
  -4  -5   3   -0.05    0.13
  -4  -5   3   -0.03    0.13
   4   5  -3    0.23    0.19
   4   5  -3    0.01    0.14
   4   5  -3   -0.11    0.12
   4   5  -3    0.05    0.16
   4   5  -3    0.03    0.13
  -4  -5   2    0.03    0.09
  -4  -5   2    0.31    0.19
  -4  -5   2    0.68    0.25
  -4  -5   2    0.42    0.22
  -4  -5   2    0.52    0.21
  -4  -5   2    0.34    0.20
  -4  -5   2    0.54    0.20
   4   5  -2    0.54    0.19
   4   5  -2    0.66    0.24
   4   5  -2    0.49    0.22
   4   5  -2    0.68    0.23
   4   5  -2    0.58    0.24
   4   5  -2    0.42    0.19
   4   5  -2    0.32    0.19
  -4  -5   1    0.13    0.09
  -4  -5   1   20.97    0.95
  -4  -5   1   19.55    0.92
  -4  -5   1   18.84    0.84
  -4  -5   1   18.93    0.90
  -4  -5   1   19.20    0.77
   4   5  -1   20.78    0.73
   4   5  -1   21.46    0.91
   4   5  -1   18.37    0.89
   4   5  -1   22.03    0.78
   4   5  -1   21.00    0.96
   4   5  -1   20.81    0.80
  -4  -5   0   30.88    0.85
  -4  -5   0   47.81    1.38
  -4  -5   0   45.14    1.33
  -4  -5   0   42.48    1.25
  -4  -5   0   42.97    1.31
  -4  -5   0   45.45    1.16
   4   5   0   48.12    1.26
   4   5   0   48.88    0.98
   4   5   0   47.95    1.38
   4   5   0   45.87    1.04
  -4  -5  -1   65.79    1.24
  -4  -5  -1   64.52    1.57
  -4  -5  -1   63.61    1.54
  -4  -5  -1   58.53    1.46
  -4  -5  -1   58.97    1.50
  -4  -5  -1   61.73    1.36
   4   5   1   68.34    1.43
   4   5   1   59.00    1.50
   4   5   1   69.21    0.92
   4   5   1   66.96    1.58
   4   5   1   67.77    1.08
  -4  -5  -2    7.48    0.45
  -4  -5  -2    7.05    0.54
  -4  -5  -2    6.76    0.51
  -4  -5  -2    6.69    0.51
  -4  -5  -2    6.56    0.48
   4   5   2    7.63    0.49
   4   5   2    8.02    0.58
   4   5   2    6.56    0.53
   4   5   2    7.46    0.30
  -4  -5  -3    9.32    0.52
  -4  -5  -3   10.05    0.63
  -4  -5  -3    8.58    0.58
  -4  -5  -3    8.98    0.58
  -4  -5  -3    9.01    0.57
   4   5   3    9.88    0.55
   4   5   3   10.17    0.65
   4   5   3    9.86    0.61
  -4  -5  -4   22.97    0.85
  -4  -5  -4   21.31    0.88
  -4  -5  -4   19.75    0.87
  -4  -5  -4   20.00    0.85
  -4  -5  -4   19.49    0.86
   4   5   4   21.62    0.80
   4   5   4   22.96    0.97
   4   5   4   21.33    0.88
  -4  -5  -5    3.68    0.41
  -4  -5  -5    3.78    0.39
  -4  -5  -5    3.81    0.42
  -4  -5  -5    3.76    0.40
  -4  -5  -5    3.54    0.41
   4   5   5    4.01    0.40
   4   5   5    3.89    0.46
   4   5   5    3.62    0.41
  -4  -5  -6    1.12    0.30
  -4  -5  -6    1.43    0.30
  -4  -5  -6    1.30    0.31
  -4  -5  -6    1.03    0.29
   4   5   6    1.62    0.32
   4   5   6    1.22    0.33
   4   5   6    1.10    0.27
  -4  -5  -7    0.54    0.24
  -4  -5  -7    0.54    0.21
  -4  -5  -7    0.23    0.16
  -4  -5  -7    0.46    0.22
   4   5   7    0.62    0.22
   4   5   7    0.66    0.28
   4   5   7    0.74    0.25
  -4  -5  -8    0.20    0.22
  -4  -5  -8    0.01    0.14
  -4  -5  -8    0.21    0.20
   4   5   8    0.20    0.19
   4   5   8    0.07    0.22
   4   5   8    0.14    0.19
  -4  -5  -9   -0.01    0.20
  -4  -5  -9    0.43    0.26
   4   5   9    0.36    0.24
   4   5   9    0.60    0.30
  -4  -5 -10    2.69    0.55
  -4  -5 -10    2.19    0.48
   4   5  10    2.53    0.51
   4   5  10    3.08    0.58
  -4  -5 -11    1.43    0.45
  -4  -5 -11    0.93    0.38
   4   5  11    0.82    0.34
   4   5  11    1.13    0.43
  -4  -5 -12    0.32    0.33
  -4  -5 -12    0.01    0.26
   4   5  12    0.12    0.28
   4   5  12    0.03    0.26
  -4  -6   6    6.30    0.75
  -4  -6   6    6.60    0.78
   4   6  -6    7.34    0.80
   4   6  -6    7.95    0.82
   4   6  -6    5.92    0.70
  -4  -6   5    0.06    0.21
  -4  -6   5   -0.02    0.23
  -4  -6   5    0.23    0.24
   4   6  -5   -0.01    0.21
   4   6  -5    0.17    0.24
   4   6  -5    0.10    0.22
   4   6  -5    0.19    0.26
   4   6  -5    0.01    0.20
  -4  -6   4    1.29    0.39
  -4  -6   4    1.03    0.36
  -4  -6   4    1.01    0.33
   4   6  -4    1.17    0.37
   4   6  -4    0.92    0.32
   4   6  -4    1.22    0.36
   4   6  -4    1.29    0.40
   4   6  -4    0.89    0.32
  -4  -6   3    0.28    0.23
  -4  -6   3    0.33    0.23
  -4  -6   3    0.43    0.23
   4   6  -3    0.30    0.22
   4   6  -3    0.46    0.25
   4   6  -3    0.46    0.24
   4   6  -3    0.73    0.31
   4   6  -3    0.47    0.24
  -4  -6   2    0.40    0.23
  -4  -6   2    0.07    0.17
  -4  -6   2    0.11    0.17
  -4  -6   2    0.13    0.18
   4   6  -2    0.13    0.19
   4   6  -2    0.06    0.17
   4   6  -2    0.13    0.17
   4   6  -2    0.31    0.21
   4   6  -2    0.03    0.14
  -4  -6   1   18.72    0.96
  -4  -6   1   20.00    1.00
  -4  -6   1   19.55    0.92
  -4  -6   1   18.41    0.96
  -4  -6   1   20.75    0.81
   4   6  -1   22.41    1.02
   4   6  -1   18.10    0.95
   4   6  -1   23.11    0.84
   4   6  -1   21.03    1.03
   4   6  -1   20.03    0.85
  -4  -6   0    6.85    0.59
  -4  -6   0    6.90    0.61
  -4  -6   0    6.78    0.55
  -4  -6   0    6.08    0.57
  -4  -6   0    6.64    0.48
   4   6   0    8.12    0.61
   4   6   0    5.79    0.54
   4   6   0    7.20    0.62
   4   6   0    7.25    0.48
  -4  -6  -1    0.77    0.19
  -4  -6  -1    0.96    0.29
  -4  -6  -1    0.78    0.28
  -4  -6  -1    0.67    0.24
  -4  -6  -1    1.10    0.29
  -4  -6  -1    0.88    0.24
   4   6   1    1.14    0.30
   4   6   1    0.71    0.24
   4   6   1    0.98    0.30
   4   6   1    0.80    0.20
  -4  -6  -2    0.17    0.09
  -4  -6  -2   23.20    1.00
  -4  -6  -2   21.69    0.96
  -4  -6  -2   22.39    0.98
  -4  -6  -2   21.37    0.86
   4   6   2   23.94    0.94
   4   6   2   20.39    0.93
   4   6   2   23.71    1.02
  -4  -6  -3    2.71    0.32
  -4  -6  -3    2.81    0.43
  -4  -6  -3    2.48    0.41
  -4  -6  -3    3.04    0.44
  -4  -6  -3    2.51    0.39
   4   6   3    3.19    0.43
   4   6   3    1.99    0.36
   4   6   3    2.86    0.45
   4   6   3    2.67    0.42
  -4  -6  -4    5.85    0.45
  -4  -6  -4    5.36    0.49
  -4  -6  -4    4.50    0.47
  -4  -6  -4    5.39    0.49
  -4  -6  -4    5.10    0.47
   4   6   4    5.94    0.49
   4   6   4    4.94    0.47
   4   6   4    5.45    0.53
   4   6   4    5.02    0.49
  -4  -6  -5    0.00    0.13
  -4  -6  -5    0.09    0.14
  -4  -6  -5   -0.01    0.12
  -4  -6  -5    0.02    0.13
  -4  -6  -5    0.03    0.14
   4   6   5   -0.13    0.15
   4   6   5    0.18    0.20
   4   6   5    0.00    0.14
  -4  -6  -6    0.18    0.19
  -4  -6  -6    0.01    0.13
  -4  -6  -6   -0.03    0.13
  -4  -6  -6    0.02    0.14
  -4  -6  -6   -0.07    0.13
   4   6   6    0.03    0.16
   4   6   6    0.00    0.19
   4   6   6    0.01    0.15
  -4  -6  -7    1.90    0.41
  -4  -6  -7    1.99    0.36
  -4  -6  -7    2.01    0.41
  -4  -6  -7    1.77    0.40
   4   6   7    1.94    0.38
   4   6   7    1.93    0.44
   4   6   7    1.96    0.37
  -4  -6  -8    5.21    0.58
  -4  -6  -8    4.19    0.49
  -4  -6  -8    4.92    0.57
   4   6   8    5.40    0.56
   4   6   8    4.70    0.58
  -4  -6  -9    8.23    0.77
  -4  -6  -9    7.02    0.64
  -4  -6  -9    6.58    0.68
   4   6   9    7.89    0.70
   4   6   9    8.16    0.77
  -4  -6 -10    1.58    0.46
  -4  -6 -10    1.62    0.44
   4   6  10    2.06    0.47
   4   6  10    2.08    0.49
  -4  -6 -11    0.07    0.26
  -4  -6 -11   -0.16    0.20
   4   6  11    0.18    0.27
   4   6  11    0.08    0.24
  -4  -6 -12    0.10    0.27
  -4  -6 -12   -0.12    0.25
   4   6  12    0.17    0.29
   4   6  12    0.33    0.31
  -4  -7   6    1.70    0.53
  -4  -7   6    1.70    0.54
   4   7  -6    2.11    0.57
   4   7  -6    2.15    0.58
   4   7  -6    1.87    0.53
  -4  -7   5    1.72    0.50
  -4  -7   5    1.67    0.50
  -4  -7   5    1.47    0.44
   4   7  -5    0.82    0.37
   4   7  -5    1.53    0.46
   4   7  -5    1.65    0.49
   4   7  -5    1.44    0.43
  -4  -7   4    0.20    0.26
  -4  -7   4    0.01    0.19
   4   7  -4    0.19    0.24
   4   7  -4   -0.04    0.19
   4   7  -4   -0.04    0.23
   4   7  -4   -0.04    0.21
  -4  -7   3   -0.01    0.19
  -4  -7   3    0.22    0.23
   4   7  -3   -0.04    0.16
   4   7  -3   -0.08    0.15
   4   7  -3    0.21    0.22
   4   7  -3    0.06    0.19
  -4  -7   2    0.03    0.17
  -4  -7   2    0.09    0.17
  -4  -7   2    0.01    0.17
   4   7  -2   -0.01    0.18
   4   7  -2    0.02    0.16
   4   7  -2    0.08    0.20
   4   7  -2    0.10    0.17
  -4  -7   1    0.54    0.27
  -4  -7   1    0.69    0.30
  -4  -7   1    0.66    0.26
  -4  -7   1    0.54    0.26
   4   7  -1    0.65    0.29
   4   7  -1    0.34    0.24
   4   7  -1    0.41    0.27
   4   7  -1    0.60    0.24
  -4  -7   0   31.22    1.30
  -4  -7   0   31.11    1.29
  -4  -7   0   30.67    1.21
  -4  -7   0   29.36    1.26
   4   7   0   33.97    1.29
   4   7   0   28.14    1.23
   4   7   0   33.29    1.34
   4   7   0   33.90    1.09
  -4  -7  -1   28.45    1.21
  -4  -7  -1   26.09    1.16
  -4  -7  -1   24.63    1.08
  -4  -7  -1   22.46    1.07
  -4  -7  -1   27.60    0.97
   4   7   1   28.07    1.14
   4   7   1   25.39    1.14
   4   7   1   28.87    1.22
  -4  -7  -2    1.02    0.30
  -4  -7  -2    1.01    0.31
  -4  -7  -2    0.50    0.24
  -4  -7  -2    0.91    0.26
   4   7   2    0.72    0.27
   4   7   2    0.75    0.26
   4   7   2    0.52    0.27
  -4  -7  -3    5.95    0.42
  -4  -7  -3    5.63    0.54
  -4  -7  -3    5.46    0.54
  -4  -7  -3    5.76    0.54
  -4  -7  -3    5.60    0.50
   4   7   3    6.28    0.56
   4   7   3    4.19    0.46
   4   7   3    6.12    0.59
  -4  -7  -4    0.10    0.14
  -4  -7  -4    0.03    0.14
  -4  -7  -4    0.01    0.14
  -4  -7  -4   -0.02    0.11
  -4  -7  -4   -0.05    0.12
   4   7   4   -0.20    0.16
   4   7   4    0.11    0.15
   4   7   4    0.00    0.19
   4   7   4   -0.10    0.12
  -4  -7  -5    5.52    0.50
  -4  -7  -5    5.20    0.52
  -4  -7  -5    4.82    0.52
  -4  -7  -5    4.70    0.49
  -4  -7  -5    5.03    0.52
   4   7   5    5.92    0.57
   4   7   5    5.00    0.50
   4   7   5    4.72    0.54
   4   7   5    5.38    0.54
  -4  -7  -6    0.26    0.20
  -4  -7  -6   -0.01    0.15
  -4  -7  -6    0.31    0.21
  -4  -7  -6    0.06    0.15
  -4  -7  -6    0.16    0.20
   4   7   6    0.34    0.24
   4   7   6    0.10    0.16
   4   7   6    0.26    0.25
   4   7   6    0.41    0.22
  -4  -7  -7    1.29    0.36
  -4  -7  -7    1.79    0.37
  -4  -7  -7    1.29    0.35
  -4  -7  -7    1.40    0.34
  -4  -7  -7    1.22    0.35
   4   7   7    2.13    0.43
   4   7   7    1.81    0.36
   4   7   7    1.44    0.41
   4   7   7    1.72    0.37
  -4  -7  -8    0.12    0.21
  -4  -7  -8    0.10    0.18
  -4  -7  -8    0.06    0.19
   4   7   8    0.38    0.23
   4   7   8    0.07    0.23
  -4  -7  -9    1.36    0.40
  -4  -7  -9    1.48    0.40
  -4  -7  -9    1.70    0.44
   4   7   9    2.04    0.46
   4   7   9    1.85    0.46
  -4  -7 -10    0.85    0.37
  -4  -7 -10    0.55    0.32
   4   7  10    0.88    0.35
   4   7  10    0.66    0.33
  -4  -7 -11    0.06    0.25
  -4  -7 -11    0.35    0.32
   4   7  11    0.47    0.32
   4   7  11    0.44    0.32
  -4  -7 -12   -0.07    0.25
  -4  -7 -12    0.13    0.30
   4   7  12    0.14    0.31
   4   7  12   -0.08    0.25
  -4  -8   5    5.51    0.88
  -4  -8   5    5.09    0.79
   4   8  -5    4.61    0.79
   4   8  -5    6.52    0.95
   4   8  -5    5.55    0.84
  -4  -8   4    0.30    0.31
  -4  -8   4    0.27    0.28
   4   8  -4    0.03    0.27
   4   8  -4    0.23    0.26
   4   8  -4    0.04    0.26
   4   8  -4    0.26    0.29
  -4  -8   3    0.19    0.24
  -4  -8   3   -0.02    0.19
   4   8  -3    0.08    0.24
   4   8  -3    0.04    0.23
   4   8  -3    0.22    0.26
   4   8  -3    0.40    0.28
  -4  -8   2    0.76    0.35
  -4  -8   2    1.35    0.41
   4   8  -2    0.76    0.33
   4   8  -2    0.81    0.34
   4   8  -2    1.12    0.40
   4   8  -2    1.00    0.34
  -4  -8   1    1.05    0.35
  -4  -8   1    1.87    0.42
  -4  -8   1    1.38    0.40
   4   8  -1    1.34    0.38
   4   8  -1    1.15    0.36
   4   8  -1    1.42    0.40
  -4  -8   0    0.50    0.27
  -4  -8   0    0.49    0.26
  -4  -8   0    0.77    0.29
  -4  -8   0    0.61    0.26
   4   8   0    0.85    0.32
   4   8   0    0.42    0.23
   4   8   0    0.34    0.26
  -4  -8  -1    0.13    0.20
  -4  -8  -1    0.00    0.17
  -4  -8  -1    0.11    0.17
  -4  -8  -1    0.09    0.18
   4   8   1    0.02    0.19
   4   8   1    0.00    0.15
   4   8   1   -0.05    0.16
  -4  -8  -2    1.15    0.35
  -4  -8  -2    1.10    0.33
  -4  -8  -2    0.79    0.29
  -4  -8  -2    1.02    0.27
   4   8   2    0.87    0.31
   4   8   2    0.88    0.30
   4   8   2    1.45    0.40
  -4  -8  -3    3.33    0.54
  -4  -8  -3    2.31    0.45
  -4  -8  -3    3.25    0.52
  -4  -8  -3    3.29    0.48
   4   8   3    4.01    0.57
   4   8   3    2.75    0.47
   4   8   3    3.47    0.55
  -4  -8  -4    1.33    0.36
  -4  -8  -4    1.39    0.36
  -4  -8  -4    1.33    0.34
  -4  -8  -4    1.44    0.34
   4   8   4    1.55    0.38
   4   8   4    1.20    0.32
   4   8   4    1.12    0.35
  -4  -8  -5    0.63    0.26
  -4  -8  -5    0.41    0.24
  -4  -8  -5    0.67    0.25
  -4  -8  -5    1.18    0.35
   4   8   5    0.91    0.32
   4   8   5    0.83    0.27
   4   8   5    0.64    0.31
   4   8   5    0.91    0.30
  -4  -8  -6    1.10    0.31
  -4  -8  -6    1.42    0.36
  -4  -8  -6    1.08    0.33
  -4  -8  -6    0.88    0.29
  -4  -8  -6    0.91    0.33
   4   8   6    0.98    0.35
   4   8   6    0.62    0.25
   4   8   6    1.19    0.38
   4   8   6    0.81    0.30
  -4  -8  -7   -0.10    0.16
  -4  -8  -7   -0.06    0.15
  -4  -8  -7   -0.03    0.18
  -4  -8  -7   -0.02    0.16
  -4  -8  -7    0.01    0.20
   4   8   7   -0.09    0.16
   4   8   7   -0.06    0.14
   4   8   7   -0.05    0.21
   4   8   7    0.00    0.17
  -4  -8  -8    1.10    0.37
  -4  -8  -8    0.67    0.30
  -4  -8  -8    0.29    0.28
   4   8   8    0.56    0.28
   4   8   8    0.65    0.35
  -4  -8  -9    0.09    0.24
  -4  -8  -9   -0.05    0.18
  -4  -8  -9    0.29    0.26
   4   8   9    0.20    0.25
   4   8   9    0.23    0.29
  -4  -8 -10    0.05    0.25
  -4  -8 -10    0.02    0.23
  -4  -8 -10   -0.20    0.20
   4   8  10    0.13    0.26
   4   8  10    0.13    0.28
  -4  -8 -11    0.23    0.31
  -4  -8 -11    0.17    0.28
   4   8  11    0.10    0.28
   4   8  11    0.02    0.28
  -4  -9   3    0.13    0.28
  -4  -9   3    0.26    0.30
   4   9  -3    0.03    0.27
   4   9  -3    0.49    0.33
   4   9  -3    0.11    0.29
  -4  -9   2    0.58    0.33
  -4  -9   2    0.24    0.27
   4   9  -2    0.43    0.32
   4   9  -2    0.23    0.28
   4   9  -2    0.35    0.32
  -4  -9   1   -0.03    0.22
  -4  -9   1   -0.16    0.19
  -4  -9   1   -0.06    0.18
   4   9  -1    0.00    0.23
   4   9  -1    0.01    0.21
   4   9  -1   -0.08    0.22
  -4  -9   0    0.16    0.23
  -4  -9   0    0.06    0.20
  -4  -9   0    0.08    0.22
   4   9   0    0.32    0.26
   4   9   0    0.08    0.21
   4   9   0   -0.05    0.22
  -4  -9  -1    0.74    0.35
  -4  -9  -1    0.31    0.27
  -4  -9  -1    0.41    0.25
   4   9   1    0.69    0.32
   4   9   1    0.63    0.29
   4   9   1    0.65    0.33
  -4  -9  -2    0.08    0.21
  -4  -9  -2   -0.07    0.17
  -4  -9  -2   -0.13    0.13
   4   9   2   -0.12    0.17
   4   9   2    0.04    0.16
   4   9   2   -0.08    0.19
  -4  -9  -3    0.05    0.20
  -4  -9  -3    0.02    0.18
  -4  -9  -3    0.12    0.18
   4   9   3    0.05    0.21
   4   9   3    0.10    0.19
   4   9   3    0.10    0.24
  -4  -9  -4    5.37    0.61
  -4  -9  -4    3.69    0.60
  -4  -9  -4    5.74    0.62
  -4  -9  -4    4.95    0.56
   4   9   4    5.38    0.60
   4   9   4    5.46    0.59
   4   9   4    5.89    0.64
  -4  -9  -5    3.25    0.56
  -4  -9  -5    2.47    0.50
  -4  -9  -5    2.77    0.51
  -4  -9  -5    2.69    0.49
   4   9   5    3.02    0.55
   4   9   5    2.70    0.50
   4   9   5    2.83    0.56
   4   9   5    2.92    0.52
  -4  -9  -6    0.13    0.21
  -4  -9  -6    0.07    0.19
  -4  -9  -6    0.19    0.22
  -4  -9  -6    0.23    0.25
   4   9   6    0.10    0.24
   4   9   6    0.13    0.20
   4   9   6    0.31    0.30
   4   9   6    0.14    0.22
  -4  -9  -7    0.08    0.20
  -4  -9  -7    0.18    0.21
  -4  -9  -7    0.11    0.21
  -4  -9  -7    0.01    0.20
   4   9   7    0.04    0.23
   4   9   7    0.02    0.17
   4   9   7   -0.06    0.25
   4   9   7    0.04    0.21
  -4  -9  -8    0.06    0.21
  -4  -9  -8   -0.21    0.18
   4   9   8    0.12    0.23
   4   9   8   -0.10    0.23
  -4  -9  -9   -0.22    0.20
  -4  -9  -9    0.13    0.24
  -4  -9  -9    0.01    0.21
   4   9   9    0.13    0.25
   4   9   9   -0.02    0.28
  -4  -9 -10   -0.02    0.27
  -4  -9 -10   -0.06    0.25
  -4  -9 -10    0.21    0.28
   4   9  10   -0.08    0.22
   4   9  10    0.51    0.36
  -4  -9 -11    0.13    0.31
  -4  -9 -11    0.22    0.29
   4   9  11    0.09    0.29
   4   9  11    0.11    0.32
  -4 -10   2    0.01    0.28
  -4 -10   2   -0.03    0.26
   4  10  -2    0.23    0.33
   4  10  -2   -0.06    0.27
  -4 -10   1    0.08    0.26
  -4 -10   1   -0.04    0.22
   4  10  -1   -0.01    0.26
   4  10  -1   -0.01    0.26
   4  10  -1    0.04    0.26
  -4 -10   0    1.22    0.45
  -4 -10   0    1.13    0.42
  -4 -10   0    0.82    0.36
   4  10   0    0.78    0.39
   4  10   0    1.02    0.40
   4  10   0    1.23    0.44
  -4 -10  -1    2.41    0.57
  -4 -10  -1    2.27    0.53
  -4 -10  -1    1.70    0.46
   4  10   1    2.68    0.57
   4  10   1    2.29    0.53
   4  10   1    2.62    0.59
  -4 -10  -2    0.23    0.26
  -4 -10  -2    0.09    0.21
   4  10   2    0.01    0.23
   4  10   2    0.15    0.22
   4  10   2    0.13    0.26
  -4 -10  -3   -0.04    0.19
  -4 -10  -3   -0.04    0.19
   4  10   3    0.00    0.22
   4  10   3    0.17    0.20
   4  10   3    0.27    0.29
  -4 -10  -4    0.32    0.26
  -4 -10  -4    0.37    0.26
   4  10   4    0.67    0.34
   4  10   4    0.54    0.27
   4  10   4    0.67    0.35
  -4 -10  -5    0.31    0.29
  -4 -10  -5    0.46    0.28
  -4 -10  -5    0.51    0.29
   4  10   5    0.58    0.34
   4  10   5    0.65    0.30
   4  10   5    0.40    0.32
  -4 -10  -6    0.94    0.37
  -4 -10  -6    0.54    0.30
  -4 -10  -6    0.56    0.30
  -4 -10  -6    0.47    0.28
   4  10   6    0.39    0.30
   4  10   6    0.37    0.26
   4  10   6    0.35    0.33
   4  10   6    0.31    0.27
  -4 -10  -7    0.44    0.29
  -4 -10  -7    0.43    0.29
   4  10   7    0.18    0.28
   4  10   7    0.40    0.35
  -4 -10  -8    0.23    0.28
  -4 -10  -8   -0.15    0.22
   4  10   8    0.35    0.30
   4  10   8   -0.12    0.27
  -4 -10  -9    0.24    0.29
  -4 -10  -9    0.06    0.26
   4  10   9    0.15    0.29
   4  10   9    0.13    0.32
  -4 -10 -10    0.35    0.32
  -4 -10 -10    0.54    0.36
   4  10  10    1.19    0.46
   4  10  10    1.02    0.47
  -4 -11   0   -0.02    0.30
  -4 -11   0    0.03    0.24
   4  11   0    0.23    0.32
   4  11   0    0.51    0.38
  -4 -11  -1   -0.26    0.26
  -4 -11  -1   -0.07    0.26
  -4 -11  -1    0.19    0.28
   4  11   1   -0.11    0.26
   4  11   1   -0.08    0.21
   4  11   1    0.02    0.31
  -4 -11  -2    1.15    0.43
  -4 -11  -2    0.42    0.32
   4  11   2    0.79    0.39
   4  11   2    1.03    0.41
   4  11   2    0.66    0.38
  -4 -11  -3    0.28    0.31
  -4 -11  -3    0.58    0.33
   4  11   3    0.60    0.36
   4  11   3    0.44    0.30
   4  11   3    0.38    0.34
  -4 -11  -4    0.64    0.35
  -4 -11  -4    0.77    0.34
   4  11   4    0.57    0.34
   4  11   4    0.59    0.34
   4  11   4    0.67    0.37
  -4 -11  -5    0.34    0.31
  -4 -11  -5    0.07    0.22
   4  11   5    0.18    0.31
   4  11   5    0.19    0.24
   4  11   5    0.19    0.33
  -4 -11  -6   -0.09    0.22
  -4 -11  -6    0.11    0.24
   4  11   6    0.28    0.32
   4  11   6    0.35    0.28
   4  11   6    0.00    0.29
   4  11   6   -0.03    0.22
  -4 -11  -7   -0.01    0.23
  -4 -11  -7   -0.06    0.24
   4  11   7    0.16    0.30
   4  11   7   -0.13    0.30
  -4 -11  -8    0.12    0.27
  -4 -11  -8    0.12    0.32
   4  11   8    0.34    0.32
   4  11   8   -0.06    0.32
  -5   8   5    0.13    0.27
   5  -8  -5    0.41    0.31
   5  -8  -5    0.29    0.35
  -5   8   4    0.07    0.29
  -5   8   4    0.10    0.29
   5  -8  -4   -0.10    0.26
  -5   8   3   -0.06    0.25
  -5   8   3    0.02    0.24
   5  -8  -3    0.18    0.28
  -5   8   2    0.14    0.28
  -5   8   2    0.24    0.29
   5  -8  -2    0.11    0.29
  -5   8   1    0.03    0.27
  -5   8   1    0.16    0.28
  -5   8   1   -0.13    0.21
   5  -8  -1    0.26    0.29
   5  -8  -1    0.01    0.24
  -5   8   0    0.17    0.28
  -5   8   0    0.25    0.28
  -5   8   0    0.20    0.28
   5  -8   0    0.47    0.33
   5  -8   0    0.13    0.23
  -5   8  -1   -0.02    0.25
  -5   8  -1    0.38    0.33
  -5   8  -1    0.29    0.30
   5  -8   1    0.36    0.32
   5  -8   1    0.19    0.29
  -5   8  -2   -0.13    0.26
  -5   8  -2    0.11    0.30
  -5   8  -2    0.01    0.29
   5  -8   2   -0.09    0.20
  -5   7   6    0.07    0.27
  -5   7   6   -0.06    0.25
   5  -7  -6    0.28    0.32
   5  -7  -6    0.07    0.26
   5  -7  -6   -0.01    0.28
  -5   7   5    0.11    0.24
  -5   7   5    0.06    0.24
   5  -7  -5    0.28    0.29
   5  -7  -5   -0.01    0.23
   5  -7  -5   -0.24    0.26
  -5   7   4    0.08    0.23
  -5   7   4   -0.02    0.23
   5  -7  -4    0.28    0.26
   5  -7  -4    0.10    0.26
  -5   7   3    0.56    0.32
  -5   7   3    0.53    0.33
   5  -7  -3    0.30    0.29
   5  -7  -3    0.64    0.35
  -5   7   2   -0.01    0.21
  -5   7   2   -0.01    0.23
  -5   7   2    0.02    0.23
   5  -7  -2    0.00    0.22
   5  -7  -2    0.11    0.22
  -5   7   1    0.16    0.25
  -5   7   1   -0.03    0.21
  -5   7   1    0.10    0.25
   5  -7  -1    0.18    0.25
   5  -7  -1    0.28    0.24
  -5   7   0    0.12    0.23
  -5   7   0   -0.01    0.25
  -5   7   0    0.10    0.26
   5  -7   0    0.21    0.26
   5  -7   0    0.37    0.25
  -5   7  -1    0.93    0.39
  -5   7  -1    1.37    0.43
  -5   7  -1    0.95    0.37
   5  -7   1    1.21    0.40
   5  -7   1    1.29    0.41
  -5   7  -2    3.54    0.65
  -5   7  -2    4.31    0.72
  -5   7  -2    3.03    0.62
   5  -7   2    3.92    0.64
   5  -7   2    3.16    0.62
  -5   7  -3    0.14    0.28
  -5   7  -3    1.40    0.45
  -5   7  -3    0.13    0.25
   5  -7   3    0.95    0.40
  -5   7  -4   -0.03    0.26
  -5   7  -4    0.21    0.31
  -5   7  -4   -0.04    0.22
   5  -7   4   -0.07    0.21
  -5   7  -5    0.41    0.32
   5  -7   5    0.06    0.28
  -5   6   7    0.34    0.31
  -5   6   7   -0.07    0.19
  -5   6   7   -0.06    0.23
   5  -6  -7   -0.02    0.24
   5  -6  -7   -0.05    0.26
   5  -6  -7    0.11    0.30
  -5   6   6    0.82    0.36
  -5   6   6    0.97    0.41
  -5   6   6    0.58    0.34
   5  -6  -6    1.08    0.40
   5  -6  -6    0.77    0.37
   5  -6  -6    0.45    0.32
  -5   6   5    0.14    0.25
  -5   6   5    0.26    0.24
  -5   6   5    0.31    0.27
  -5   6   5    0.01    0.21
   5  -6  -5    0.32    0.28
   5  -6  -5    0.91    0.37
   5  -6  -5    0.16    0.28
  -5   6   4    1.27    0.41
  -5   6   4    1.28    0.42
[truncated: 230,736 more chars]
