# Supplementary material for: Crystal structure of bis­(4-allyl-2-meth­oxy­phen­yl) terephthalate
Source: Acta Crystallogr Sect E Struct Rep Online. 2014 Sep 30;70(Pt 10):o1138. doi: 10.1107/S1600536814021229 (PMC4257157; doi:10.1107/S1600536814021229)
Supplement: Supplementary file 2 [file e-70-o1138-Isup2.hkl]

#
# h,k,l, Fc-squared, Fo-squared, sigma(Fo-squared), status flag
#
data_I
_shelx_title ' C28H26O6 compound in P-1'
_shelx_refln_list_code          4
_shelx_F_calc_maximum       93.77
_exptl_crystal_F_000       242.00
_reflns_d_resolution_high  0.7479

loop_
 _space_group_symop_operation_xyz
 'x, y, z'
 '-x, -y, -z'

_cell_length_a     7.8853
_cell_length_b     9.0404
_cell_length_c     9.4801
_cell_angle_alpha  70.660
_cell_angle_beta   73.817
_cell_angle_gamma  75.145

_shelx_F_squared_multiplier     1.000

loop_
 _refln_index_h
 _refln_index_k
 _refln_index_l
 _refln_F_squared_calc
 _refln_F_squared_meas
 _refln_F_squared_sigma
 _refln_observed_status
   1   0   0         35.67         34.21         0.40 o
   2   0   0         12.23         13.01         0.32 o
   3   0   0        563.16        585.92         5.60 o
   4   0   0        221.52        188.79         1.70 o
   5   0   0         30.45         29.73         0.67 o
   6   0   0          1.03          0.64         0.29 o
   7   0   0         44.93         47.71         1.31 o
   8   0   0          9.73          8.58         0.85 o
   9   0   0          0.49          0.36         0.48 o
  -9   1   0         12.02         13.89         1.13 o
  -8   1   0         81.84         82.62         1.98 o
  -7   1   0          0.98          1.40         0.41 o
  -6   1   0         12.12         11.84         0.75 o
  -5   1   0        142.25        132.74         1.62 o
  -4   1   0        171.92        182.66         2.03 o
  -3   1   0        187.71        194.50         2.35 o
  -2   1   0        384.41        355.35         4.14 o
  -1   1   0        121.74        104.20         1.03 o
   0   1   0        293.28        264.19         4.48 o
   1   1   0         56.89         41.35         4.20 o
   2   1   0       1011.83        869.27        31.58 o
   3   1   0        116.79        113.44         0.98 o
   4   1   0        165.45        175.58         1.51 o
   5   1   0         25.77         20.65         0.52 o
   6   1   0          2.93          3.74         0.41 o
   7   1   0         51.39         49.94         1.34 o
   8   1   0          0.33          0.15         0.34 o
   9   1   0          3.07          3.78         0.67 o
  10   1   0          3.78          5.04         0.90 o
  -9   2   0          1.32          0.71         0.54 o
  -8   2   0          5.03          3.83         0.62 o
  -7   2   0         46.88         51.89         1.43 o
  -6   2   0          0.26          0.37         0.31 o
  -5   2   0         23.01         22.80         0.73 o
  -4   2   0         11.83         11.93         0.47 o
  -3   2   0         40.01         32.05         2.52 o
  -2   2   0         53.58         52.45         0.76 o
  -1   2   0         53.08         45.13         0.63 o
   0   2   0         39.65         37.51         0.43 o
   1   2   0        202.57        180.06         2.51 o
   2   2   0       1041.39       1011.64        11.63 o
   3   2   0        304.92        310.13         3.37 o
   4   2   0          1.62          1.39         0.19 o
   5   2   0         99.27        112.95         1.58 o
   6   2   0        137.42        133.65         1.71 o
   7   2   0        128.89        128.11         3.13 o
   8   2   0         22.82         22.25         1.22 o
   9   2   0          3.07          3.34         0.66 o
  10   2   0          0.15         -0.06         0.55 o
  -9   3   0          0.16          0.17         0.53 o
  -8   3   0          1.75          2.19         0.55 o
  -7   3   0          0.02          0.06         0.36 o
  -6   3   0         10.93         10.32         0.76 o
  -5   3   0          0.03          0.16         0.26 o
  -4   3   0        142.42        159.46         2.34 o
  -3   3   0        229.08        203.35         2.22 o
  -2   3   0          5.51          7.99         0.36 o
  -1   3   0         72.35         72.35         1.13 o
   0   3   0         90.90         95.54         1.82 o
   1   3   0        768.92        742.79        10.47 o
   2   3   0        201.18        195.14         2.79 o
   3   3   0        600.26        609.02         7.32 o
   4   3   0         35.34         42.60         0.73 o
   5   3   0          0.39          0.21         0.15 o
   6   3   0        201.14        204.40         2.67 o
   7   3   0         39.16         40.85         1.33 o
   8   3   0          0.35          0.38         0.39 o
   9   3   0          4.61          3.41         0.66 o
  10   3   0          0.00         -0.16         0.51 o
  -8   4   0          0.08          0.26         0.45 o
  -7   4   0         11.68         12.69         0.95 o
  -6   4   0          2.04          2.85         0.50 o
  -5   4   0         12.91         11.50         0.76 o
  -4   4   0         39.92         42.75         1.00 o
  -3   4   0          3.67          5.37         0.39 o
  -2   4   0         76.47         60.87         1.13 o
  -1   4   0         14.50          9.85         0.38 o
   0   4   0        408.93        418.78         6.23 o
   1   4   0         16.45         20.20         0.52 o
   2   4   0        253.38        248.44         3.66 o
   3   4   0        544.49        555.16         8.83 o
   4   4   0          3.05          2.56         0.23 o
   5   4   0          3.53          3.85         0.31 o
   6   4   0         45.07         44.22         1.25 o
   7   4   0         30.02         27.34         1.03 o
   8   4   0         15.72         14.48         1.13 o
   9   4   0          0.03          0.08         0.48 o
  -8   5   0          1.55          1.32         0.59 o
  -7   5   0          3.27          2.93         0.60 o
  -6   5   0          0.00         -0.21         0.34 o
  -5   5   0          2.40          3.13         0.48 o
  -4   5   0          0.04          0.06         0.28 o
  -3   5   0         13.59         14.69         0.64 o
  -2   5   0          1.73          2.06         0.26 o
  -1   5   0         69.75         66.76         0.87 o
   0   5   0        196.03        222.56         3.57 o
   1   5   0         13.28         21.10         0.59 o
   2   5   0         25.34         21.65         0.50 o
   3   5   0          3.50          3.35         0.29 o
   4   5   0        230.49        226.32         6.08 o
   5   5   0          2.61          3.60         0.36 o
   6   5   0          0.76          0.39         0.29 o
   7   5   0          0.92          0.62         0.33 o
   8   5   0          4.07          5.01         0.64 o
   9   5   0          5.04          5.63         0.86 o
  -7   6   0          0.26          0.23         0.57 o
  -6   6   0          0.04          0.10         0.51 o
  -5   6   0          0.26          0.48         0.49 o
  -4   6   0          5.21          7.03         0.91 o
  -3   6   0         15.95         16.27         1.05 o
  -2   6   0         12.27         11.90         0.77 o
  -1   6   0          0.12          0.50         0.24 o
   0   6   0          7.24          6.84         0.46 o
   1   6   0         14.99         15.16         0.58 o
   2   6   0          8.86          9.22         0.52 o
   3   6   0        202.48        207.83         4.86 o
   4   6   0         38.38         35.12         0.94 o
   5   6   0          0.70          0.44         0.28 o
   6   6   0          0.12          0.31         0.31 o
   7   6   0          5.45          4.41         0.64 o
   8   6   0          0.85          0.25         0.40 o
   9   6   0         11.85         11.85         1.18 o
  -6   7   0          0.64          1.01         0.64 o
  -5   7   0          1.85          0.80         0.57 o
  -4   7   0         11.63         12.83         1.06 o
  -3   7   0          0.00         -0.22         0.37 o
  -2   7   0          0.27         -0.07         0.28 o
  -1   7   0          2.04          1.17         0.35 o
   0   7   0         27.18         24.54         0.88 o
   1   7   0         26.39         30.20         0.97 o
   2   7   0         22.79         24.41         0.87 o
   3   7   0          0.35          0.18         0.28 o
   4   7   0        156.97        161.57         3.36 o
   5   7   0         23.62         23.96         1.08 o
   6   7   0          3.25          3.41         0.50 o
   7   7   0          0.19          0.38         0.40 o
   8   7   0          1.59          2.10         0.53 o
  -5   8   0          0.79          1.19         0.63 o
  -4   8   0         46.49         52.08         1.86 o
  -3   8   0          0.10          0.17         0.43 o
  -2   8   0          0.19          0.03         0.39 o
  -1   8   0          3.21          3.55         0.51 o
   0   8   0          0.29          0.25         0.31 o
   1   8   0          6.06          5.08         0.56 o
   2   8   0          0.24          0.14         0.32 o
   3   8   0         36.15         35.72         1.25 o
   4   8   0          2.08          2.84         0.51 o
   5   8   0          0.00          0.01         0.36 o
   6   8   0          1.46          1.67         0.47 o
   7   8   0          0.69          0.12         0.47 o
   8   8   0          7.68          9.18         1.07 o
  -4   9   0          2.17          2.25         0.77 o
  -3   9   0          0.83         -0.11         0.48 o
  -2   9   0          0.26          0.02         0.45 o
  -1   9   0          2.03          2.15         0.50 o
   0   9   0          9.56         10.26         0.82 o
   1   9   0          0.23          0.24         0.39 o
   2   9   0          0.41          0.66         0.40 o
   3   9   0         17.78         18.90         1.27 o
   4   9   0          0.28          0.52         0.46 o
   5   9   0          0.13          0.15         0.42 o
   6   9   0          5.85          5.99         0.77 o
   7   9   0          8.63          8.35         1.04 o
  -3  10   0          0.38         -0.17         0.56 o
  -2  10   0          0.12          0.52         0.56 o
  -1  10   0          0.86          1.01         0.63 o
   0  10   0          0.45          0.60         0.49 o
   1  10   0          3.46          2.76         0.61 o
   2  10   0          5.20          5.30         0.73 o
   3  10   0         24.03         26.33         1.68 o
   4  10   0          4.08          5.22         0.85 o
   5  10   0          0.29          0.46         0.55 o
   6  10   0          0.01         -0.10         0.54 o
   0  11   0          0.30          1.17         0.77 o
   1  11   0          0.00          0.24         0.55 o
   2  11   0          4.19          3.72         0.90 o
   3  11   0          5.25          4.81         0.95 o
   4  11   0          0.22          0.82         0.76 o
  -2 -11   1          2.44          1.82         0.98 o
  -1 -11   1          0.50          0.34         0.76 o
  -5 -10   1          0.01          0.20         0.62 o
  -4 -10   1          0.52          0.05         0.57 o
  -3 -10   1          1.15          2.13         0.74 o
  -2 -10   1          6.16          6.06         0.90 o
  -1 -10   1          1.75          2.11         0.65 o
   0 -10   1          0.28          0.62         0.52 o
   1 -10   1         10.77         11.07         1.38 o
   2 -10   1          0.51          0.50         0.64 o
  -6  -9   1          0.25          0.37         0.49 o
  -5  -9   1          2.15          1.45         0.59 o
  -4  -9   1          0.06         -0.29         0.43 o
  -3  -9   1         24.28         27.21         1.25 o
  -2  -9   1         24.22         25.03         1.34 o
  -1  -9   1          0.01          0.13         0.38 o
   0  -9   1          0.19          0.04         0.37 o
   1  -9   1          1.59          2.49         0.53 o
   2  -9   1          0.59          0.36         0.49 o
   3  -9   1          0.02         -0.37         0.53 o
   4  -9   1          0.58          0.41         0.72 o
  -7  -8   1          0.80          0.70         0.53 o
  -6  -8   1          0.21         -0.15         0.38 o
  -5  -8   1          4.06          3.90         0.63 o
  -4  -8   1          7.07          7.08         0.80 o
  -3  -8   1          3.33          3.45         0.56 o
  -2  -8   1          4.18          4.60         0.61 o
  -1  -8   1          7.16          7.58         0.68 o
   0  -8   1          0.18          0.24         0.33 o
   1  -8   1          1.17          1.49         0.42 o
   2  -8   1          0.88          1.01         0.41 o
   3  -8   1          0.00         -0.06         0.42 o
   4  -8   1          1.51          1.73         0.66 o
   5  -8   1          1.66          1.15         0.67 o
  -8  -7   1          2.03          1.24         0.57 o
  -7  -7   1          8.68         10.36         1.03 o
  -6  -7   1         19.53         17.43         1.06 o
  -5  -7   1          3.76          4.15         0.61 o
  -4  -7   1          2.93          2.81         0.48 o
  -3  -7   1         65.57         65.45         1.80 o
  -2  -7   1         52.50         51.99         1.28 o
  -1  -7   1          0.05         -0.02         0.26 o
   0  -7   1          0.09          0.31         0.28 o
   1  -7   1          1.32          0.54         0.34 o
   2  -7   1          0.04         -0.28         0.28 o
   3  -7   1          2.09          2.63         0.56 o
   4  -7   1         27.02         27.78         1.38 o
   5  -7   1          4.44          5.85         0.91 o
   6  -7   1          0.07          0.10         0.58 o
  -9  -6   1          6.69          6.47         1.20 o
  -8  -6   1          0.35          0.11         0.39 o
  -7  -6   1          0.08          0.01         0.34 o
  -6  -6   1          0.60          0.42         0.32 o
  -5  -6   1          0.26          0.13         0.28 o
  -4  -6   1        101.90        104.18         2.26 o
  -3  -6   1        336.99        353.81         7.22 o
  -2  -6   1          0.45          0.43         0.26 o
  -1  -6   1         50.29         46.02         1.17 o
   0  -6   1         18.16         21.07         0.84 o
   1  -6   1         28.83         32.43         1.03 o
   2  -6   1          0.18          0.10         0.28 o
   3  -6   1         14.44         14.34         0.90 o
   4  -6   1         85.53         92.93         2.12 o
   5  -6   1          0.09          0.22         0.45 o
   6  -6   1          1.31          1.30         0.61 o
   7  -6   1          0.23          0.21         0.59 o
  -9  -5   1         12.79         15.26         1.07 o
  -8  -5   1          0.85          0.78         0.40 o
  -7  -5   1          3.87          3.54         0.51 o
  -6  -5   1          0.67          0.38         0.27 o
  -5  -5   1          7.04          8.43         0.48 o
  -4  -5   1        103.55         93.53         4.97 o
  -3  -5   1         22.02         18.51         0.83 o
  -2  -5   1          0.92          0.60         0.17 o
  -1  -5   1         34.95         33.27         0.73 o
   0  -5   1          7.83          6.54         0.51 o
   1  -5   1        203.66        222.82         2.96 o
   2  -5   1          0.11          0.20         0.20 o
   3  -5   1          5.55          8.25         0.54 o
   4  -5   1         22.64         26.44         0.94 o
   5  -5   1          3.17          2.76         0.55 o
   6  -5   1          1.10          0.45         0.44 o
   7  -5   1          0.08          0.09         0.46 o
   8  -5   1          1.02          0.80         0.66 o
  -9  -4   1          1.25          1.43         0.58 o
  -8  -4   1          0.17          0.12         0.38 o
  -7  -4   1          6.32          5.74         0.62 o
  -6  -4   1          0.17          0.11         0.19 o
  -5  -4   1          5.52          5.58         0.35 o
  -4  -4   1          9.79         10.24         0.42 o
  -3  -4   1          0.17          0.41         0.14 o
  -2  -4   1        372.47        393.79         4.74 o
  -1  -4   1          0.75          0.09         0.14 o
   0  -4   1          1.66          1.80         0.29 o
   1  -4   1         72.44         68.31         1.01 o
   2  -4   1         42.32         40.56         0.79 o
   3  -4   1          2.94          3.27         0.32 o
   4  -4   1         47.03         50.33         0.99 o
   5  -4   1          8.74          9.96         0.71 o
   6  -4   1          2.52          2.10         0.45 o
   7  -4   1          0.94          0.56         0.40 o
   8  -4   1          0.01         -0.41         0.41 o
  -9  -3   1          0.03          0.07         0.44 o
  -8  -3   1         11.96         13.40         1.03 o
  -7  -3   1         60.08         54.44         1.41 o
  -6  -3   1        115.64        107.62         1.54 o
  -5  -3   1         54.10         56.56         0.84 o
  -4  -3   1          4.07          3.74         0.26 o
  -3  -3   1         64.59         69.55         0.81 o
  -2  -3   1          0.49          0.48         0.12 o
  -1  -3   1        263.00        261.32         3.62 o
   0  -3   1        204.86        200.50         2.80 o
   1  -3   1        101.76        111.24         1.18 o
   2  -3   1        205.36        198.48         2.34 o
   3  -3   1          0.16          0.07         0.15 o
   4  -3   1          2.35          1.87         0.28 o
   5  -3   1         40.51         43.29         1.13 o
   6  -3   1          7.75          5.80         0.59 o
   7  -3   1          5.25          4.66         0.61 o
   8  -3   1          3.88          3.39         0.62 o
   9  -3   1          2.36          2.64         0.70 o
  -9  -2   1          0.11         -0.12         0.44 o
  -8  -2   1          1.49          1.33         0.44 o
  -7  -2   1          6.67          6.03         0.57 o
  -6  -2   1        113.24        115.59         1.77 o
  -5  -2   1         36.16         29.92         1.42 o
  -4  -2   1          1.92          1.63         0.20 o
  -3  -2   1       2140.89       2284.17        19.95 o
  -2  -2   1          1.03          0.22         0.10 o
  -1  -2   1         98.45         96.51         0.98 o
   0  -2   1        199.50        175.81         2.31 o
   1  -2   1        279.49        296.29         2.67 o
   2  -2   1        279.08        303.27         2.98 o
   3  -2   1          6.90          7.14         0.39 o
   4  -2   1         78.56         86.64         1.19 o
   5  -2   1          0.12          0.28         0.22 o
   6  -2   1          0.39          0.61         0.32 o
   7  -2   1          5.57          4.05         0.56 o
   8  -2   1          0.21          0.33         0.40 o
   9  -2   1          9.22          5.74         0.85 o
  -9  -1   1          1.81          2.87         0.66 o
  -8  -1   1          5.61          6.58         0.76 o
  -7  -1   1          9.42         11.16         0.75 o
  -6  -1   1        224.91        224.35         3.16 o
  -5  -1   1         22.73         21.17         0.59 o
  -4  -1   1         23.81         31.54         3.09 o
  -3  -1   1          8.02          6.79         0.30 o
  -2  -1   1         23.95         24.53         0.43 o
  -1  -1   1        229.51        232.46         2.45 o
   0  -1   1        280.67        294.20         3.40 o
   1  -1   1       8793.40       7565.74        85.09 o
   2  -1   1         21.02         23.57         0.47 o
   3  -1   1         25.39         29.38         0.57 o
   4  -1   1        222.84        249.09         3.15 o
   5  -1   1          3.23          5.38         0.46 o
   6  -1   1          0.20          0.51         0.32 o
   7  -1   1          4.65          2.92         0.49 o
   8  -1   1         30.59         36.82         1.28 o
   9  -1   1         11.25         10.21         0.99 o
  -9   0   1          9.02          9.76         0.99 o
  -8   0   1          5.97          6.99         0.73 o
  -7   0   1         13.01         12.80         0.85 o
  -6   0   1         39.91         37.46         1.08 o
  -5   0   1         35.88         40.69         0.79 o
  -4   0   1         96.83         92.73         1.03 o
  -3   0   1          1.57          0.73         0.13 o
  -2   0   1        251.01        248.82         2.42 o
  -1   0   1         28.41         19.66         1.21 o
   0   0   1        787.81        678.40        36.45 o
   1   0   1        825.39        873.86         8.86 o
   2   0   1        534.63        593.17         5.95 o
   3   0   1        186.07        194.80         1.80 o
   4   0   1        360.71        409.82         5.68 o
   5   0   1          1.09          0.45         0.21 o
   6   0   1         22.74         20.67         0.75 o
   7   0   1         11.42         11.71         0.79 o
   8   0   1          1.74          2.41         0.54 o
   9   0   1          3.90          2.74         0.64 o
  10   0   1          0.61          0.61         0.60 o
  -9   1   1          1.81          1.63         0.70 o
  -8   1   1          1.49          0.50         0.42 o
  -7   1   1         70.83         68.75         1.83 o
  -6   1   1         83.00         89.09         1.66 o
  -5   1   1          4.80          3.92         0.39 o
  -4   1   1         16.19         18.92         0.51 o
  -3   1   1          9.86          6.93         0.30 o
  -2   1   1          0.13          0.09         0.13 o
  -1   1   1         90.66         90.39         0.87 o
   0   1   1       1996.17       1819.88        28.08 o
   1   1   1        971.59        978.51        11.82 o
   2   1   1         16.91         13.50         0.30 o
   3   1   1        381.59        413.31         5.15 o
   4   1   1         55.56         43.25         4.95 o
   5   1   1         45.62         42.34         0.92 o
   6   1   1         52.99         55.50         1.28 o
   7   1   1          0.51          0.83         0.33 o
   8   1   1          3.04          3.61         0.58 o
   9   1   1          0.25          0.48         0.49 o
  10   1   1          0.34          0.08         0.58 o
  -9   2   1          0.04         -0.46         0.53 o
  -8   2   1         13.30         13.65         1.00 o
  -7   2   1         34.37         36.35         1.24 o
  -6   2   1          3.59          2.39         0.43 o
  -5   2   1          5.17          5.35         0.46 o
  -4   2   1          0.00          0.30         0.17 o
  -3   2   1        224.91        296.86         3.74 o
  -2   2   1          1.11          0.19         0.15 o
  -1   2   1        196.94        195.57         1.72 o
   0   2   1       4400.24       4076.43        46.76 o
   1   2   1       1522.35       1434.59        31.55 o
   2   2   1         30.48         32.07         0.49 o
   3   2   1         29.11         28.66         0.49 o
   4   2   1          1.72          3.34         0.25 o
   5   2   1        410.78        427.84         5.72 o
   6   2   1         21.71         28.74         0.82 o
   7   2   1         24.44         24.26         0.99 o
   8   2   1         11.18         11.33         0.91 o
   9   2   1          0.03         -0.30         0.40 o
  10   2   1          7.97          9.44         1.03 o
  -8   3   1          5.32          5.28         0.73 o
  -7   3   1          5.53          4.57         0.62 o
  -6   3   1          1.36          1.31         0.39 o
  -5   3   1          0.12          0.15         0.23 o
  -4   3   1         14.82         14.77         0.64 o
  -3   3   1        575.78        621.44         6.64 o
  -2   3   1         17.22         13.83         0.39 o
  -1   3   1         59.36         73.16         1.50 o
   0   3   1        646.81        620.21         6.35 o
   1   3   1        713.58        753.18        10.36 o
   2   3   1          1.04          1.69         0.16 o
   3   3   1          0.85          0.64         0.13 o
   4   3   1        195.32        185.39         2.37 o
   5   3   1         14.02         12.40         0.50 o
   6   3   1          2.57          1.81         0.34 o
   7   3   1         81.31         82.94         1.88 o
   8   3   1         20.27         19.25         1.27 o
   9   3   1          2.31          1.43         0.58 o
  10   3   1         10.93         13.56         1.21 o
  -8   4   1          0.73          0.47         0.53 o
  -7   4   1          1.43          1.38         0.43 o
  -6   4   1          9.36         10.39         0.80 o
  -5   4   1          0.10         -0.14         0.24 o
  -4   4   1          9.53          7.54         0.54 o
  -3   4   1          0.31          1.18         0.21 o
  -2   4   1          4.08          3.04         0.26 o
  -1   4   1          6.92          6.38         0.32 o
   0   4   1        227.79        247.03         3.24 o
   1   4   1        685.64        705.25         9.86 o
   2   4   1        160.87        160.74         2.50 o
   3   4   1         20.19         18.88         0.45 o
   4   4   1          5.94          5.48         0.31 o
   5   4   1          0.30          0.26         0.15 o
   6   4   1        131.56        122.61         2.29 o
   7   4   1         79.14         75.78         1.86 o
   8   4   1          1.53          1.11         0.43 o
   9   4   1          4.80          5.03         0.78 o
  10   4   1          1.26          1.66         0.68 o
  -8   5   1          0.36          0.16         0.60 o
  -7   5   1          0.66          0.46         0.44 o
  -6   5   1          0.25          0.23         0.37 o
  -5   5   1          0.00          0.26         0.31 o
  -4   5   1          7.01          8.11         0.59 o
  -3   5   1          2.73          0.87         0.27 o
  -2   5   1          8.52         14.91         0.50 o
  -1   5   1          1.11          3.80         0.29 o
   0   5   1         16.57         15.86         1.78 o
   1   5   1        245.10        279.04         4.53 o
   2   5   1          0.19          0.05         0.13 o
   3   5   1          9.52         10.01         0.42 o
   4   5   1        328.12        332.73         5.41 o
   5   5   1         74.46         74.58         1.38 o
   6   5   1        147.71        157.24         2.38 o
   7   5   1         18.47         17.87         1.07 o
   8   5   1          2.98          2.65         0.55 o
   9   5   1          0.01          0.13         0.47 o
  10   5   1          0.45          0.08         0.67 o
  -7   6   1          5.88          4.23         1.16 o
  -6   6   1          0.04          0.13         0.44 o
  -5   6   1          0.02          0.08         0.37 o
  -4   6   1          3.86          3.21         0.45 o
  -3   6   1          3.88          4.96         0.49 o
  -2   6   1         35.30         32.23         0.79 o
  -1   6   1         25.65         18.78         1.75 o
   0   6   1          4.04          2.99         0.34 o
   1   6   1          6.97          6.61         0.45 o
   2   6   1          2.66          2.31         0.27 o
   3   6   1        203.27        219.84         3.40 o
   4   6   1          4.39          4.44         0.40 o
   5   6   1        174.07        174.49         3.85 o
   6   6   1         67.39         70.65         2.10 o
   7   6   1          2.76          2.98         0.52 o
   8   6   1          0.16          0.33         0.40 o
   9   6   1          0.89          0.68         0.56 o
  -6   7   1          0.38          0.55         0.61 o
  -5   7   1          0.50          0.68         0.54 o
  -4   7   1          6.12          5.63         0.73 o
  -3   7   1         96.33        112.21         2.32 o
  -2   7   1          0.94          0.72         0.39 o
  -1   7   1          0.34         -0.06         0.26 o
   0   7   1         20.56         24.27         0.87 o
   1   7   1          3.76          5.57         0.46 o
   2   7   1          1.44          1.84         0.32 o
   3   7   1          3.93          3.93         0.44 o
   4   7   1        133.49        135.44         3.48 o
   5   7   1         17.22         16.64         0.90 o
   6   7   1          0.01          0.07         0.30 o
   7   7   1          0.09          0.06         0.35 o
   8   7   1          9.12          9.84         0.96 o
   9   7   1          5.17          6.07         0.81 o
  -5   8   1          0.07          0.26         0.58 o
  -4   8   1          2.49          3.12         0.69 o
  -3   8   1          7.40          7.82         0.88 o
  -2   8   1         16.74         15.55         1.12 o
  -1   8   1          1.78          2.45         0.45 o
   0   8   1         10.50         12.26         0.80 o
   1   8   1          7.99          6.75         0.61 o
   2   8   1          1.06          0.92         0.36 o
   3   8   1          0.01          0.09         0.30 o
   4   8   1          0.46          0.20         0.33 o
   5   8   1          0.26          0.80         0.39 o
   6   8   1          2.94          2.35         0.53 o
   7   8   1          0.19          0.20         0.43 o
   8   8   1          4.25          4.46         0.81 o
  -4   9   1          2.21          1.38         0.67 o
  -3   9   1          1.02          1.11         0.57 o
  -2   9   1          0.32          0.69         0.51 o
  -1   9   1          1.49          1.10         0.49 o
   0   9   1          0.02          0.02         0.33 o
   1   9   1          2.17          3.05         0.56 o
   2   9   1          6.08          4.72         0.63 o
   3   9   1          0.00         -0.25         0.35 o
   4   9   1          1.78          2.84         0.62 o
   5   9   1          6.83          8.15         0.85 o
   6   9   1          0.33          0.71         0.47 o
   7   9   1          0.03          0.12         0.52 o
   8   9   1          0.18          0.50         0.98 o
  -3  10   1          0.75          1.17         0.65 o
  -2  10   1          0.01         -0.08         0.51 o
  -1  10   1          0.04         -0.16         0.48 o
   0  10   1          0.67          0.14         0.42 o
   1  10   1          4.81          3.65         0.63 o
   2  10   1          0.99          1.30         0.51 o
   3  10   1          1.74          1.33         0.53 o
   4  10   1         10.77         11.88         1.12 o
   5  10   1          2.69          2.52         0.71 o
   6  10   1          3.18          3.34         0.69 o
  -1  11   1          0.33          0.54         0.64 o
   0  11   1          0.99          0.70         0.65 o
   1  11   1          0.38         -0.15         0.48 o
   2  11   1          0.15          1.09         0.59 o
   3  11   1          7.18          7.29         0.99 o
   4  11   1          0.00         -0.29         0.54 o
   5  11   1          0.50         -0.26         0.67 o
  -4 -10   2          0.33          0.14         0.72 o
  -3 -10   2          0.01         -0.24         0.56 o
  -2 -10   2          2.39          2.18         0.67 o
  -1 -10   2          0.00          0.40         0.53 o
   0 -10   2          0.02          0.10         0.54 o
   1 -10   2          0.15          0.13         0.50 o
   2 -10   2          2.20          1.99         1.69 o
  -6  -9   2          2.20          1.64         0.69 o
  -5  -9   2          3.93          4.58         0.93 o
  -4  -9   2          1.12          1.82         0.69 o
  -3  -9   2          2.04          2.43         0.64 o
  -2  -9   2          8.94          7.18         0.90 o
  -1  -9   2          3.15          1.99         0.61 o
   0  -9   2          0.21          0.05         0.41 o
   1  -9   2          5.80          6.78         0.81 o
   2  -9   2          0.08          0.45         0.57 o
   3  -9   2          0.02         -0.13         0.58 o
   4  -9   2          0.01          0.61         1.33 o
  -7  -8   2          0.98          0.51         0.58 o
  -6  -8   2          8.49         11.10         1.03 o
  -5  -8   2          0.31          0.37         0.51 o
  -4  -8   2          4.83          4.89         0.75 o
  -3  -8   2          2.23          1.70         0.51 o
  -2  -8   2         62.10         62.30         1.70 o
  -1  -8   2          0.06          0.52         0.41 o
   0  -8   2          4.47          4.40         0.69 o
   1  -8   2         13.51         13.33         1.09 o
   2  -8   2          0.16          0.07         0.43 o
   3  -8   2          1.43          1.64         0.62 o
   4  -8   2          0.09          0.05         0.57 o
   5  -8   2          0.58         -0.18         0.64 o
  -7  -7   2          6.34          8.43         0.84 o
  -6  -7   2          0.35          0.64         0.41 o
  -5  -7   2         11.67         12.22         0.96 o
  -4  -7   2          0.00          0.23         0.33 o
  -3  -7   2          6.96          6.74         0.63 o
  -2  -7   2        369.12        395.67         8.23 o
  -1  -7   2          0.63          0.58         0.35 o
   0  -7   2          1.01          0.07         0.31 o
   1  -7   2          5.98          6.94         0.68 o
   2  -7   2          6.63          7.42         0.72 o
   3  -7   2          0.24          0.30         0.41 o
   4  -7   2          0.40          0.76         0.49 o
   5  -7   2         17.26         18.44         1.48 o
   6  -7   2          0.09         -0.28         0.64 o
  -8  -6   2          6.24          7.73         0.97 o
  -7  -6   2          3.54          3.05         0.56 o
  -6  -6   2         16.29         13.67         0.87 o
  -5  -6   2          0.52          0.30         0.31 o
  -4  -6   2          1.19          0.71         0.30 o
  -3  -6   2          0.43          0.19         0.28 o
  -2  -6   2          9.46          8.82         0.69 o
  -1  -6   2          9.97          9.29         0.69 o
   0  -6   2          0.55          0.53         0.30 o
   1  -6   2          8.89         10.65         0.75 o
   2  -6   2          4.93          5.15         0.56 o
   3  -6   2          3.40          3.31         0.52 o
   4  -6   2          1.63          1.71         0.52 o
   5  -6   2         11.40         10.65         1.10 o
   6  -6   2          0.45          0.16         0.51 o
   7  -6   2          2.04          2.54         0.79 o
  -8  -5   2          0.35          0.99         0.45 o
  -7  -5   2         13.85         14.51         0.79 o
  -6  -5   2          3.94          3.88         0.39 o
  -5  -5   2          0.16          0.47         0.20 o
  -4  -5   2          3.08          2.15         0.25 o
  -3  -5   2         12.14         11.26         0.49 o
  -2  -5   2         82.59         89.33         1.71 o
  -1  -5   2          4.23          4.70         0.46 o
   0  -5   2         12.52         13.56         0.71 o
   1  -5   2          5.00          4.66         0.48 o
   2  -5   2          4.78          3.93         0.48 o
   3  -5   2          4.56          4.53         0.53 o
   4  -5   2         65.26         69.51         1.76 o
   5  -5   2         10.75         10.89         1.05 o
   6  -5   2          2.55          3.00         0.67 o
   7  -5   2          1.88          1.53         0.66 o
   8  -5   2          0.23          0.21         0.65 o
  -9  -4   2          1.25          1.00         0.61 o
  -8  -4   2          7.69          9.91         0.82 o
  -7  -4   2          2.43          2.79         0.44 o
  -6  -4   2         39.58         31.72         0.68 o
  -5  -4   2         30.93         30.99         0.62 o
  -4  -4   2         41.08         36.83         0.66 o
  -3  -4   2          9.68          9.25         0.36 o
  -2  -4   2          2.10          2.70         0.24 o
  -1  -4   2        102.49        107.31         1.79 o
   0  -4   2          0.84          0.81         0.20 o
   1  -4   2        371.20        397.91         4.97 o
   2  -4   2         76.79         85.70         1.16 o
   3  -4   2         11.44         13.66         0.56 o
   4  -4   2         64.33         61.55         1.10 o
   5  -4   2          0.92          0.62         0.34 o
   6  -4   2          3.46          2.89         0.49 o
   7  -4   2          1.00          0.89         0.49 o
   8  -4   2          0.01         -0.11         0.53 o
  -9  -3   2         19.51         20.84         1.52 o
  -8  -3   2          0.27          0.12         0.38 o
  -7  -3   2         42.02         42.05         1.21 o
  -6  -3   2          9.93         10.06         0.49 o
  -5  -3   2          6.07          5.23         0.33 o
  -4  -3   2         70.17         76.52         0.84 o
  -3  -3   2         74.66         69.19         0.93 o
  -2  -3   2        518.18        551.90         6.08 o
  -1  -3   2          0.23          0.49         0.11 o
   0  -3   2        210.44        235.36         3.05 o
   1  -3   2        287.82        268.01        19.19 o
   2  -3   2          0.05          0.06         0.14 o
   3  -3   2          1.40          0.34         0.16 o
   4  -3   2         18.55         14.90         1.39 o
   5  -3   2         62.73         64.26         1.35 o
   6  -3   2         28.48         30.87         1.07 o
   7  -3   2          0.31          0.42         0.37 o
   8  -3   2          0.04          0.03         0.41 o
   9  -3   2          0.25          0.32         0.54 o
  -9  -2   2          0.96          0.41         0.58 o
  -8  -2   2          7.24          6.73         0.69 o
  -7  -2   2          0.66          0.95         0.32 o
  -6  -2   2         15.03         12.79         0.68 o
  -5  -2   2          1.59          1.05         0.21 o
  -4  -2   2          3.71          2.52         0.24 o
  -3  -2   2        245.65        262.92         2.13 o
  -2  -2   2        679.78        696.27         7.15 o
  -1  -2   2        239.67        273.88         3.59 o
   0  -2   2        115.19        116.76         1.86 o
   1  -2   2         15.79         13.47         0.35 o
   2  -2   2         49.30         57.01         0.80 o
   3  -2   2          0.59          0.33         0.17 o
   4  -2   2          7.95         12.76         0.54 o
   5  -2   2          0.25          0.14         0.24 o
   6  -2   2          0.02         -0.05         0.29 o
   7  -2   2          0.38         -0.15         0.31 o
   8  -2   2          6.73          5.55         0.67 o
   9  -2   2         17.16         21.51         1.40 o
  -9  -1   2          1.79          2.85         0.73 o
  -8  -1   2          0.02          0.21         0.39 o
  -7  -1   2          4.36          4.44         0.56 o
  -6  -1   2          1.61          2.40         0.39 o
  -5  -1   2         72.58         75.82         1.05 o
  -4  -1   2         17.71         18.11         0.48 o
  -3  -1   2        179.81        170.00         1.18 o
  -2  -1   2          7.41          5.94         0.26 o
  -1  -1   2         36.99         37.01         0.88 o
   0  -1   2       1163.19       1161.20        14.39 o
   1  -1   2       2049.24       1928.78        15.40 o
   2  -1   2         76.91         70.88         0.84 o
   3  -1   2         20.41         28.90         0.60 o
   4  -1   2         84.31         78.80         1.02 o
   5  -1   2         17.52         21.00         0.74 o
   6  -1   2          2.09          1.58         0.39 o
   7  -1   2         50.61         47.19         1.39 o
   8  -1   2          5.68          5.80         0.73 o
   9  -1   2          0.56          0.14         0.46 o
  -9   0   2          0.65          0.28         0.54 o
  -8   0   2          9.69         11.34         0.98 o
  -7   0   2          3.50          3.29         0.52 o
  -6   0   2        271.00        285.19         5.07 o
  -5   0   2         14.84         14.36         0.65 o
  -4   0   2         88.70         83.37         0.99 o
  -3   0   2        130.83        148.50         1.50 o
  -2   0   2        220.24        203.76        17.58 o
  -1   0   2       1838.75       1706.38        17.06 o
   0   0   2        578.17        567.74         4.91 o
   1   0   2        457.13        428.58         3.88 o
   2   0   2       7286.97       6696.72        64.44 o
   3   0   2        448.08        459.73         5.23 o
   4   0   2        234.32        258.00         2.90 o
   5   0   2          0.96          1.58         0.28 o
   6   0   2          7.39          5.89         0.49 o
   7   0   2         18.24         14.59         0.86 o
   8   0   2          0.40          0.61         0.42 o
   9   0   2         14.03         12.40         1.06 o
  10   0   2          5.38          6.59         0.98 o
  -9   1   2          6.52          5.84         0.90 o
  -8   1   2          0.08          0.36         0.45 o
  -7   1   2         31.81         32.74         1.10 o
  -6   1   2        507.53        513.10         9.26 o
  -5   1   2          4.94          5.01         0.43 o
  -4   1   2          8.01          8.44         0.40 o
  -3   1   2         96.58         98.31         1.13 o
  -2   1   2        478.28        469.01         4.59 o
  -1   1   2         85.33         79.07         1.01 o
   0   1   2          5.21          6.27         0.18 o
   1   1   2       3492.82       3136.15        42.98 o
   2   1   2       1032.02        960.76        27.51 o
   3   1   2         82.72         88.84         1.26 o
   4   1   2        155.55        181.70         2.69 o
   5   1   2         62.58         72.88         1.12 o
   6   1   2        156.92        137.73        14.32 o
   7   1   2          2.83          3.00         0.45 o
   8   1   2          0.03         -0.21         0.33 o
   9   1   2          2.06          1.45         0.54 o
  10   1   2          0.86          1.17         0.66 o
  -9   2   2          1.18          0.82         0.57 o
  -8   2   2          0.54          0.19         0.45 o
  -7   2   2          1.56          1.24         0.39 o
  -6   2   2         15.51         17.25         0.91 o
  -5   2   2          8.81          7.93         0.56 o
  -4   2   2          0.64          0.88         0.23 o
  -3   2   2        258.28        263.26         3.66 o
  -2   2   2        448.19        496.10         5.03 o
  -1   2   2        224.73        236.37         2.13 o
   0   2   2        130.36        121.68         1.61 o
   1   2   2       4278.47       3962.66        54.43 o
   2   2   2          7.95          3.62         0.22 o
   3   2   2        189.67        170.30         1.86 o
   4   2   2        229.65        236.23         3.08 o
   5   2   2         25.94         26.57         0.69 o
   6   2   2          0.26          0.28         0.23 o
   7   2   2          2.72          2.32         0.41 o
   8   2   2          5.09          5.42         0.71 o
   9   2   2         12.20         12.07         1.11 o
  10   2   2          3.65          2.27         0.69 o
  -8   3   2          0.50          0.17         0.47 o
  -7   3   2          0.02         -0.14         0.40 o
  -6   3   2          0.38          0.34         0.32 o
  -5   3   2          8.45          7.95         0.56 o
  -4   3   2         27.74         31.69         0.81 o
  -3   3   2         13.88          8.80         0.47 o
  -2   3   2          1.44          4.52         0.28 o
  -1   3   2        214.44        208.34         2.25 o
   0   3   2       1152.31       1105.56        11.15 o
   1   3   2       1615.92       1555.50        15.65 o
   2   3   2        652.08        697.67        10.12 o
   3   3   2         88.55        106.64         1.50 o
   4   3   2          1.90          0.93         0.19 o
   5   3   2        151.58        141.37         1.84 o
   6   3   2         68.00         68.56         1.50 o
   7   3   2          2.54          1.99         0.45 o
   8   3   2         13.18         13.46         0.98 o
   9   3   2          4.48          4.58         0.78 o
  10   3   2          2.50          2.92         0.75 o
  -8   4   2          0.00          0.32         0.53 o
  -7   4   2          0.69          0.48         0.45 o
  -6   4   2          2.03          1.34         0.39 o
  -5   4   2          3.25          3.80         0.47 o
  -4   4   2          0.47          0.07         0.25 o
  -3   4   2        197.64        231.96         2.31 o
  -2   4   2         13.33         11.62         0.46 o
  -1   4   2          4.53          3.08         0.26 o
   0   4   2        214.62        231.45         2.34 o
   1   4   2          5.15          9.30         0.38 o
   2   4   2        190.16        233.26         4.34 o
   3   4   2         45.35         48.53         1.00 o
   4   4   2         25.92         27.98         0.48 o
   5   4   2          0.85          1.08         0.24 o
   6   4   2          3.21          3.59         0.48 o
   7   4   2        147.02        148.61         2.76 o
   8   4   2         16.01         14.76         1.03 o
   9   4   2          1.68          0.65         0.49 o
  10   4   2         16.05         18.39         1.48 o
  -7   5   2          0.22          0.59         0.53 o
  -6   5   2         19.51         19.82         1.20 o
  -5   5   2          0.00          0.48         0.34 o
  -4   5   2          4.14          6.07         0.53 o
  -3   5   2         18.43         21.33         0.74 o
  -2   5   2          0.94          1.14         0.24 o
  -1   5   2         31.48         22.45         1.02 o
   0   5   2          0.64          1.77         0.23 o
   1   5   2        154.97        180.70         2.50 o
   2   5   2        181.82        180.82         2.68 o
   3   5   2          7.50          6.09         0.72 o
   4   5   2         28.68         36.85         0.84 o
   5   5   2         63.68         63.97         1.59 o
   6   5   2         44.87         43.22         1.27 o
   7   5   2        111.30        114.53         3.10 o
   8   5   2          0.93          0.49         0.41 o
   9   5   2          7.71          8.25         0.96 o
  10   5   2          0.97          0.61         0.60 o
  -7   6   2          1.16          0.48         0.64 o
  -6   6   2          2.23          2.04         0.62 o
  -5   6   2          1.09          1.68         0.44 o
  -4   6   2          0.28          0.02         0.28 o
  -3   6   2          9.75          8.83         0.62 o
  -2   6   2         58.76         69.08         1.35 o
  -1   6   2          2.72          2.22         0.30 o
   0   6   2          2.10          1.32         0.27 o
   1   6   2          0.71          0.98         0.21 o
   2   6   2          2.73          3.49         0.29 o
   3   6   2          0.28         -0.10         0.18 o
   4   6   2        121.80         95.94        10.58 o
   5   6   2        244.19        242.80         3.64 o
   6   6   2          0.14          0.20         0.30 o
   7   6   2         35.68         33.69         1.26 o
   8   6   2          1.01          1.11         0.47 o
   9   6   2          1.95          1.36         0.54 o
  -6   7   2          0.01         -0.06         0.72 o
  -5   7   2          0.04          0.11         0.51 o
  -4   7   2          1.26          1.46         0.48 o
  -3   7   2         25.50         30.10         1.15 o
  -2   7   2          0.00         -0.03         0.31 o
  -1   7   2          6.05          4.62         0.46 o
   0   7   2          1.90          1.26         0.30 o
   1   7   2         29.93         33.60         0.88 o
   2   7   2          2.74          4.17         0.45 o
   3   7   2         78.91         74.10         1.32 o
   4   7   2          4.72          3.95         0.52 o
   5   7   2          0.98          0.63         0.31 o
   6   7   2         98.22         94.88         1.85 o
   7   7   2          2.26          2.57         0.55 o
   8   7   2          0.14          0.09         0.41 o
   9   7   2          0.16          0.03         0.44 o
  -5   8   2          0.92          0.83         0.85 o
  -4   8   2          0.05         -0.18         0.45 o
  -3   8   2          8.47          7.59         0.85 o
  -2   8   2         19.92         17.15         1.16 o
  -1   8   2          4.26          5.28         0.62 o
   0   8   2          8.28          7.80         0.63 o
   1   8   2          0.09          0.30         0.31 o
   2   8   2          0.05          0.33         0.32 o
   3   8   2         17.98         16.62         0.89 o
   4   8   2          5.42          5.26         0.61 o
   5   8   2          7.98          7.61         0.74 o
   6   8   2          0.10          0.15         0.34 o
   7   8   2          0.01          0.09         0.40 o
   8   8   2          0.57          0.49         0.50 o
   9   8   2          0.24          0.23         0.63 o
  -4   9   2          0.06          0.48         0.56 o
  -3   9   2          7.24          8.71         0.97 o
  -2   9   2          3.40          5.35         0.77 o
  -1   9   2          0.85          0.24         0.42 o
   0   9   2          1.41          0.99         0.43 o
   1   9   2          6.86          6.55         0.70 o
   2   9   2         16.37         17.02         1.06 o
   3   9   2          3.43          2.48         0.56 o
   4   9   2          0.10         -0.27         0.35 o
   5   9   2          0.51          0.55         0.44 o
   6   9   2          3.18          4.30         0.69 o
   7   9   2          0.87          0.61         0.52 o
   8   9   2          0.10          0.28         0.52 o
  -3  10   2          3.65          3.90         0.83 o
  -2  10   2          0.03         -0.02         0.51 o
  -1  10   2          0.00         -0.47         0.48 o
   0  10   2          0.25          0.52         0.52 o
   1  10   2          3.15          3.01         0.59 o
   2  10   2          0.51          0.20         0.46 o
   3  10   2          0.00          0.37         0.48 o
   4  10   2          0.83          0.61         0.53 o
   5  10   2          4.27          3.91         0.76 o
   6  10   2          2.44          2.53         0.63 o
   7  10   2          2.10          0.68         0.77 o
  -1  11   2          0.22          0.02         0.61 o
   0  11   2          0.06         -0.15         0.54 o
   1  11   2          0.05          0.39         0.58 o
   2  11   2          0.15         -0.24         0.51 o
   3  11   2          0.72          0.56         0.59 o
   4  11   2          3.59          4.01         0.87 o
   5  11   2          0.41          0.86         0.65 o
  -2 -10   3          2.88          3.50         0.90 o
  -1 -10   3          0.04         -0.04         0.60 o
   0 -10   3          0.33          0.10         0.59 o
  -5  -9   3         18.46         23.15         1.81 o
  -4  -9   3          1.67          0.99         0.67 o
  -3  -9   3          1.12          0.90         0.57 o
  -2  -9   3          1.02          1.59         0.61 o
  -1  -9   3          0.00         -0.04         0.48 o
   0  -9   3          0.00         -0.03         0.44 o
   1  -9   3          0.11         -0.23         0.48 o
   2  -9   3          8.59          8.43         1.02 o
   3  -9   3          0.07         -0.15         0.65 o
  -6  -8   3          1.04          2.46         0.73 o
  -5  -8   3          1.05          1.31         0.65 o
  -4  -8   3          0.68          0.70         0.49 o
  -3  -8   3          0.00          0.18         0.43 o
  -2  -8   3          3.58          3.74         0.63 o
  -1  -8   3         46.99         50.20         2.02 o
   0  -8   3          1.52          0.86         0.50 o
   1  -8   3          0.29          0.26         0.45 o
   2  -8   3         10.12         10.01         1.01 o
   3  -8   3          0.01         -0.13         0.50 o
   4  -8   3          0.04          0.53         0.65 o
  -7  -7   3          2.85          4.16         0.82 o
  -6  -7   3          0.66          0.06         0.44 o
  -5  -7   3          0.01          0.60         0.50 o
  -4  -7   3          0.08          0.22         0.38 o
  -3  -7   3          1.01          0.58         0.38 o
  -2  -7   3          6.55          5.94         0.72 o
  -1  -7   3          2.47          2.35         0.54 o
   0  -7   3          6.42          5.17         0.71 o
   1  -7   3         13.15         13.23         1.03 o
   2  -7   3          0.51          0.42         0.41 o
   3  -7   3          3.28          2.53         0.61 o
   4  -7   3          0.60          0.64         0.62 o
   5  -7   3          3.62          2.73         1.53 o
   6  -7   3          0.88          1.04         0.87 o
  -7  -6   3          2.60          1.31         0.56 o
  -6  -6   3          1.92          1.46         0.44 o
  -5  -6   3         11.67         11.57         0.85 o
  -4  -6   3          2.55          2.15         0.43 o
  -3  -6   3          6.20          6.72         0.62 o
  -2  -6   3        320.06        312.18         7.29 o
  -1  -6   3         42.60         45.68         1.43 o
   0  -6   3          3.58          2.26         0.47 o
   1  -6   3         16.05         11.65         0.90 o
   2  -6   3          9.07          9.06         0.82 o
   3  -6   3         10.45          9.71         0.87 o
   4  -6   3          3.98          2.49         0.64 o
   5  -6   3          2.03          1.81         0.69 o
   6  -6   3          1.26          1.11         0.70 o
   7  -6   3          0.03         -0.13         0.75 o
  -8  -5   3          0.07         -0.03         0.94 o
  -7  -5   3          0.41         -0.25         0.40 o
  -6  -5   3          9.96          8.14         0.61 o
  -5  -5   3         33.31         26.38         0.74 o
  -4  -5   3          0.00          0.09         0.23 o
  -3  -5   3          1.74          1.34         0.33 o
  -2  -5   3        206.28        200.18         3.92 o
  -1  -5   3          2.19          3.07         0.39 o
   0  -5   3          0.00          0.09         0.23 o
   1  -5   3          4.50          3.54         0.45 o
   2  -5   3          8.54          9.61         0.71 o
   3  -5   3         13.75         14.70         0.93 o
   4  -5   3          0.44          0.33         0.33 o
   5  -5   3         26.57         23.90         1.36 o
   6  -5   3          0.59          0.50         0.51 o
   7  -5   3          0.22          0.28         0.57 o
  -8  -4   3          7.24          8.07         0.99 o
  -7  -4   3          6.79          7.05         0.63 o
  -6  -4   3          4.41          3.67         0.34 o
  -5  -4   3         22.43         18.39         0.55 o
  -4  -4   3          1.86          0.99         0.20 o
  -3  -4   3         18.17         17.94         0.92 o
  -2  -4   3         37.26         39.75         2.14 o
  -1  -4   3         33.25         30.10         0.72 o
   0  -4   3         53.87         47.94         0.92 o
   1  -4   3          0.06          0.03         0.18 o
   2  -4   3         60.88         65.99         1.43 o
   3  -4   3         15.09         15.44         0.73 o
   4  -4   3         48.29         47.37         1.17 o
   5  -4   3         54.90         55.34         1.60 o
   6  -4   3         15.44         16.36         1.15 o
   7  -4   3          0.01          0.11         0.44 o
   8  -4   3          0.81          1.32         0.64 o
  -8  -3   3          7.80         10.59         1.07 o
  -7  -3   3          2.59          1.94         0.36 o
  -6  -3   3          1.30          0.98         0.23 o
  -5  -3   3         50.47         42.27         0.73 o
  -4  -3   3         60.02         62.70         0.81 o
  -3  -3   3         20.56         23.38         0.50 o
  -2  -3   3        126.71        120.15         5.95 o
  -1  -3   3         21.46         27.57         0.58 o
   0  -3   3          1.29          0.49         0.17 o
   1  -3   3        238.55        246.27         3.34 o
   2  -3   3          7.28          6.19         0.37 o
   3  -3   3          3.87          5.56         0.41 o
   4  -3   3        149.48        147.12         2.01 o
   5  -3   3         37.10         42.87         1.13 o
   6  -3   3          3.39          2.92         0.48 o
   7  -3   3          4.15          4.03         0.59 o
   8  -3   3          1.11          1.22         0.57 o
   9  -3   3          0.12          0.23         0.73 o
  -9  -2   3         11.06         11.95         1.49 o
  -8  -2   3          0.21         -0.43         0.43 o
  -7  -2   3          3.96          4.62         0.61 o
  -6  -2   3         31.42         30.06         0.83 o
  -5  -2   3          1.32          1.26         0.23 o
  -4  -2   3         51.75         45.50         0.71 o
  -3  -2   3          0.00          0.10         0.12 o
  -2  -2   3        137.47        131.61         2.60 o
  -1  -2   3        341.81        359.02         4.06 o
   0  -2   3        121.00        121.23         1.66 o
   1  -2   3          8.30         10.99         0.35 o
   2  -2   3        103.70        115.61         1.12 o
   3  -2   3         12.46         15.03         0.53 o
   4  -2   3         90.92         93.91         1.29 o
   5  -2   3          8.59          8.89         0.62 o
   6  -2   3          5.84          5.00         0.58 o
   7  -2   3          0.45          0.02         0.35 o
   8  -2   3          1.28          0.55         0.43 o
   9  -2   3          1.84          2.10         0.63 o
  -9  -1   3         19.68         22.37         1.60 o
  -8  -1   3          0.07         -0.07         0.44 o
  -7  -1   3          0.09          0.28         0.38 o
  -6  -1   3          2.77          2.79         0.43 o
  -5  -1   3         24.48         24.94         0.65 o
  -4  -1   3          0.01         -0.03         0.14 o
  -3  -1   3          7.93          7.79         0.34 o
  -2  -1   3        403.10        479.79         5.80 o
  -1  -1   3        241.35        236.40         3.13 o
   0  -1   3        116.87        124.57         1.60 o
   1  -1   3        153.45        159.14         1.86 o
   2  -1   3        278.30        289.82         3.28 o
   3  -1   3       1496.31       1446.66        24.55 o
   4  -1   3         54.27         54.20         0.92 o
   5  -1   3         11.36         14.23         0.72 o
   6  -1   3         16.03         16.63         0.83 o
   7  -1   3          0.01         -0.10         0.30 o
   8  -1   3          7.89          5.92         0.77 o
   9  -1   3          0.11          0.48         0.49 o
  -9   0   3          1.59          1.89         0.69 o
  -8   0   3          0.01          0.13         0.44 o
  -7   0   3          7.60          7.29         0.79 o
  -6   0   3         51.32         49.52         1.22 o
  -5   0   3        517.37        511.88         5.53 o
  -4   0   3         10.40          9.47         0.43 o
  -3   0   3         30.89         25.52         0.57 o
  -2   0   3        688.86        723.33         7.82 o
  -1   0   3         15.10         13.49         0.35 o
   0   0   3         44.95         55.91         0.62 o
   1   0   3        218.08        220.43         2.59 o
   2   0   3        914.58        861.05        18.40 o
   3   0   3         60.77         67.75         1.10 o
   4   0   3          2.11          2.60         0.25 o
   5   0   3          6.89          8.36         0.52 o
   6   0   3          3.47          5.69         0.49 o
   7   0   3          0.11         -0.07         0.29 o
   8   0   3          3.04          1.25         0.48 o
   9   0   3          4.90          5.32         0.82 o
  10   0   3          1.94          4.63         0.88 o
  -8   1   3          0.00         -0.10         0.41 o
  -7   1   3          0.64          0.53         0.40 o
  -6   1   3          0.71          0.54         0.35 o
  -5   1   3          0.57          0.81         0.29 o
  -4   1   3         86.89         79.49         1.17 o
  -3   1   3         38.62         36.55         0.65 o
  -2   1   3        120.60        105.22         1.26 o
  -1   1   3          4.06          4.91         0.34 o
   0   1   3         83.95         71.35         0.76 o
   1   1   3        162.51        131.28         1.21 o
   2   1   3        104.23         89.70         0.94 o
   3   1   3        332.05        350.36         4.38 o
   4   1   3         14.12         15.34         0.41 o
   5   1   3          7.98          9.49         0.51 o
   6   1   3         44.65         48.26         1.05 o
   7   1   3         23.34         22.67         0.94 o
   8   1   3          0.00         -0.13         0.33 o
   9   1   3          0.85          0.55         0.49 o
  10   1   3          1.11          1.69         0.71 o
  -8   2   3          0.61          0.65         0.51 o
  -7   2   3          0.03         -0.36         0.36 o
  -6   2   3        121.65        113.71         2.23 o
  -5   2   3          0.22          0.02         0.24 o
  -4   2   3          0.12         -0.11         0.19 o
  -3   2   3         28.86         32.49         0.74 o
  -2   2   3         48.46         50.96         0.68 o
  -1   2   3        502.73        485.67         4.83 o
   0   2   3         94.65        127.76         1.66 o
   1   2   3        100.40         91.11         1.25 o
   2   2   3         34.67         28.58         0.44 o
   3   2   3         37.34         44.87         0.74 o
   4   2   3        110.18        121.85         1.75 o
   5   2   3         75.97         82.96         3.44 o
   6   2   3         17.97         19.87         0.79 o
   7   2   3         76.85         71.48         1.72 o
   8   2   3          0.51          0.16         0.37 o
   9   2   3          0.37          0.02         0.42 o
  10   2   3          1.05          0.86         0.59 o
  -8   3   3          0.27          0.21         0.49 o
  -7   3   3          0.17          0.14         0.42 o
  -6   3   3         30.75         30.26         1.24 o
  -5   3   3          4.61          6.55         0.53 o
  -4   3   3          3.23          3.34         0.39 o
  -3   3   3         18.85         17.43         0.60 o
  -2   3   3        113.77        154.53         1.94 o
  -1   3   3        227.93        245.00         3.22 o
   0   3   3          6.01          2.75         0.23 o
   1   3   3        298.12        320.66         4.05 o
   2   3   3        180.89        212.61         2.13 o
   3   3   3         62.64         73.34         0.86 o
   4   3   3        134.37        152.91         2.05 o
   5   3   3         22.26         24.51         0.78 o
   6   3   3         98.71         91.76         2.70 o
   7   3   3          8.64          7.62         0.69 o
   8   3   3          3.26          2.46         0.51 o
   9   3   3          2.17          2.44         0.62 o
  10   3   3          9.10          9.92         1.12 o
  -8   4   3          1.19          0.69         0.62 o
  -7   4   3          0.22         -0.21         0.44 o
  -6   4   3          3.55          3.89         0.67 o
  -5   4   3         37.31         37.83         1.26 o
  -4   4   3          4.53          3.25         0.41 o
  -3   4   3          4.62          3.77         0.39 o
  -2   4   3         51.00         62.51         0.89 o
  -1   4   3         79.27         78.78         1.37 o
   0   4   3          2.66          2.76         0.26 o
   1   4   3       1181.06       1184.18        15.73 o
   2   4   3        228.71        265.80         4.12 o
   3   4   3         78.16         88.83         1.56 o
   4   4   3        108.64        103.63         2.00 o
   5   4   3         54.81         55.55         1.13 o
   6   4   3         13.33         11.33         0.85 o
   7   4   3         24.19         26.77         1.17 o
   8   4   3          0.08         -0.04         0.37 o
   9   4   3          1.32          1.01         0.51 o
  10   4   3          0.05         -0.23         0.49 o
  -7   5   3          0.87          0.53         0.55 o
  -6   5   3          3.73          2.62         0.64 o
  -5   5   3          1.66          2.17         0.50 o
  -4   5   3          2.97          4.16         0.47 o
  -3   5   3          9.66          7.52         0.54 o
  -2   5   3         13.89         14.18         0.63 o
  -1   5   3          1.06          0.80         0.22 o
   0   5   3        330.69        337.10         4.17 o
   1   5   3        171.72        150.82         2.08 o
   2   5   3          0.13          0.03         0.14 o
   3   5   3        167.12        201.06         3.36 o
   4   5   3         47.94         48.42         1.05 o
   5   5   3          5.96          6.91         0.54 o
   6   5   3         89.73         85.74         1.74 o
   7   5   3         10.46         11.42         0.89 o
   8   5   3         10.12         10.53         0.91 o
   9   5   3          0.25          0.46         0.45 o
  10   5   3          1.31          1.72         0.65 o
  -7   6   3          0.23          0.14         0.57 o
  -6   6   3          2.21          1.89         0.63 o
  -5   6   3          3.24          2.97         0.62 o
  -4   6   3          1.46          0.49         0.33 o
  -3   6   3          0.66          0.50         0.29 o
  -2   6   3         90.34        102.73         1.88 o
  -1   6   3          1.78          1.68         0.28 o
   0   6   3         46.56         48.16         1.02 o
   1   6   3         25.03         33.65         0.81 o
   2   6   3         47.14         41.08         0.78 o
   3   6   3         45.09         51.29         4.16 o
   4   6   3         16.10         13.80         0.68 o
   5   6   3          7.78          6.64         0.57 o
   6   6   3          2.44          2.45         0.47 o
   7   6   3        225.11        230.09         4.70 o
   8   6   3          3.36          2.77         0.63 o
   9   6   3          0.03          0.12         0.46 o
  10   6   3          3.86          4.09         0.94 o
  -6   7   3          1.32          1.07         0.74 o
  -5   7   3          1.63          2.55         0.82 o
  -4   7   3          0.61         -0.11         0.43 o
  -3   7   3          4.64          5.99         0.68 o
  -2   7   3         24.40         24.79         1.02 o
  -1   7   3        117.22        118.77         2.59 o
   0   7   3          3.95          4.52         0.47 o
   1   7   3         19.70         20.67         0.75 o
   2   7   3         16.68         13.93         0.74 o
   3   7   3          9.67          7.09         0.55 o
   4   7   3         25.41         28.84         0.92 o
   5   7   3         10.95         13.83         0.75 o
   6   7   3         29.94         29.20         0.99 o
   7   7   3         73.33         75.16         1.96 o
   8   7   3          2.24          1.86         0.57 o
   9   7   3          1.18          0.66         0.62 o
  -5   8   3          0.20          0.21         0.75 o
  -4   8   3          0.03         -0.22         0.56 o
  -3   8   3          0.30         -0.17         0.41 o
  -2   8   3         20.22         24.97         1.10 o
  -1   8   3          0.04         -0.13         0.34 o
   0   8   3          9.90          8.72         0.65 o
   1   8   3          0.02         -0.07         0.28 o
   2   8   3          0.73          0.94         0.34 o
   3   8   3          2.12          1.95         0.42 o
   4   8   3         19.52         16.39         0.98 o
   5   8   3          0.02          0.07         0.31 o
   6   8   3         10.21         12.13         0.88 o
   7   8   3         10.20         11.55         1.00 o
   8   8   3          0.09         -0.03         0.44 o
   9   8   3          0.00          0.06         0.63 o
  -4   9   3          0.31          0.16         0.66 o
  -3   9   3          0.18          0.14         0.60 o
  -2   9   3          0.41          0.46         0.48 o
  -1   9   3          0.43         -0.17         0.38 o
   0   9   3          0.47          0.52         0.42 o
   1   9   3          0.61          0.56         0.38 o
   2   9   3         10.27         10.70         0.90 o
   3   9   3         14.31         13.13         1.13 o
   4   9   3          0.25          0.37         0.41 o
   5   9   3          0.46          0.60         0.43 o
   6   9   3          0.30          0.31         0.42 o
   7   9   3          4.52          2.77         0.68 o
   8   9   3          0.10         -0.08         0.52 o
  -3  10   3          0.07          0.19         0.67 o
  -2  10   3          3.25          2.68         0.69 o
  -1  10   3          0.00          0.22         0.51 o
   0  10   3          1.38          1.25         0.59 o
   1  10   3          0.54          0.31         0.44 o
   2  10   3          0.47          0.44         0.48 o
   3  10   3          6.10          4.74         0.80 o
   4  10   3          0.07          0.30         0.48 o
   5  10   3          2.19          2.04         0.61 o
   6  10   3          3.49          3.68         0.71 o
   7  10   3          0.85          0.89         0.58 o
  -1  11   3          0.78          1.80         0.73 o
   0  11   3          1.10          0.51         0.59 o
   1  11   3          0.65          0.65         0.64 o
   2  11   3          0.33          0.11         0.53 o
   3  11   3          0.48          0.65         0.61 o
   4  11   3          1.39          2.31         0.74 o
   5  11   3          0.02          0.07         0.59 o
   6  11   3          1.26          1.47         0.75 o
   2  12   3          0.06         -0.14         0.88 o
   3  12   3          2.30          3.07         1.29 o
  -3  -9   4          0.06         -0.27         0.52 o
  -2  -9   4          0.01         -0.13         0.51 o
  -1  -9   4          0.20          0.04         0.53 o
   0  -9   4          0.86          0.56         0.56 o
   1  -9   4          0.07         -0.15         0.51 o
   2  -9   4          0.53          0.16         0.62 o
  -5  -8   4         15.43         20.46         1.68 o
  -4  -8   4          0.69          0.94         0.58 o
  -3  -8   4          2.98          3.77         0.75 o
  -2  -8   4          0.64          0.18         0.47 o
  -1  -8   4          4.20          5.77         0.84 o
   0  -8   4          5.62          6.23         0.85 o
   1  -8   4          2.54          1.12         0.56 o
   2  -8   4          1.08          0.78         0.53 o
   3  -8   4          0.42          0.19         0.58 o
   4  -8   4          0.12          0.08         0.74 o
  -6  -7   4          0.00          0.37         0.55 o
  -5  -7   4          8.52         12.71         1.27 o
  -4  -7   4          0.25          0.19         0.45 o
  -3  -7   4          4.66          5.97         0.74 o
  -2  -7   4          2.40          2.50         0.60 o
  -1  -7   4         67.85         66.14         1.93 o
   0  -7   4         24.56         25.28         1.32 o
   1  -7   4          0.97          1.43         0.54 o
   2  -7   4         23.45         22.05         1.36 o
   3  -7   4          0.18          0.13         0.47 o
   4  -7   4          0.11          0.61         0.64 o
   5  -7   4          0.36          0.01         0.62 o
  -6  -6   4          2.69          3.35         0.59 o
  -5  -6   4          1.84          1.42         0.48 o
  -4  -6   4          4.14          5.61         0.64 o
  -3  -6   4          5.91          6.77         0.71 o
  -2  -6   4          1.92          1.84         0.45 o
  -1  -6   4        159.09        164.24         2.79 o
   0  -6   4         27.91         31.50         1.41 o
   1  -6   4         16.75         17.67         1.14 o
   2  -6   4         15.83         17.34         1.17 o
   3  -6   4          0.38          0.50         0.45 o
   4  -6   4          3.95          3.30         0.72 o
   5  -6   4          1.71          1.48         0.70 o
   6  -6   4          0.00          0.13         0.64 o
  -6  -5   4          0.45          0.37         0.34 o
  -5  -5   4          4.50          4.24         0.47 o
  -4  -5   4         15.70         14.68         0.90 o
  -3  -5   4          5.67          6.69         0.66 o
  -2  -5   4         22.68         19.81         0.93 o
  -1  -5   4         59.60         61.81         1.54 o
   0  -5   4          0.55          0.42         0.31 o
   1  -5   4         12.23         13.65         0.95 o
   2  -5   4          0.08          0.06         0.33 o
   3  -5   4          4.45          4.43         0.62 o
   4  -5   4          7.36          7.84         0.82 o
   5  -5   4          0.04         -0.31         0.46 o
   6  -5   4          0.00          0.12         0.55 o
   7  -5   4          0.29          0.70         0.69 o
  -8  -4   4          0.05          0.14         0.80 o
  -7  -4   4          0.30          0.07         0.59 o
  -6  -4   4          4.68          5.80         0.50 o
  -5  -4   4         18.63         17.20         0.63 o
  -4  -4   4         11.86         10.34         0.52 o
  -3  -4   4          0.35          0.49         0.22 o
  -2  -4   4        177.76        167.66         3.01 o
  -1  -4   4         29.52         29.98         0.88 o
   0  -4   4         23.93         29.36         1.15 o
   1  -4   4          1.41          0.36         0.24 o
   2  -4   4          2.44          3.65         0.43 o
   3  -4   4         46.60         48.26         1.26 o
   4  -4   4         30.27         32.02         1.19 o
   5  -4   4         12.86         12.81         1.00 o
   6  -4   4         10.49         13.43         1.19 o
   7  -4   4          0.82          0.59         0.62 o
   8  -4   4          6.35          6.73         1.19 o
  -8  -3   4          1.24          2.01         0.75 o
  -7  -3   4          0.19         -0.04         0.33 o
  -6  -3   4          2.75          2.21         0.37 o
  -5  -3   4        150.30        126.85         1.67 o
  -4  -3   4         10.25         13.22         0.50 o
  -3  -3   4          0.20          0.06         0.15 o
  -2  -3   4         36.28         33.91         0.68 o
  -1  -3   4        107.21        114.35         1.84 o
   0  -3   4        172.48        170.12         2.34 o
   1  -3   4          0.45          0.33         0.19 o
   2  -3   4          6.02          8.57         0.49 o
   3  -3   4          0.52          1.37         0.31 o
   4  -3   4          0.57          0.13         0.27 o
   5  -3   4         99.55         99.77         1.88 o
   6  -3   4          2.80          1.71         0.50 o
   7  -3   4          1.21          0.75         0.48 o
   8  -3   4          9.83         10.84         1.21 o
  -8  -2   4         41.03         51.68         1.80 o
  -7  -2   4          6.39          8.00         0.78 o
  -6  -2   4          6.85          6.28         0.56 o
  -5  -2   4          0.00         -0.01         0.18 o
  -4  -2   4          1.58          1.34         0.22 o
  -3  -2   4         18.73         19.75         0.50 o
  -2  -2   4          3.92          4.13         0.29 o
  -1  -2   4        235.21        247.57         3.14 o
   0  -2   4        136.02        146.38         2.38 o
   1  -2   4          2.94          4.91         0.35 o
   2  -2   4         37.81         51.92         0.80 o
   3  -2   4          0.94          1.26         0.23 o
   4  -2   4          0.54          0.62         0.22 o
   5  -2   4         90.98         88.21         1.55 o
   6  -2   4          3.89          4.24         0.52 o
   7  -2   4          1.12          1.35         0.44 o
   8  -2   4          0.10          0.00         0.46 o
   9  -2   4          0.36          0.25         0.57 o
  -8  -1   4          0.51          0.85         0.53 o
  -7  -1   4          0.32          0.13         0.39 o
  -6  -1   4         14.36         14.21         0.91 o
  -5  -1   4          0.02         -0.24         0.24 o
  -4  -1   4         12.39         11.50         0.48 o
  -3  -1   4          4.82          4.97         0.32 o
  -2  -1   4         52.84         55.25         0.79 o
  -1  -1   4         15.72         15.00         0.84 o
   0  -1   4         46.11         47.96         0.83 o
   1  -1   4        151.66        174.92         1.78 o
   2  -1   4        436.97        443.48         4.43 o
   3  -1   4        666.70        692.73         5.30 o
   4  -1   4         26.31         25.15         0.65 o
   5  -1   4         10.51         11.87         0.70 o
   6  -1   4         13.67         12.45         0.76 o
   7  -1   4          3.64          4.64         0.61 o
   8  -1   4          0.04         -0.21         0.40 o
   9  -1   4          0.21          0.92         0.56 o
  -8   0   4          0.02         -0.10         0.45 o
  -7   0   4          3.11          2.92         0.59 o
  -6   0   4          8.61          8.95         0.81 o
  -5   0   4         73.83         75.21         1.56 o
  -4   0   4        122.65        122.85         1.47 o
  -3   0   4          3.98          4.13         0.30 o
  -2   0   4         24.29         21.77         0.45 o
  -1   0   4        412.94        406.42         5.50 o
   0   0   4          0.80          0.06         0.10 o
   1   0   4        559.96        596.84         7.15 o
   2   0   4          2.65          3.30         0.24 o
   3   0   4        255.80        274.16         3.12 o
   4   0   4        636.08        614.08         6.32 o
   5   0   4         18.16         19.51         0.69 o
   6   0   4         23.37         26.20         0.85 o
   7   0   4          0.07          0.20         0.31 o
   8   0   4          6.17          7.01         0.82 o
   9   0   4          0.31          0.73         0.53 o
  10   0   4          0.01          0.13         0.66 o
  -8   1   4          0.86          0.74         0.52 o
  -7   1   4          5.91          5.25         0.73 o
  -6   1   4          9.68         10.78         0.88 o
  -5   1   4        264.77        266.84         3.00 o
  -4   1   4         99.11         97.38         1.35 o
  -3   1   4        107.24        118.14         1.24 o
  -2   1   4        430.83        451.56         5.70 o
  -1   1   4          1.62          1.36         0.25 o
   0   1   4         24.94         26.92         0.43 o
   1   1   4         32.90         42.36         0.60 o
   2   1   4          0.20          0.27         0.14 o
   3   1   4        525.95        518.47         6.53 o
   4   1   4          7.78          6.16         0.35 o
   5   1   4          3.51          4.98         0.42 o
   6   1   4          4.02          3.90         0.42 o
   7   1   4          2.74          3.10         0.47 o
   8   1   4         63.79         56.21         1.62 o
   9   1   4          0.00         -0.13         0.41 o
  10   1   4          0.81          1.47         0.73 o
  -8   2   4          0.01          0.05         0.52 o
  -7   2   4          2.51          2.98         0.68 o
  -6   2   4          0.13          0.20         0.40 o
  -5   2   4        147.88        152.51         2.40 o
  -4   2   4        189.50        193.39         2.48 o
  -3   2   4         64.63         69.25         1.09 o
  -2   2   4         62.16         65.94         0.81 o
  -1   2   4        181.81        172.53        25.39 o
   0   2   4        779.19        790.45        11.95 o
   1   2   4         21.16         21.09         0.46 o
   2   2   4         27.23         32.55         0.62 o
   3   2   4         84.86         94.82         1.23 o
   4   2   4         62.80         62.86         1.09 o
   5   2   4         18.03         27.04         0.74 o
   6   2   4         13.95         14.79         0.77 o
   7   2   4          6.46          6.52         0.60 o
   8   2   4          5.81          3.76         0.59 o
   9   2   4          0.01         -0.16         0.44 o
  10   2   4          1.31          0.92         0.60 o
  -8   3   4          3.80          4.10         0.85 o
  -7   3   4          4.21          3.83         0.74 o
  -6   3   4          0.04          0.06         0.40 o
  -5   3   4         43.91         46.89         1.41 o
  -4   3   4         14.13         17.28         0.95 o
  -3   3   4          7.60          9.08         0.51 o
  -2   3   4          3.08          2.06         0.23 o
  -1   3   4          6.85          6.43         0.32 o
   0   3   4        171.86        159.95         1.52 o
   1   3   4         21.24         17.30         0.46 o
   2   3   4         61.72         82.17         0.92 o
   3   3   4        139.27        122.46         1.38 o
   4   3   4         57.04         65.26         1.10 o
   5   3   4         99.33         99.17         2.08 o
   6   3   4          1.91          1.65         0.41 o
   7   3   4         11.67          9.55         0.78 o
   8   3   4          0.53          0.44         0.39 o
   9   3   4          1.36          1.00         0.53 o
  10   3   4          2.70          2.83         0.75 o
  -7   4   4          0.70          1.00         0.57 o
  -6   4   4          3.64          2.63         0.64 o
  -5   4   4         21.67         19.19         1.13 o
  -4   4   4          1.55          2.21         0.46 o
  -3   4   4          2.38          3.82         0.44 o
  -2   4   4          6.58          7.49         0.46 o
  -1   4   4         90.30         92.67         1.73 o
   0   4   4         92.75        120.70         1.63 o
   1   4   4        281.74        250.44         3.11 o
   2   4   4        497.14        470.57         5.43 o
   3   4   4          5.99          4.67         0.28 o
   4   4   4        242.25        280.38         4.69 o
   5   4   4         38.35         44.60         1.04 o
   6   4   4          6.19          5.87         0.65 o
   7   4   4          3.03          3.35         0.58 o
   8   4   4          6.04          5.69         0.70 o
   9   4   4         10.16          9.74         0.94 o
  10   4   4          0.02          0.04         0.53 o
  -7   5   4          0.02          0.06         0.54 o
  -6   5   4          0.22          0.15         0.46 o
  -5   5   4          3.63          2.69         0.54 o
  -4   5   4         15.07         16.06         1.01 o
  -3   5   4          0.81          2.28         0.43 o
  -2   5   4          0.39          0.65         0.26 o
  -1   5   4         51.65         58.37         1.04 o
   0   5   4          3.85          2.82         0.31 o
   1   5   4        408.10        413.12         5.14 o
   2   5   4         79.11         96.98         1.41 o
   3   5   4          0.35          1.62         0.25 o
   4   5   4        109.31        108.40         2.06 o
   5   5   4          0.46          0.97         0.28 o
   6   5   4          1.75          1.70         0.40 o
   7   5   4          0.89          0.67         0.41 o
   8   5   4         28.47         29.09         1.38 o
   9   5   4          0.64          0.76         0.48 o
  10   5   4          0.18         -0.35         0.50 o
  -6   6   4          0.01         -0.30         0.49 o
  -5   6   4          8.72          5.95         0.83 o
  -4   6   4          0.01          0.18         0.35 o
  -3   6   4          0.02         -0.01         0.31 o
  -2   6   4          9.72         13.30         0.74 o
  -1   6   4          1.98          2.41         0.35 o
   0   6   4         35.44         35.19         1.19 o
   1   6   4         78.60         82.02         1.20 o
   2   6   4          0.33          0.14         0.18 o
   3   6   4          6.47          8.53         0.50 o
   4   6   4         28.31         27.16         0.82 o
   5   6   4          0.12          0.15         0.27 o
   6   6   4          8.28          7.45         0.69 o
   7   6   4        127.55        132.46         3.42 o
   8   6   4         50.55         52.24         1.91 o
   9   6   4          0.74          0.72         0.48 o
  10   6   4          0.19          0.02         0.59 o
  -6   7   4          0.01          0.07         0.69 o
  -5   7   4          0.32          0.54         0.62 o
  -4   7   4          0.68          1.53         0.49 o
  -3   7   4          0.09          0.08         0.39 o
  -2   7   4         24.91         26.46         0.97 o
  -1   7   4         73.50         85.98         1.55 o
   0   7   4          5.28          5.69         0.49 o
   1   7   4          6.17          4.35         0.68 o
   2   7   4          6.56          7.50         0.64 o
   3   7   4         25.23         25.84         0.87 o
   4   7   4          0.31         -0.07         0.23 o
   5   7   4          1.05          1.14         0.33 o
   6   7   4          0.01         -0.09         0.32 o
   7   7   4          7.67          9.35         0.86 o
   8   7   4          2.57          2.26         0.56 o
   9   7   4          1.16          1.00         0.59 o
  -5   8   4          0.42          0.10         0.82 o
  -4   8   4          0.04         -0.05         0.49 o
  -3   8   4          4.99          3.47         0.75 o
  -2   8   4          3.29          2.30         0.63 o
  -1   8   4         10.71         10.58         0.81 o
   0   8   4         35.41         33.58         1.06 o
   1   8   4          4.13          2.43         0.45 o
   2   8   4          0.37          0.57         0.33 o
   3   8   4          3.66          1.41         0.39 o
   4   8   4          9.38          6.86         0.67 o
   5   8   4          3.76          3.60         0.52 o
   6   8   4          0.02          0.13         0.34 o
   7   8   4         21.84         20.53         1.28 o
   8   8   4         12.98         12.47         1.09 o
   9   8   4          0.16          0.02         0.55 o
  -4   9   4          0.28          0.69         0.71 o
  -3   9   4          0.33          0.12         0.58 o
  -2   9   4          0.34          0.40         0.59 o
  -1   9   4          0.11          0.28         0.42 o
   0   9   4          0.41          0.57         0.46 o
   1   9   4          0.17          0.33         0.35 o
   2   9   4          0.15          0.48         0.39 o
   3   9   4          4.71          2.91         0.56 o
   4   9   4         28.68         26.96         1.16 o
   5   9   4          0.99          1.07         0.42 o
   6   9   4          4.80          4.46         0.62 o
   7   9   4          2.59          1.64         0.55 o
   8   9   4          0.10         -0.02         0.48 o
  -3  10   4          0.01         -0.35         0.65 o
  -2  10   4          0.09         -0.26         0.70 o
  -1  10   4          0.06         -0.01         0.65 o
   0  10   4          1.24          1.95         0.65 o
   1  10   4          2.16          1.65         0.55 o
   2  10   4          1.23          1.32         0.55 o
   3  10   4          2.58          2.45         0.66 o
   4  10   4          3.02          2.54         0.66 o
   5  10   4          0.28          0.06         0.40 o
   6  10   4          0.44          0.73         0.49 o
   7  10   4          9.75         10.89         1.17 o
  -1  11   4          0.68          1.04         0.87 o
   0  11   4          0.02          0.02         0.56 o
   1  11   4          0.55          0.08         0.60 o
   2  11   4          0.13         -0.02         0.53 o
   3  11   4          1.13          0.79         0.60 o
   4  11   4          3.06          3.31         0.79 o
   5  11   4          0.05          0.12         0.56 o
   6  11   4          0.03          0.14         0.52 o
   2  12   4          0.11         -0.06         0.81 o
   3  12   4          0.55          1.48         0.73 o
  -4  -8   5         20.41         27.82         1.93 o
  -3  -8   5          1.62          2.18         0.68 o
  -2  -8   5          0.45          0.19         0.53 o
  -1  -8   5          0.78          0.80         0.56 o
   0  -8   5          1.39          1.00         0.58 o
   1  -8   5         10.56          9.02         1.06 o
   2  -8   5          1.26          1.73         0.66 o
   3  -8   5          0.85          0.62         0.66 o
  -5  -7   5          0.08          0.05         0.56 o
  -4  -7   5          7.25          7.43         0.87 o
  -3  -7   5          4.88          5.54         0.75 o
  -2  -7   5          0.21          0.44         0.45 o
  -1  -7   5         15.73         16.56         1.23 o
   0  -7   5          2.33          2.95         0.65 o
   1  -7   5          2.87          2.63         0.65 o
   2  -7   5          0.37          0.19         0.46 o
   3  -7   5          2.28          1.69         0.60 o
   4  -7   5          1.07          0.20         0.63 o
   5  -7   5          0.38          1.14         1.08 o
  -6  -6   5          0.19         -0.35         0.65 o
  -5  -6   5         11.29         12.70         1.25 o
  -4  -6   5          0.53          0.44         0.40 o
  -3  -6   5          7.92          8.91         0.84 o
  -2  -6   5          1.54          1.50         0.46 o
  -1  -6   5          1.89          2.21         0.50 o
   0  -6   5         13.65         15.06         1.04 o
   1  -6   5         24.43         23.93         1.28 o
   2  -6   5          8.16          8.47         0.91 o
   3  -6   5          3.17          3.22         0.65 o
   4  -6   5          0.40          0.19         0.52 o
   5  -6   5          2.22          2.69         0.85 o
   6  -6   5          0.17          0.61         0.80 o
  -6  -5   5          0.40         -0.31         0.46 o
  -5  -5   5          0.09          0.33         0.41 o
  -4  -5   5          3.91          3.55         0.58 o
  -3  -5   5         11.19         10.69         0.86 o
  -2  -5   5          1.20          0.82         0.38 o
  -1  -5   5         95.18         89.12         1.88 o
   0  -5   5          2.63          2.35         0.48 o
   1  -5   5          0.80          0.72         0.36 o
   2  -5   5         36.31         27.15         1.33 o
   3  -5   5          2.07          1.17         0.45 o
   4  -5   5         17.14         17.19         1.21 o
   5  -5   5          7.72          6.91         0.95 o
   6  -5   5          1.06          0.70         0.66 o
   7  -5   5          0.90          0.01         0.72 o
  -6  -4   5          2.12          1.76         0.55 o
  -5  -4   5          1.48          2.43         0.47 o
  -4  -4   5         53.63         41.36         1.16 o
  -3  -4   5          0.47          0.46         0.30 o
  -2  -4   5          8.92         10.30         0.76 o
  -1  -4   5        189.76        180.54         3.39 o
   0  -4   5          0.09          0.30         0.30 o
   1  -4   5          0.14          0.13         0.29 o
   2  -4   5         26.18         21.46         0.95 o
   3  -4   5          0.04          0.17         0.34 o
   4  -4   5         14.53         12.07         0.96 o
   5  -4   5          2.58          2.25         0.62 o
   6  -4   5          0.24          0.22         0.59 o
   7  -4   5          0.69          0.89         0.69 o
  -7  -3   5         23.07         25.91         1.38 o
  -6  -3   5          1.09          1.14         0.38 o
  -5  -3   5         10.71         10.77         0.68 o
  -4  -3   5         12.82         11.17         0.67 o
  -3  -3   5         30.99         31.81         0.83 o
  -2  -3   5         51.73         45.18         1.16 o
  -1  -3   5        199.81        194.55         3.53 o
   0  -3   5        154.89        161.20         3.88 o
   1  -3   5          3.79          4.72         0.47 o
   2  -3   5          0.01         -0.06         0.22 o
   3  -3   5         37.57         38.01         1.05 o
   4  -3   5          9.62          9.42         0.74 o
   5  -3   5          0.13          0.35         0.40 o
   6  -3   5          5.00          3.74         0.64 o
   7  -3   5          1.12          1.67         0.65 o
   8  -3   5          0.64          1.12         0.74 o
  -8  -2   5          1.25          1.46         1.15 o
  -7  -2   5          0.43          0.28         0.42 o
  -6  -2   5          0.95          0.46         0.30 o
  -5  -2   5          3.87          3.23         0.47 o
  -4  -2   5         22.47         24.70         0.82 o
  -3  -2   5          0.08          0.09         0.19 o
  -2  -2   5        115.69        111.54         1.85 o
  -1  -2   5         48.05         55.30         1.05 o
   0  -2   5         34.00         37.73         0.83 o
   1  -2   5         36.66         34.77         0.79 o
   2  -2   5         15.90         17.79         0.62 o
   3  -2   5         31.89         29.28         0.80 o
   4  -2   5         28.40         32.27         0.81 o
   5  -2   5         34.49         36.37         1.08 o
   6  -2   5         19.63         23.48         0.99 o
   7  -2   5          2.13          1.70         0.58 o
   8  -2   5          8.25          8.91         1.21 o
   9  -2   5          0.25          0.31         0.78 o
  -8  -1   5         14.40         20.43         1.54 o
  -7  -1   5          2.35          2.06         0.58 o
  -6  -1   5          2.21          1.27         0.42 o
  -5  -1   5          0.02         -0.08         0.29 o
  -4  -1   5         61.41         54.62         1.20 o
  -3  -1   5         54.22         54.41         0.85 o
  -2  -1   5          1.28          1.30         0.23 o
  -1  -1   5          3.20          2.55         0.25 o
   0  -1   5          2.28          1.59         0.25 o
   1  -1   5         46.87         37.46         0.84 o
   2  -1   5        148.03        173.43         1.49 o
   3  -1   5         32.25         38.89         0.78 o
   4  -1   5         40.24         50.27         1.00 o
   5  -1   5        525.39        500.16         8.19 o
   6  -1   5          0.78          0.56         0.33 o
   7  -1   5          0.04         -0.04         0.35 o
   8  -1   5          4.79          6.49         0.85 o
   9  -1   5          0.01         -0.23         0.51 o
  -8   0   5          9.94         11.49         1.22 o
  -7   0   5         14.23         15.95         1.29 o
  -6   0   5          1.22          1.48         0.47 o
  -5   0   5         28.04         26.36         1.08 o
  -4   0   5        158.72        156.39         2.70 o
  -3   0   5        361.40        352.71         3.59 o
  -2   0   5         19.95         20.08         0.50 o
  -1   0   5        117.28        117.89         1.73 o
   0   0   5         82.99         84.25         1.02 o
   1   0   5         23.50         18.68         0.54 o
   2   0   5         39.31         39.94         0.62 o
   3   0   5         63.79         68.43         0.94 o
   4   0   5         95.90         94.90         1.30 o
   5   0   5         99.87        108.21         1.71 o
   6   0   5          0.49          0.36         0.28 o
   7   0   5          0.42          0.22         0.33 o
   8   0   5          1.43          0.74         0.47 o
   9   0   5          1.37          0.11         0.54 o
  -8   1   5          2.50          3.16         0.78 o
  -7   1   5          1.76          1.02         0.52 o
  -6   1   5          0.22          0.16         0.39 o
  -5   1   5          2.35          2.02         0.46 o
  -4   1   5         77.21         81.15         1.71 o
  -3   1   5         89.38         85.67         1.44 o
  -2   1   5         11.12         10.07         0.63 o
  -1   1   5         22.06         22.84         0.73 o
   0   1   5          7.13          9.02         0.34 o
   1   1   5          4.46          4.77         0.29 o
   2   1   5          8.21         11.55         0.42 o
   3   1   5         37.34         32.57         0.74 o
   4   1   5         22.90         27.22         0.66 o
   5   1   5          0.63          0.52         0.22 o
   6   1   5          0.45          0.61         0.29 o
   7   1   5          0.07         -0.22         0.28 o
   8   1   5          5.15          5.82         0.71 o
   9   1   5          0.21          0.07         0.45 o
  10   1   5          0.29         -0.01         0.70 o
  -7   2   5          0.21          0.22         0.48 o
  -6   2   5          0.56          0.47         0.48 o
  -5   2   5          3.01          2.12         0.47 o
  -4   2   5         23.40         23.74         1.04 o
  -3   2   5          8.10          8.67         0.67 o
  -2   2   5         39.79         42.98         1.27 o
  -1   2   5         50.10         40.66         1.11 o
   0   2   5         96.90         99.23         1.30 o
   1   2   5        282.34        304.28         3.29 o
   2   2   5          2.13          2.37         0.24 o
   3   2   5         18.46         17.47         0.58 o
   4   2   5         25.56         26.20         0.67 o
   5   2   5         14.58         16.55         0.66 o
   6   2   5          2.50          2.23         0.39 o
   7   2   5          0.19          0.14         0.33 o
   8   2   5         15.78         17.46         1.18 o
   9   2   5          0.05          0.14         0.46 o
  10   2   5          0.22         -0.18         0.52 o
  -7   3   5          4.85          4.83         0.86 o
  -6   3   5          0.51          1.01         0.50 o
  -5   3   5          9.02          7.21         0.75 o
  -4   3   5         25.32         23.10         1.04 o
  -3   3   5          0.48          0.30         0.28 o
  -2   3   5         10.53          9.86         0.61 o
  -1   3   5         44.77         47.02         1.19 o
   0   3   5        274.66        287.11         4.43 o
   1   3   5         61.39         71.94         0.87 o
   2   3   5          0.78          1.00         0.18 o
   3   3   5          5.65          6.96         0.36 o
   4   3   5          0.69          0.71         0.20 o
   5   3   5          8.60         12.54         0.62 o
   6   3   5          1.00          0.20         0.30 o
   7   3   5          4.81          4.29         0.57 o
   8   3   5         28.79         24.66         1.20 o
   9   3   5          0.05         -0.28         0.40 o
  10   3   5          0.03         -0.01         0.53 o
  -7   4   5          0.00          0.12         0.51 o
  -6   4   5          0.81          0.69         0.49 o
  -5   4   5         24.04         23.40         1.19 o
  -4   4   5          4.27          6.48         0.69 o
  -3   4   5         19.35         18.33         0.97 o
  -2   4   5         21.41         22.97         1.05 o
  -1   4   5         13.27         12.23         0.68 o
   0   4   5         65.24         70.92         1.17 o
   1   4   5         18.19         19.95         0.48 o
   2   4   5         27.93         38.34         0.67 o
   3   4   5         58.92         58.05         0.91 o
   4   4   5        169.04        172.63         3.10 o
   5   4   5        143.34        154.45         2.09 o
   6   4   5          0.30          0.62         0.36 o
   7   4   5         24.66         28.09         1.51 o
   8   4   5          0.67          0.07         0.38 o
   9   4   5          2.20          2.60         0.61 o
  10   4   5          0.12          0.10         0.52 o
  -6   5   5          0.35          0.30         0.51 o
  -5   5   5         20.85         22.80         1.28 o
  -4   5   5         19.62         15.31         1.03 o
  -3   5   5          1.08          1.10         0.42 o
  -2   5   5         12.42         17.67         1.00 o
  -1   5   5         25.39         23.87         0.85 o
   0   5   5          5.90          6.94         0.45 o
   1   5   5         10.26         11.33         0.47 o
   2   5   5          0.06          0.03         0.15 o
   3   5   5          9.59         11.39         0.47 o
   4   5   5         18.14         19.23         0.74 o
   5   5   5          0.12          0.01         0.23 o
   6   5   5         13.43         13.45         0.97 o
   7   5   5         12.68         12.45         0.99 o
   8   5   5         73.27         76.28         3.28 o
   9   5   5          4.83          3.55         0.66 o
  10   5   5          0.23          0.11         0.56 o
  -6   6   5          2.55          2.59         0.73 o
  -5   6   5          2.41          1.35         0.50 o
  -4   6   5          0.72          0.14         0.39 o
  -3   6   5          6.05          6.31         0.74 o
  -2   6   5         16.88         15.22         1.02 o
  -1   6   5         26.74         27.71         1.09 o
   0   6   5         82.63         85.38         1.36 o
   1   6   5         10.55          7.80         0.51 o
   2   6   5        147.82        146.84         2.67 o
   3   6   5          2.78          4.06         0.41 o
   4   6   5          0.05          0.09         0.25 o
   5   6   5         24.54         27.10         0.98 o
   6   6   5         14.61         15.04         0.95 o
   7   6   5          7.75          6.33         0.77 o
   8   6   5          0.29          0.27         0.47 o
   9   6   5         16.11         16.07         1.32 o
  10   6   5          0.49          0.33         0.60 o
  -5   7   5          0.10          0.18         0.57 o
  -4   7   5          0.32          0.34         0.45 o
  -3   7   5          5.42          7.20         0.82 o
  -2   7   5          7.78          5.94         0.72 o
  -1   7   5         11.08         13.24         0.96 o
   0   7   5         63.19         63.12         1.32 o
   1   7   5        286.36        284.52         5.48 o
   2   7   5          8.52          7.27         0.54 o
   3   7   5          0.14          0.14         0.24 o
   4   7   5         25.88         26.33         0.89 o
   5   7   5          1.58          1.22         0.36 o
   6   7   5          0.54          0.64         0.38 o
   7   7   5          5.07          5.16         0.69 o
   8   7   5         15.54         13.10         1.14 o
   9   7   5          0.04         -0.05         0.52 o
  -5   8   5          0.95          1.37         0.90 o
  -4   8   5          0.21          0.46         0.59 o
  -3   8   5          0.03          0.35         0.50 o
  -2   8   5          1.82          3.17         0.72 o
  -1   8   5          1.25          2.20         0.60 o
   0   8   5          5.66          6.69         0.65 o
   1   8   5         10.43         11.84         0.82 o
   2   8   5          3.15          2.35         0.45 o
   3   8   5          2.47          2.53         0.46 o
   4   8   5          5.40          3.86         0.51 o
   5   8   5          3.83          4.05         0.54 o
   6   8   5          0.20          0.02         0.36 o
   7   8   5          0.50          0.52         0.42 o
   8   8   5          7.15          6.90         0.95 o
   9   8   5          2.57          1.76         0.76 o
  -4   9   5          0.51          1.48         0.79 o
  -3   9   5          0.08          0.24         0.60 o
  -2   9   5          0.27          0.44         0.53 o
  -1   9   5          0.75          1.24         0.63 o
   0   9   5          1.69          2.11         0.69 o
   1   9   5          1.01          1.20         0.42 o
   2   9   5          1.13          0.82         0.43 o
   3   9   5          0.02          0.11         0.36 o
   4   9   5         13.16         14.46         0.94 o
   5   9   5          0.10          0.04         0.35 o
   6   9   5          4.97          4.63         0.68 o
   7   9   5          3.38          3.73         0.67 o
   8   9   5         21.35         22.06         1.46 o
  -2  10   5          0.00          0.07         0.74 o
  -1  10   5          0.27          0.35         0.72 o
   0  10   5          1.81          2.30         0.89 o
   1  10   5          0.01          0.05         0.52 o
   2  10   5          0.00          0.15         0.45 o
   3  10   5          0.03         -0.41         0.41 o
   4  10   5          3.72          2.47         0.63 o
   5  10   5          3.07          3.67         0.60 o
   6  10   5          0.12          0.24         0.42 o
   7  10   5          0.20          0.28         0.49 o
  -1  11   5          1.11          0.86         0.89 o
   0  11   5          0.01          0.20         0.93 o
   1  11   5          0.98          1.26         1.09 o
   2  11   5          0.01         -0.21         0.52 o
   3  11   5          0.12          0.08         0.54 o
   4  11   5          1.54          0.94         0.62 o
   5  11   5          0.19         -0.21         0.50 o
   6  11   5          0.01          0.49         0.55 o
   2  12   5          0.01          0.05         1.23 o
   3  12   5          1.14          1.64         0.88 o
  -1  -8   6          0.88          0.52         0.63 o
   0  -8   6          2.35          2.69         0.77 o
   1  -8   6          0.68          1.15         0.74 o
  -4  -7   6          8.58          9.77         1.25 o
  -3  -7   6          3.48          3.08         0.75 o
  -2  -7   6          0.02         -0.15         0.44 o
  -1  -7   6          0.30          0.08         0.49 o
   0  -7   6          0.81          0.40         0.50 o
   1  -7   6         27.70         33.36         1.67 o
   2  -7   6         10.99         10.70         1.11 o
   3  -7   6          0.09         -0.10         0.53 o
   4  -7   6          0.63          0.12         1.03 o
  -5  -6   6          0.69          0.24         0.58 o
  -4  -6   6         28.25         34.87         1.75 o
  -3  -6   6          0.02         -0.07         0.45 o
  -2  -6   6          3.75          3.15         0.61 o
  -1  -6   6          0.04          0.07         0.38 o
   0  -6   6          2.93          2.56         0.56 o
   1  -6   6         23.89         23.75         1.38 o
   2  -6   6          0.15          0.17         0.44 o
   3  -6   6          0.74          0.02         0.47 o
   4  -6   6          0.37         -0.38         0.53 o
   5  -6   6          0.04         -0.21         0.63 o
  -6  -5   6         29.19         42.90         2.23 o
  -5  -5   6          1.92          3.16         0.65 o
  -4  -5   6          1.71          2.38         0.66 o
  -3  -5   6          0.01         -0.03         0.42 o
  -2  -5   6          9.28         10.05         0.86 o
  -1  -5   6          3.92          2.83         0.52 o
   0  -5   6          2.56          2.50         0.51 o
   1  -5   6          1.47          1.83         0.47 o
   2  -5   6          0.06         -0.08         0.35 o
   3  -5   6         12.59         11.84         1.04 o
   4  -5   6          6.13          5.94         0.90 o
   5  -5   6          0.03         -0.41         0.47 o
   6  -5   6          0.03          0.44         0.67 o
  -6  -4   6          8.62          6.66         0.91 o
  -5  -4   6          9.34          8.22         0.80 o
  -4  -4   6          0.01          0.01         0.39 o
  -3  -4   6          6.89          7.30         0.81 o
  -2  -4   6         37.52         37.67         1.27 o
  -1  -4   6          1.13          0.94         0.37 o
   0  -4   6         24.14         23.61         1.09 o
   1  -4   6          0.99          1.06         0.38 o
   2  -4   6          6.73          7.27         0.71 o
   3  -4   6         15.95         17.13         1.04 o
   4  -4   6          1.03          0.59         0.46 o
   5  -4   6          3.94          4.16         0.79 o
   6  -4   6          0.09          0.32         0.61 o
   7  -4   6          2.00          2.14         0.84 o
  -7  -3   6          0.14          0.68         0.62 o
  -6  -3   6          0.01         -0.22         0.40 o
  -5  -3   6          3.23          2.24         0.53 o
  -4  -3   6          0.34          0.40         0.34 o
  -3  -3   6         40.27         36.69         1.18 o
  -2  -3   6         14.37         16.39         0.80 o
  -1  -3   6        129.93        124.04         2.33 o
   0  -3   6        103.22        107.39         1.98 o
   1  -3   6          9.46         10.47         0.70 o
   2  -3   6        108.45         93.88         1.67 o
   3  -3   6          0.03          0.28         0.28 o
   4  -3   6         16.67         21.14         0.95 o
   5  -3   6          0.49          0.98         0.45 o
   6  -3   6          0.78          0.03         0.44 o
   7  -3   6          1.63          0.96         0.60 o
   8  -3   6          0.23          1.89         1.21 o
  -7  -2   6          8.53         10.94         1.06 o
  -6  -2   6         27.89         31.37         1.22 o
  -5  -2   6          0.82          1.07         0.43 o
  -4  -2   6          9.91          7.79         0.69 o
  -3  -2   6         29.45         27.32         0.98 o
  -2  -2   6          4.01          3.61         0.46 o
  -1  -2   6        178.85        173.21         3.26 o
   0  -2   6          0.46          0.42         0.24 o
   1  -2   6          5.45          5.52         0.51 o
   2  -2   6         17.69         16.95         0.79 o
   3  -2   6         12.60         12.67         0.74 o
   4  -2   6          0.31          0.86         0.33 o
   5  -2   6         21.38         24.82         1.19 o
   6  -2   6         23.38         16.57         1.15 o
   7  -2   6          0.02          0.05         0.49 o
   8  -2   6          0.30         -0.17         0.62 o
  -7  -1   6          9.15         11.96         1.20 o
  -6  -1   6          6.06          7.85         0.85 o
  -5  -1   6         17.32         16.52         1.02 o
  -4  -1   6         50.93         43.66         1.46 o
  -3  -1   6         14.53         13.17         0.81 o
  -2  -1   6          1.83          2.87         0.42 o
  -1  -1   6         37.35         34.54         0.92 o
   0  -1   6         69.16         62.86         5.68 o
   1  -1   6          0.91          1.67         0.28 o
   2  -1   6         29.19         30.45         0.85 o
   3  -1   6          2.37          1.67         0.30 o
   4  -1   6         33.10         34.14         0.91 o
   5  -1   6         74.09         69.21         1.57 o
   6  -1   6         56.65         59.12         1.66 o
   7  -1   6          0.98          0.16         0.42 o
   8  -1   6          1.20          1.19         0.68 o
   9  -1   6          2.44          3.09         0.97 o
  -7   0   6          0.00         -0.10         0.54 o
  -6   0   6          1.92          2.42         0.58 o
  -5   0   6          0.27          0.27         0.37 o
  -4   0   6         19.26         18.64         1.02 o
  -3   0   6        139.66        138.14         2.46 o
  -2   0   6         62.08         57.93         1.53 o
  -1   0   6          9.36          9.25         0.61 o
   0   0   6          9.70          8.27         0.44 o
   1   0   6        113.56        108.61         3.22 o
   2   0   6         16.05         17.17         0.65 o
   3   0   6          1.86          2.66         0.36 o
   4   0   6          6.58          6.91         0.45 o
   5   0   6        171.71        190.60         2.24 o
   6   0   6          0.88          1.23         0.35 o
   7   0   6          0.01         -0.10         0.34 o
   8   0   6         11.08         13.00         1.15 o
   9   0   6          0.26         -0.01         0.61 o
  -7   1   6          3.25          4.24         0.82 o
  -6   1   6          2.44          2.66         0.64 o
  -5   1   6          2.14          2.08         0.50 o
  -4   1   6          0.60          0.63         0.36 o
  -3   1   6        362.33        362.72         6.12 o
  -2   1   6         51.19         55.47         1.20 o
  -1   1   6         41.63         44.11         1.10 o
   0   1   6         50.48         53.62         0.74 o
   1   1   6         36.32         36.42         0.85 o
   2   1   6        209.55        236.32         2.89 o
   3   1   6         39.89         47.29         0.90 o
   4   1   6          0.65          1.10         0.23 o
   5   1   6        163.31        149.16         1.85 o
   6   1   6          9.94          9.49         0.70 o
   7   1   6          1.03          1.70         0.42 o
   8   1   6          1.08          1.32         0.47 o
   9   1   6          0.81          1.14         0.56 o
  -7   2   6          0.05          0.02         0.53 o
  -6   2   6          3.16          3.24         0.69 o
  -5   2   6          0.83          0.69         0.41 o
  -4   2   6          0.04         -0.02         0.30 o
  -3   2   6         26.60         24.78         1.09 o
  -2   2   6         12.63         10.34         1.84 o
  -1   2   6          5.86          4.97         0.46 o
   0   2   6         14.78         17.91         0.65 o
   1   2   6         40.98         44.52         0.70 o
   2   2   6        195.28        207.34         2.78 o
   3   2   6          2.64          3.42         0.31 o
   4   2   6         16.83         17.88         0.62 o
   5   2   6         23.85         28.66         0.97 o
   6   2   6          0.74          0.56         0.31 o
   7   2   6          3.33          5.33         0.64 o
   8   2   6          9.77          9.65         0.87 o
   9   2   6          6.78          3.31         0.72 o
  10   2   6          0.02          0.10         0.63 o
  -7   3   6          1.80          2.86         0.75 o
  -6   3   6          3.51          3.25         0.70 o
  -5   3   6          0.00          0.45         0.39 o
  -4   3   6         16.55         17.74         1.10 o
  -3   3   6          6.87          6.49         0.70 o
  -2   3   6         39.32         39.52         1.26 o
  -1   3   6         45.43         46.67         1.13 o
   0   3   6         82.98         80.85         1.32 o
   1   3   6         20.69         23.23         0.67 o
   2   3   6          0.95          0.93         0.19 o
   3   3   6          0.77          0.51         0.18 o
   4   3   6         34.13         35.16         2.57 o
   5   3   6         89.65         89.05         1.47 o
   6   3   6         16.33         17.18         1.00 o
   7   3   6          3.44          2.58         0.50 o
   8   3   6          2.12          2.39         0.54 o
   9   3   6          1.63          0.97         0.51 o
  10   3   6          0.02          0.27         0.56 o
  -6   4   6          6.59          7.48         0.97 o
  -5   4   6          0.24          0.47         0.42 o
  -4   4   6         31.04         32.98         1.53 o
  -3   4   6          9.32          7.64         0.78 o
  -2   4   6         10.88         11.80         0.88 o
  -1   4   6        106.15        102.33         1.69 o
   0   4   6          3.78          3.62         0.44 o
   1   4   6         28.55         33.37         0.62 o
   2   4   6          2.18          1.60         0.24 o
   3   4   6         59.99         64.35         1.06 o
   4   4   6         49.68         53.54         1.45 o
   5   4   6          0.92          1.17         0.34 o
   6   4   6          2.16          1.93         0.47 o
   7   4   6          0.07         -0.13         0.35 o
   8   4   6          3.25          2.80         0.58 o
   9   4   6         15.55         16.43         1.21 o
  10   4   6          1.42          1.24         0.65 o
  -6   5   6          0.51          0.39         0.55 o
  -5   5   6          6.23          6.00         0.80 o
  -4   5   6         20.54         22.27         1.47 o
  -3   5   6          6.59          4.20         0.65 o
  -2   5   6         37.41         33.05         1.26 o
  -1   5   6          1.83          1.10         0.39 o
   0   5   6          4.02          4.33         0.49 o
   1   5   6         26.04         27.01         0.66 o
   2   5   6          0.01          0.20         0.15 o
   3   5   6          0.00         -0.01         0.18 o
   4   5   6          5.95          6.52         0.58 o
   5   5   6          7.70          8.08         0.66 o
   6   5   6          0.35          0.26         0.34 o
   7   5   6          0.54          0.63         0.39 o
   8   5   6          4.61          5.86         0.81 o
   9   5   6          1.05          0.45         0.49 o
  10   5   6          5.61          3.64         0.82 o
  -5   6   6          3.56          3.89         0.76 o
  -4   6   6          1.30          0.75         0.50 o
  -3   6   6          1.78          1.19         0.49 o
  -2   6   6          0.34          0.28         0.37 o
  -1   6   6          1.38          1.77         0.47 o
   0   6   6          5.33          5.64         0.58 o
   1   6   6         57.03         57.24         1.33 o
   2   6   6        109.69        119.00         2.59 o
   3   6   6         17.23         18.47         0.73 o
   4   6   6          0.06          0.06         0.27 o
   5   6   6         16.82         17.99         0.88 o
   6   6   6         29.63         30.78         1.27 o
   7   6   6          0.03          0.05         0.40 o
   8   6   6         14.91         15.91         1.24 o
   9   6   6         13.93         14.97         1.28 o
  10   6   6          5.19          4.99         0.91 o
  -5   7   6          0.23          0.32         0.62 o
  -4   7   6          0.50          0.13         0.48 o
  -3   7   6          0.31         -0.26         0.39 o
  -2   7   6          1.62          2.42         0.57 o
  -1   7   6          1.94          2.92         0.57 o
   0   7   6          6.43          5.22         0.65 o
   1   7   6         61.54         73.77         1.81 o
   2   7   6         46.92         46.88         1.02 o
   3   7   6          5.65          5.71         0.52 o
   4   7   6          0.58          0.96         0.32 o
   5   7   6         16.89         18.61         0.89 o
   6   7   6          0.11          0.17         0.35 o
   7   7   6          0.02          0.10         0.41 o
   8   7   6          7.36          6.23         0.85 o
   9   7   6          0.04          0.06         0.56 o
  -4   8   6          0.41         -0.01         0.61 o
  -3   8   6          0.03          0.13         0.54 o
  -2   8   6          0.15          0.09         0.48 o
  -1   8   6          0.10          0.19         0.42 o
   0   8   6          0.79          0.42         0.45 o
   1   8   6         35.40         32.51         1.28 o
   2   8   6          1.73          1.94         0.44 o
   3   8   6          2.52          1.63         0.37 o
   4   8   6          5.56          5.08         0.54 o
   5   8   6          5.70          5.84         0.59 o
   6   8   6          4.22          5.00         0.62 o
   7   8   6          0.63          0.54         0.41 o
   8   8   6          0.08          0.12         0.52 o
   9   8   6          1.05          1.53         0.76 o
  -3   9   6          0.20          0.49         0.61 o
  -2   9   6          1.88          2.29         0.70 o
  -1   9   6          1.62          0.53         0.59 o
   0   9   6          0.00          0.05         0.49 o
   1   9   6          2.22          1.23         0.62 o
   2   9   6          4.97          4.48         0.87 o
   3   9   6          0.05          0.19         0.39 o
   4   9   6          0.85          0.79         0.40 o
   5   9   6          2.70          1.04         0.43 o
   6   9   6          0.73          0.00         0.40 o
   7   9   6          1.03          1.44         0.56 o
   8   9   6          0.21         -0.12         0.50 o
  -2  10   6          1.41          1.33         0.88 o
  -1  10   6          1.12          0.86         0.77 o
   0  10   6          0.84          0.46         0.60 o
   1  10   6          1.27          0.87         0.75 o
   2  10   6          0.22          0.04         0.54 o
   3  10   6          0.00         -0.12         0.43 o
   4  10   6          2.12          2.44         0.54 o
   5  10   6          3.28          2.48         0.56 o
   6  10   6          0.24          0.06         0.46 o
   7  10   6          0.03         -0.10         0.48 o
   0  11   6          0.00          0.17         0.94 o
   1  11   6          3.58          3.76         1.42 o
   2  11   6          1.03         -0.01         0.91 o
   3  11   6          0.01         -0.68         0.68 o
   4  11   6          0.17          0.44         0.53 o
   5  11   6          0.20         -0.04         0.51 o
   6  11   6          0.04          0.29         0.60 o
  -1  -7   7          2.34          2.61         0.68 o
   0  -7   7          0.59          0.77         0.60 o
   1  -7   7          5.38          5.39         0.89 o
   2  -7   7          1.56          0.55         0.75 o
  -3  -6   7          4.43          5.34         0.98 o
  -2  -6   7          1.79          1.13         0.66 o
  -1  -6   7          0.10          0.16         0.45 o
   0  -6   7          1.43          1.43         0.52 o
   1  -6   7          0.14          0.17         0.45 o
   2  -6   7          3.05          4.12         0.79 o
   3  -6   7          0.02          0.07         0.53 o
   4  -6   7          0.18         -0.30         0.58 o
  -4  -5   7         16.28         17.48         1.51 o
  -3  -5   7          4.33          5.16         0.91 o
  -2  -5   7          0.97          1.73         0.65 o
  -1  -5   7          5.16          6.27         0.82 o
   0  -5   7          2.42          2.71         0.54 o
   1  -5   7         23.17         25.25         1.24 o
   2  -5   7          0.70          0.56         0.44 o
   3  -5   7          0.05         -0.07         0.44 o
   4  -5   7          0.01         -0.11         0.51 o
   5  -5   7          0.43          0.31         0.61 o
  -5  -4   7          2.01          2.82         0.77 o
  -4  -4   7         10.19         11.51         1.11 o
  -3  -4   7          0.53          0.88         0.48 o
  -2  -4   7         52.62         49.57         1.90 o
  -1  -4   7          6.96          6.02         0.84 o
   0  -4   7          0.15          0.40         0.37 o
   1  -4   7          0.48          0.17         0.34 o
   2  -4   7          6.14          5.97         0.71 o
   3  -4   7         13.33          9.10         0.84 o
   4  -4   7          3.08          1.78         0.62 o
   5  -4   7          0.48          0.23         0.52 o
   6  -4   7          2.57          2.31         0.75 o
  -6  -3   7          0.09          0.12         0.53 o
  -5  -3   7          8.92          8.44         0.99 o
  -4  -3   7          0.11          0.01         0.35 o
  -3  -3   7          1.08          1.27         0.45 o
  -2  -3   7          1.80          1.40         0.44 o
  -1  -3   7          0.10          0.02         0.35 o
   0  -3   7         19.22         17.80         0.90 o
   1  -3   7          1.90          2.52         0.45 o
   2  -3   7         24.78         26.21         1.00 o
   3  -3   7         51.48         48.45         1.59 o
   4  -3   7          1.11          0.61         0.41 o
   5  -3   7          0.63          0.89         0.57 o
   6  -3   7          1.08          1.21         0.61 o
   7  -3   7          0.44          1.09         0.88 o
  -6  -2   7          7.63         10.29         1.02 o
  -5  -2   7          2.58          2.88         0.65 o
  -4  -2   7          5.99          5.92         0.72 o
  -3  -2   7          0.07          0.13         0.34 o
  -2  -2   7         20.26         22.09         1.11 o
  -1  -2   7          7.67          9.55         0.85 o
   0  -2   7         37.83         36.27         1.07 o
   1  -2   7          1.74          1.67         0.37 o
   2  -2   7         50.01         51.89         1.32 o
   3  -2   7          2.97          2.91         0.45 o
   4  -2   7          1.30          0.77         0.36 o
   5  -2   7         12.97         12.60         1.04 o
   6  -2   7         30.15         28.37         1.36 o
   7  -2   7          0.94          2.16         0.73 o
   8  -2   7          0.14         -0.19         0.67 o
  -6  -1   7          5.59          8.59         0.93 o
  -5  -1   7          4.43          5.15         0.73 o
  -4  -1   7          1.96          2.23         0.51 o
  -3  -1   7         21.95         21.66         1.04 o
  -2  -1   7         46.53         44.16         1.25 o
  -1  -1   7        128.83        123.63         2.52 o
   0  -1   7        124.35        125.96         2.07 o
   1  -1   7          4.08          4.31         0.43 o
   2  -1   7          5.81          3.65         0.44 o
   3  -1   7          1.27          0.74         0.31 o
   4  -1   7         18.91         21.14         0.89 o
   5  -1   7          2.28          2.03         0.53 o
   6  -1   7          9.10         11.93         1.01 o
   7  -1   7         11.96         10.06         1.10 o
   8  -1   7          0.95          0.41         0.67 o
  -6   0   7          0.09         -0.07         0.49 o
  -5   0   7          9.29         11.24         1.06 o
  -4   0   7          7.29          7.52         0.85 o
  -3   0   7          0.62          0.72         0.34 o
  -2   0   7        175.10        170.61         2.32 o
  -1   0   7        335.91        335.01         4.16 o
   0   0   7          0.93          1.56         0.34 o
   1   0   7          4.79          4.83         0.43 o
   2   0   7          7.55          7.07         0.54 o
   3   0   7          0.41          0.23         0.25 o
   4   0   7          1.11          1.83         0.37 o
   5   0   7         43.70         53.31         1.41 o
   6   0   7         81.06         70.18         1.93 o
   7   0   7          1.80          1.47         0.52 o
   8   0   7          0.38          0.57         0.51 o
   9   0   7          6.16          7.20         1.42 o
  -6   1   7          0.01         -0.17         0.60 o
  -5   1   7          2.44          2.01         0.63 o
  -4   1   7          4.94          3.83         0.65 o
  -3   1   7          4.21          3.40         0.60 o
  -2   1   7         31.17         31.02         1.11 o
  -1   1   7          1.74          1.84         0.38 o
   0   1   7          0.47          0.10         0.22 o
   1   1   7          0.20          0.42         0.27 o
   2   1   7         18.30         20.60         1.05 o
   3   1   7         15.56         14.48         0.70 o
   4   1   7          0.92          0.53         0.28 o
   5   1   7          0.00          0.21         0.31 o
   6   1   7         49.15         56.17         1.72 o
   7   1   7          4.46          5.45         0.74 o
   8   1   7          1.39          0.98         0.58 o
   9   1   7          0.16          0.12         0.63 o
  -6   2   7          3.11          3.97         0.86 o
  -5   2   7          0.12          0.05         0.41 o
  -4   2   7          1.32          0.90         0.43 o
  -3   2   7          8.31          8.89         0.82 o
  -2   2   7         36.62         32.54         1.03 o
  -1   2   7          1.80          1.38         0.33 o
   0   2   7          0.14         -0.07         0.21 o
   1   2   7          0.43          0.46         0.22 o
   2   2   7          8.24          7.48         0.45 o
   3   2   7          0.66          0.19         0.19 o
   4   2   7          0.25          0.40         0.24 o
   5   2   7         42.88         42.73         1.19 o
   6   2   7         74.51         79.73         1.71 o
   7   2   7          2.43          2.22         0.49 o
   8   2   7          4.16          4.47         0.68 o
   9   2   7          0.19          0.05         0.54 o
  -6   3   7          0.01         -0.17         0.56 o
  -5   3   7          7.09          7.94         0.94 o
  -4   3   7          0.11         -0.04         0.36 o
  -3   3   7          0.00          0.11         0.36 o
  -2   3   7         16.05         16.56         1.06 o
  -1   3   7          3.33          2.82         0.41 o
   0   3   7          6.81          6.86         0.54 o
   1   3   7          0.11          0.01         0.21 o
   2   3   7        167.94        178.52         2.02 o
   3   3   7          4.59          4.24         0.37 o
   4   3   7          0.07          0.11         0.22 o
   5   3   7          1.16          0.44         0.33 o
   6   3   7         10.36          8.50         0.79 o
   7   3   7          0.22          0.29         0.38 o
   8   3   7          0.60          0.54         0.44 o
   9   3   7          1.38          1.21         0.54 o
  10   3   7          0.00         -0.23         0.99 o
  -6   4   7          5.78          6.29         1.05 o
  -5   4   7          0.14          0.01         0.48 o
  -4   4   7          0.01         -0.16         0.41 o
  -3   4   7          0.82          0.38         0.42 o
  -2   4   7          1.85          1.25         0.43 o
  -1   4   7         17.00         14.23         0.87 o
   0   4   7          4.39          4.83         0.49 o
   1   4   7          7.17          6.13         0.52 o
   2   4   7         29.80         30.85         0.89 o
   3   4   7          5.12          4.55         0.34 o
   4   4   7          2.02          2.11         0.37 o
   5   4   7         37.14         41.43         1.19 o
   6   4   7         21.55         21.53         1.13 o
   7   4   7         17.72         20.77         1.41 o
   8   4   7          0.02         -0.18         0.38 o
   9   4   7          1.84          2.59         0.64 o
  10   4   7          0.93          0.59         0.61 o
  -5   5   7          0.02          0.21         0.50 o
  -4   5   7          2.84          2.07         0.59 o
  -3   5   7          0.80          0.64         0.45 o
  -2   5   7         35.79         32.14         1.31 o
  -1   5   7         16.25         15.00         1.02 o
   0   5   7          0.98          1.48         0.38 o
   1   5   7         25.74         23.58         0.84 o
   2   5   7          1.13          1.08         0.31 o
   3   5   7          2.53          4.65         0.51 o
   4   5   7          2.29          2.65         0.42 o
   5   5   7          0.37         -0.02         0.28 o
   6   5   7          0.68          0.65         0.44 o
   7   5   7          4.14          4.30         0.70 o
   8   5   7          0.17          0.45         0.47 o
   9   5   7         16.06         17.99         1.28 o
  -5   6   7          0.00          0.12         0.51 o
  -4   6   7          1.27          0.66         0.54 o
  -3   6   7          1.37          2.52         0.62 o
  -2   6   7         11.22         10.19         0.95 o
  -1   6   7          0.04          0.06         0.37 o
   0   6   7         15.56         16.48         0.94 o
   1   6   7         52.79         53.09         1.37 o
   2   6   7        120.49        136.56         3.92 o
   3   6   7          0.90          0.74         0.30 o
   4   6   7          8.82          9.88         0.76 o
   5   6   7          2.70          2.07         0.45 o
   6   6   7          9.31          8.70         0.86 o
   7   6   7          0.05          0.18         0.41 o
   8   6   7          2.06          2.51         0.65 o
   9   6   7         12.39         10.93         1.14 o
  -4   7   7          6.31          6.10         0.90 o
  -3   7   7          0.49          0.19         0.48 o
  -2   7   7          0.13          0.11         0.41 o
  -1   7   7          6.36          6.28         0.77 o
   0   7   7         10.08         10.84         0.91 o
   1   7   7          2.90          3.30         0.57 o
   2   7   7         36.83         35.39         1.45 o
   3   7   7         20.57         19.31         0.99 o
   4   7   7          7.60          8.13         0.63 o
   5   7   7          2.62          2.30         0.45 o
   6   7   7          0.00          0.17         0.40 o
   7   7   7          0.40          0.36         0.45 o
   8   7   7          0.00         -0.13         0.50 o
   9   7   7          0.13          0.45         0.57 o
  -4   8   7          0.12          0.31         0.64 o
  -3   8   7          0.09          0.14         0.51 o
  -2   8   7          1.17          1.23         0.57 o
  -1   8   7          0.07          0.38         0.44 o
   0   8   7          0.98          0.80         0.51 o
   1   8   7          4.54          4.73         0.69 o
   2   8   7         13.43         12.65         1.09 o
   3   8   7         12.74         12.39         1.09 o
   4   8   7          0.00         -0.24         0.28 o
   5   8   7          6.11          5.76         0.60 o
   6   8   7         10.59         10.36         0.85 o
   7   8   7          2.43          2.83         0.68 o
   8   8   7          1.58          1.90         0.66 o
   9   8   7          0.63          0.89         0.65 o
  -3   9   7          0.16          0.47         0.66 o
  -2   9   7          2.02          3.44         0.94 o
  -1   9   7          0.96          1.03         0.65 o
   0   9   7          2.22          1.80         0.72 o
   1   9   7          0.20         -0.07         0.59 o
   2   9   7          8.59          9.05         1.14 o
   3   9   7          2.73          1.98         0.70 o
   4   9   7          0.23          0.27         0.37 o
   5   9   7          0.14         -0.05         0.37 o
   6   9   7          2.92          2.38         0.57 o
   7   9   7          0.06          0.03         0.43 o
   8   9   7          0.01         -0.16         0.54 o
  -1  10   7          0.01          0.61         0.71 o
   0  10   7          1.05          1.53         0.73 o
   1  10   7          0.68         -0.04         0.68 o
   2  10   7         14.52         15.66         1.77 o
   3  10   7          0.01         -0.20         0.57 o
   4  10   7          1.48          1.83         0.76 o
   5  10   7          0.33         -0.01         0.42 o
   6  10   7          0.71          0.55         0.50 o
   7  10   7          0.00          0.09         0.50 o
   0  11   7          0.05         -0.38         0.92 o
   1  11   7          0.07          0.19         0.88 o
   2  11   7          0.46          0.83         0.97 o
   3  11   7          0.06          0.26         0.67 o
   4  11   7          0.01         -0.07         0.67 o
   5  11   7          0.03         -0.56         0.66 o
   6  11   7          0.87          1.04         0.62 o
  -1  -6   8          1.88          0.25         0.62 o
   0  -6   8          3.61          4.08         0.93 o
   1  -6   8          0.01         -0.38         0.48 o
   2  -6   8          2.66          2.55         0.74 o
  -3  -5   8          5.40          4.62         0.93 o
  -2  -5   8          7.21          8.27         1.14 o
  -1  -5   8          0.36          0.48         0.56 o
   0  -5   8          2.65          1.78         0.68 o
   1  -5   8          0.25          0.09         0.45 o
   2  -5   8          1.79          0.23         0.45 o
   3  -5   8          1.23          1.90         0.67 o
   4  -5   8          0.01          0.65         0.66 o
  -4  -4   8          1.78          0.71         0.59 o
  -3  -4   8          6.48          6.97         1.05 o
  -2  -4   8          3.25          2.22         0.68 o
  -1  -4   8          0.87          0.32         0.49 o
   0  -4   8          1.63          1.22         0.57 o
   1  -4   8          2.91          3.45         0.66 o
   2  -4   8          4.97          4.40         0.67 o
   3  -4   8          8.42          8.32         0.87 o
   4  -4   8          0.41          0.13         0.52 o
   5  -4   8          0.24         -0.02         0.56 o
   6  -4   8          1.32          2.53         1.28 o
  -5  -3   8          0.01          0.06         0.51 o
  -4  -3   8          9.13         11.22         1.12 o
  -3  -3   8         11.65         14.73         1.25 o
  -2  -3   8         11.20         12.04         1.10 o
  -1  -3   8          8.63          8.77         1.00 o
   0  -3   8          0.85          1.02         0.54 o
   1  -3   8          8.88          8.92         1.00 o
   2  -3   8          3.71          3.23         0.56 o
   3  -3   8          1.82          1.14         0.46 o
   4  -3   8          0.25          0.00         0.50 o
   5  -3   8          1.20          1.14         0.61 o
   6  -3   8          1.01          1.47         0.68 o
  -5  -2   8          2.88          3.96         0.80 o
  -4  -2   8         26.56         32.16         1.56 o
  -3  -2   8          1.25          0.88         0.44 o
  -2  -2   8          6.71          6.11         0.78 o
  -1  -2   8          0.14          0.25         0.38 o
   0  -2   8          0.88          0.74         0.48 o
   1  -2   8          3.16          3.85         0.61 o
   2  -2   8         14.96         16.68         0.93 o
   3  -2   8         28.92         25.93         1.04 o
   4  -2   8          5.81          4.41         0.58 o
   5  -2   8          0.45          0.24         0.44 o
   6  -2   8          0.66          0.62         0.51 o
   7  -2   8          0.21          0.77         0.65 o
  -5  -1   8          0.55          0.80         0.52 o
  -4  -1   8          4.91          4.08         0.66 o
  -3  -1   8          8.55          8.40         0.77 o
  -2  -1   8          0.58          0.51         0.38 o
  -1  -1   8         42.68         45.17         1.59 o
   0  -1   8        114.56        107.28         2.27 o
   1  -1   8         18.55         14.82         1.15 o
   2  -1   8          2.70          1.76         0.42 o
   3  -1   8         27.24         25.45         1.04 o
   4  -1   8          4.12          4.16         0.54 o
   5  -1   8          1.87          1.56         0.51 o
   6  -1   8         24.57         32.26         1.58 o
   7  -1   8          5.29          3.29         0.80 o
   8  -1   8          3.05          4.12         1.00 o
  -5   0   8          0.03          0.36         0.46 o
  -4   0   8          0.61          0.21         0.41 o
  -3   0   8         10.69          9.49         0.87 o
  -2   0   8         12.44         11.58         0.83 o
  -1   0   8         16.78         16.68         0.96 o
   0   0   8         42.95         41.16         1.29 o
   1   0   8          0.62          0.15         0.31 o
   2   0   8         11.37          9.22         0.79 o
   3   0   8         16.56         14.38         0.81 o
   4   0   8          8.16         11.05         0.76 o
   5   0   8          3.75          3.38         0.54 o
   6   0   8         16.86         15.84         1.28 o
   7   0   8          2.83          3.31         0.75 o
   8   0   8          1.60          0.62         0.71 o
  -5   1   8          0.22          0.02         0.47 o
  -4   1   8         11.46          9.78         1.00 o
  -3   1   8          5.90          4.24         0.68 o
  -2   1   8          0.12          0.25         0.30 o
  -1   1   8        268.46        264.76         5.19 o
   0   1   8          1.40          1.42         0.36 o
   1   1   8          0.29          0.63         0.32 o
   2   1   8         14.51         15.44         0.91 o
   3   1   8         19.60         17.61         0.81 o
   4   1   8         29.43         29.31         0.98 o
   5   1   8          0.42          0.34         0.34 o
   6   1   8          8.20          9.42         0.91 o
   7   1   8          2.05          3.09         0.65 o
   8   1   8          0.05         -0.07         0.53 o
   9   1   8          3.77          3.87         1.00 o
  -5   2   8          1.98          1.60         0.60 o
  -4   2   8          7.66          8.30         0.94 o
  -3   2   8          2.01          1.69         0.52 o
  -2   2   8          0.83          0.45         0.40 o
  -1   2   8         11.75         12.89         0.90 o
   0   2   8          3.48          3.74         0.48 o
   1   2   8          0.06          0.12         0.26 o
   2   2   8          5.64          5.95         0.59 o
   3   2   8         25.84         28.17         1.01 o
   4   2   8          0.21          0.02         0.26 o
   5   2   8          2.30          3.29         0.56 o
   6   2   8          7.30          6.75         0.77 o
   7   2   8         12.93          7.70         0.96 o
   8   2   8          0.33          0.65         0.55 o
   9   2   8          4.20          6.44         1.04 o
  -5   3   8          5.70          7.48         1.09 o
  -4   3   8          0.89          0.80         0.55 o
  -3   3   8          0.19          0.18         0.43 o
  -2   3   8          3.56          3.87         0.64 o
  -1   3   8          0.00          0.20         0.32 o
   0   3   8          4.20          4.77         0.56 o
   1   3   8          0.29          0.43         0.28 o
   2   3   8         21.57         25.39         0.95 o
   3   3   8         52.08         49.38         1.27 o
   4   3   8          3.86          3.41         0.48 o
   5   3   8          3.55          4.50         0.62 o
   6   3   8         71.08         78.90         2.18 o
   7   3   8          3.26          3.54         0.73 o
   8   3   8          0.43          0.33         0.55 o
   9   3   8          0.42          0.37         0.62 o
  -5   4   8          0.16         -0.05         0.54 o
  -4   4   8          0.40          0.35         0.49 o
  -3   4   8          0.19          0.01         0.40 o
  -2   4   8         15.46         14.36         1.09 o
  -1   4   8         43.23         39.07         1.28 o
   0   4   8          2.80          2.50         0.43 o
   1   4   8          5.70          7.17         0.59 o
   2   4   8         24.35         23.04         0.79 o
   3   4   8          0.02         -0.13         0.25 o
   4   4   8          0.89          0.53         0.32 o
   5   4   8         18.73         19.93         1.08 o
   6   4   8         43.65         44.35         1.51 o
   7   4   8          0.01         -0.05         0.42 o
   8   4   8          0.78          0.62         0.45 o
   9   4   8          0.01         -0.28         0.51 o
  -5   5   8          0.72          0.20         0.54 o
  -4   5   8          0.04         -0.16         0.47 o
  -3   5   8          0.05         -0.13         0.41 o
  -2   5   8          0.00          0.09         0.38 o
  -1   5   8          8.39          7.33         0.79 o
   0   5   8          0.15          0.41         0.31 o
   1   5   8         12.06         11.48         0.74 o
   2   5   8          1.51          0.91         0.33 o
   3   5   8         44.26         51.50         1.66 o
   4   5   8          0.56          0.67         0.39 o
   5   5   8          0.00         -0.02         0.31 o
   6   5   8          0.14         -0.11         0.37 o
   7   5   8          0.13         -0.08         0.42 o
   8   5   8          0.01          0.19         0.47 o
   9   5   8          0.04         -0.10         0.49 o
  -4   6   8          1.48          1.18         0.62 o
  -3   6   8          6.27          6.12         0.85 o
  -2   6   8          0.84          0.64         0.46 o
  -1   6   8          8.35          6.91         0.82 o
   0   6   8         10.67          9.19         0.86 o
   1   6   8          0.05          0.11         0.30 o
   2   6   8          5.75          6.75         0.74 o
   3   6   8          8.13          9.09         0.92 o
   4   6   8         25.13         24.94         1.26 o
   5   6   8          0.53          0.26         0.35 o
   6   6   8          0.33          0.27         0.41 o
   7   6   8          0.33          0.59         0.47 o
   8   6   8          1.78          2.79         0.68 o
   9   6   8          0.14         -0.07         0.54 o
  -4   7   8          4.55          6.27         0.96 o
  -3   7   8          1.85          2.05         0.65 o
  -2   7   8          0.07         -0.05         0.44 o
  -1   7   8          1.87          2.08         0.56 o
   0   7   8          1.42          2.51         0.56 o
   1   7   8          0.88          1.14         0.47 o
   2   7   8         27.76         27.88         1.38 o
   3   7   8         21.07         25.87         1.58 o
   4   7   8          0.09          0.72         0.47 o
   5   7   8          1.18          1.46         0.47 o
   6   7   8          1.67          1.84         0.57 o
   7   7   8          1.21          1.09         0.54 o
   8   7   8          0.01         -0.05         0.52 o
   9   7   8          3.17          3.64         0.84 o
  -3   8   8          0.25          0.54         0.58 o
  -2   8   8          0.00         -0.27         0.49 o
  -1   8   8          0.00          0.18         0.46 o
   0   8   8          0.23         -0.11         0.46 o
   1   8   8          0.67          0.87         0.53 o
   2   8   8          4.14          5.00         0.77 o
   3   8   8          0.86          0.83         0.52 o
   4   8   8          5.08          3.22         0.71 o
   5   8   8          0.32         -0.23         0.46 o
   6   8   8          0.69          0.37         0.45 o
   7   8   8          4.88          4.88         0.82 o
   8   8   8          1.07          0.72         0.59 o
  -2   9   8          0.42          0.49         0.72 o
  -1   9   8          0.24          1.03         0.70 o
   0   9   8          0.67          0.39         0.67 o
   1   9   8          0.21          0.84         0.68 o
   2   9   8          0.70          0.59         0.60 o
   3   9   8          7.89          8.65         1.17 o
   4   9   8          0.23         -0.21         0.53 o
   5   9   8          2.65          2.53         0.79 o
   6   9   8          0.04         -0.05         0.45 o
   7   9   8          0.84         -0.09         0.54 o
   8   9   8          0.20          0.23         0.57 o
  -1  10   8          0.86          0.83         0.80 o
   0  10   8          0.00          0.41         0.76 o
   1  10   8          0.17         -0.12         0.73 o
   2  10   8          0.02          0.41         0.76 o
   3  10   8          3.12          2.42         0.85 o
   4  10   8          0.02          0.29         0.67 o
   5  10   8          0.45          0.59         0.68 o
   6  10   8          1.89          1.00         0.87 o
   7  10   8          0.36          0.09         0.54 o
   1  11   8          0.01         -0.61         1.12 o
   2  11   8          2.71          1.40         0.94 o
   3  11   8          0.32          0.01         0.79 o
   4  11   8          0.27          0.66         0.78 o
   5  11   8          0.34          0.25         0.73 o
   0  -5   9          2.09          2.03         0.77 o
   1  -5   9          0.16         -0.32         0.54 o
   2  -5   9          0.11         -0.12         0.65 o
  -2  -4   9          1.67          2.04         0.71 o
  -1  -4   9          0.00          0.18         0.55 o
   0  -4   9         12.32         14.16         1.40 o
   1  -4   9          0.16         -0.30         0.49 o
   2  -4   9          0.67          0.45         0.57 o
   3  -4   9          0.15         -0.23         0.58 o
   4  -4   9          0.05          0.09         0.64 o
  -3  -3   9         19.22         22.23         1.59 o
  -2  -3   9          7.53          7.15         1.06 o
  -1  -3   9          1.22          1.71         0.65 o
   0  -3   9          1.30          1.41         0.60 o
   1  -3   9          1.58          1.27         0.60 o
   2  -3   9          5.85          5.09         0.88 o
   3  -3   9          7.58         10.91         1.17 o
   4  -3   9          3.55          1.16         0.63 o
   5  -3   9          0.94          1.16         0.66 o
  -4  -2   9          1.59          1.71         0.66 o
  -3  -2   9          6.31          8.46         0.99 o
  -2  -2   9          1.79          1.90         0.60 o
  -1  -2   9          0.23          0.23         0.44 o
   0  -2   9          0.76          0.89         0.56 o
   1  -2   9          0.41          1.23         0.51 o
   2  -2   9          1.28          1.83         0.55 o
   3  -2   9          6.84          6.14         0.81 o
   4  -2   9          0.09         -0.12         0.44 o
   5  -2   9          2.38          1.88         0.62 o
   6  -2   9          0.93          1.08         0.76 o
  -4  -1   9          9.27         11.34         1.16 o
  -3  -1   9          0.31          0.25         0.44 o
  -2  -1   9          0.01          0.11         0.40 o
  -1  -1   9         25.63         26.27         1.42 o
   0  -1   9         26.57         27.10         1.33 o
   1  -1   9          0.40          0.79         0.51 o
   2  -1   9          1.23          1.50         0.53 o
   3  -1   9          0.66          0.26         0.43 o
   4  -1   9         12.00         11.43         0.86 o
   5  -1   9          0.60         -0.11         0.43 o
   6  -1   9          0.14          0.17         0.55 o
   7  -1   9          4.54          3.05         0.84 o
  -4   0   9          0.08          0.22         0.45 o
  -3   0   9          4.79          5.93         0.77 o
  -2   0   9          0.47          0.84         0.39 o
  -1   0   9          4.11          5.97         0.67 o
   0   0   9         97.88        105.25         2.72 o
   1   0   9          2.60          2.38         0.55 o
   2   0   9          6.21          8.17         0.93 o
   3   0   9         25.32         25.29         1.35 o
   4   0   9          3.37          3.33         0.60 o
   5   0   9          1.99          1.92         0.54 o
   6   0   9          0.08          0.30         0.52 o
   7   0   9          1.19          1.48         0.67 o
   8   0   9          8.38          7.83         1.26 o
  -5   1   9          0.83          0.93         0.62 o
  -4   1   9          1.05          0.31         0.45 o
  -3   1   9          0.10         -0.16         0.38 o
  -2   1   9          0.22         -0.13         0.34 o
  -1   1   9         19.56         17.59         1.05 o
   0   1   9         73.04         71.09         1.66 o
   1   1   9         38.51         36.87         1.27 o
   2   1   9          0.13          0.01         0.32 o
   3   1   9          8.38         10.45         0.89 o
   4   1   9          6.07          7.32         0.77 o
   5   1   9          9.52          8.36         0.85 o
   6   1   9          5.61          7.48         0.86 o
   7   1   9          0.12          0.49         0.64 o
   8   1   9          0.14         -0.01         0.65 o
  -5   2   9          0.71          0.32         0.77 o
  -4   2   9          5.03          6.03         0.89 o
  -3   2   9          0.33          0.43         0.47 o
  -2   2   9          0.06          0.10         0.40 o
  -1   2   9          0.05          0.03         0.32 o
   0   2   9         12.23         13.20         0.88 o
   1   2   9          0.96          0.50         0.33 o
   2   2   9          8.12          7.88         0.72 o
   3   2   9          0.96          1.64         0.43 o
   4   2   9          0.37         -0.30         0.32 o
   5   2   9          1.62          1.05         0.47 o
   6   2   9          0.32          0.14         0.46 o
   7   2   9          1.09          1.16         0.63 o
   8   2   9          0.20          0.15         0.59 o
  -4   3   9          0.27          0.37         0.51 o
  -3   3   9          0.01         -0.09         0.45 o
  -2   3   9          0.84          0.54         0.45 o
  -1   3   9          1.37          1.25         0.48 o
   0   3   9         38.37         38.78         1.42 o
   1   3   9          1.26          1.11         0.36 o
   2   3   9          1.06          0.52         0.34 o
   3   3   9          0.23          0.15         0.32 o
   4   3   9         12.85         11.89         1.03 o
   5   3   9          0.12          0.54         0.52 o
   6   3   9          0.90          0.79         0.51 o
   7   3   9         38.42         39.67         1.76 o
   8   3   9          0.05         -0.48         0.51 o
   9   3   9          1.88          2.25         0.82 o
  -4   4   9          8.40          9.05         1.16 o
  -3   4   9          1.16          0.73         0.50 o
  -2   4   9          0.81          0.22         0.43 o
  -1   4   9          0.00         -0.12         0.38 o
   0   4   9          0.11          0.03         0.34 o
   1   4   9          0.01         -0.26         0.30 o
   2   4   9          3.70          3.92         0.50 o
   3   4   9          2.80          3.08         0.54 o
   4   4   9          1.42          2.33         0.66 o
   5   4   9          3.41          4.95         1.02 o
   6   4   9         13.85         16.47         1.30 o
   7   4   9          1.48          0.79         0.59 o
   8   4   9          1.42          0.53         0.60 o
   9   4   9          4.81          4.15         0.95 o
  -4   5   9          0.03         -0.17         0.57 o
  -3   5   9          0.71          0.54         0.58 o
  -2   5   9          0.02         -0.12         0.46 o
  -1   5   9          8.86          8.09         0.90 o
   0   5   9         22.79         21.06         1.22 o
   1   5   9          2.07          1.95         0.46 o
   2   5   9          5.80          5.10         0.61 o
   3   5   9          1.88          2.19         0.66 o
   4   5   9          2.30          1.60         0.62 o
   5   5   9          0.18         -0.29         0.56 o
   6   5   9          8.72          9.41         1.02 o
   7   5   9          1.15          1.39         0.62 o
   8   5   9          0.60          0.06         0.56 o
   9   5   9          0.27          0.37         0.70 o
  -3   6   9          0.00          0.50         0.55 o
  -2   6   9          0.32          0.56         0.51 o
  -1   6   9          0.32          0.01         0.42 o
   0   6   9          1.69          1.38         0.45 o
   1   6   9          5.38          5.81         0.61 o
   2   6   9          0.92          0.69         0.48 o
   3   6   9         58.10         61.78         1.95 o
   4   6   9         33.47         38.60         1.61 o
   5   6   9          0.25          0.49         0.49 o
   6   6   9         10.76         11.04         1.25 o
   7   6   9          0.25          0.59         0.51 o
   8   6   9          0.09         -0.11         0.51 o
   9   6   9          0.05         -0.35         0.69 o
  -3   7   9          0.00         -0.09         0.58 o
  -2   7   9          0.47          0.66         0.55 o
  -1   7   9          1.19          1.50         0.56 o
   0   7   9          2.87          2.67         0.70 o
   1   7   9          0.58          0.60         0.50 o
   2   7   9          1.48          1.49         0.57 o
   3   7   9          4.88          5.84         0.85 o
   4   7   9         10.09          8.65         0.98 o
   5   7   9          8.76          8.25         0.99 o
   6   7   9          0.15         -0.06         0.57 o
   7   7   9          0.08         -0.10         0.48 o
   8   7   9          0.71          0.31         0.58 o
  -2   8   9          1.32          0.83         0.63 o
  -1   8   9          1.88          1.56         0.68 o
   0   8   9          0.14          0.45         0.54 o
   1   8   9          0.00         -0.07         0.55 o
   2   8   9          0.32          0.08         0.50 o
   3   8   9          0.73          0.76         0.54 o
   4   8   9          0.70          0.68         0.54 o
   5   8   9          0.11          0.21         0.50 o
   6   8   9          0.09          0.06         0.61 o
   7   8   9          0.03         -0.25         0.60 o
   8   8   9          1.03          0.72         0.62 o
  -1   9   9          0.42          0.83         0.74 o
   0   9   9          2.92          4.18         1.14 o
   1   9   9          0.67          0.17         0.75 o
   2   9   9          0.00         -0.12         0.54 o
   3   9   9          0.18          0.85         0.59 o
   4   9   9          0.30         -0.01         0.53 o
   5   9   9          0.45          0.50         0.59 o
   6   9   9          0.40          0.32         0.68 o
   7   9   9          1.92          1.00         0.91 o
   1  10   9          0.28         -0.40         0.72 o
   2  10   9          0.02          0.11         0.80 o
   3  10   9          0.82          1.22         0.89 o
   4  10   9          0.06          0.73         0.73 o
   5  10   9          0.10         -0.14         0.73 o
   6  10   9          0.20         -0.09         0.84 o
  -1  -3  10          1.16          0.42         0.60 o
   0  -3  10          6.49          7.10         1.07 o
   1  -3  10          0.31         -0.23         0.53 o
   2  -3  10          0.03         -0.16         0.56 o
   3  -3  10          0.18          0.16         0.61 o
   4  -3  10          4.91          4.01         1.21 o
  -2  -2  10          0.43          0.51         0.63 o
  -1  -2  10          0.76          0.42         0.52 o
   0  -2  10          0.99          0.91         0.62 o
   1  -2  10          1.54          1.75         0.66 o
   2  -2  10          2.59          2.80         0.77 o
   3  -2  10          0.18         -0.06         0.53 o
   4  -2  10          0.10         -0.05         0.69 o
   5  -2  10          1.30          0.85         0.90 o
  -3  -1  10          7.14          7.50         1.03 o
  -2  -1  10          6.64          7.64         1.00 o
  -1  -1  10          0.04          0.05         0.46 o
   0  -1  10          0.12          0.39         0.51 o
   1  -1  10          3.74          3.82         0.79 o
   2  -1  10         21.97         20.39         1.53 o
   3  -1  10          0.84          1.35         0.58 o
   4  -1  10          1.01          0.35         0.62 o
   5  -1  10          0.18         -0.15         0.62 o
   6  -1  10          0.40          0.90         0.75 o
  -3   0  10          3.98          5.37         0.88 o
  -2   0  10          0.00          0.12         0.45 o
  -1   0  10          6.99          6.16         0.86 o
   0   0  10         38.75         40.17         1.62 o
   1   0  10          7.83          6.27         0.81 o
   2   0  10          0.57         -0.32         0.44 o
   3   0  10          5.25          4.58         0.80 o
   4   0  10          2.60          3.63         0.87 o
   5   0  10          3.75          3.48         1.03 o
   6   0  10          0.06          0.14         0.78 o
   7   0  10          3.50          3.79         0.98 o
  -3   1  10          0.21         -0.10         0.43 o
  -2   1  10          7.30          8.49         0.91 o
  -1   1  10          2.37          1.82         0.49 o
   0   1  10          0.18          0.66         0.45 o
   1   1  10          2.46          3.29         0.60 o
   2   1  10         10.67          9.55         0.88 o
   3   1  10          3.02          2.15         0.64 o
   4   1  10          4.24          2.82         0.69 o
   5   1  10          2.94          0.94         0.76 o
   6   1  10          0.38         -0.16         0.70 o
   7   1  10          0.39          0.39         0.68 o
  -3   2  10          0.46          0.08         0.45 o
  -2   2  10          0.12          0.68         0.47 o
  -1   2  10          1.56          1.41         0.49 o
   0   2  10         11.43          9.61         0.83 o
   1   2  10         16.84         17.29         1.13 o
   2   2  10          0.00          0.16         0.36 o
   3   2  10         18.05         15.57         1.13 o
   4   2  10          4.26          3.49         0.71 o
   5   2  10         11.17         12.52         1.32 o
   6   2  10          0.09          0.71         0.72 o
   7   2  10          1.16          0.89         0.65 o
   8   2  10          0.13          0.43         0.71 o
  -3   3  10         10.52         10.47         1.13 o
  -2   3  10          2.12          1.72         0.60 o
  -1   3  10          0.44          0.36         0.42 o
   0   3  10          8.53          9.60         0.83 o
   1   3  10         10.23         10.16         0.81 o
   2   3  10          0.11          0.05         0.35 o
   3   3  10          0.00         -0.10         0.35 o
   4   3  10          2.23          2.96         0.66 o
   5   3  10          7.84          5.66         1.13 o
   6   3  10          1.06          1.53         0.82 o
   7   3  10          0.06          0.07         0.73 o
   8   3  10          0.15          0.29         0.63 o
  -3   4  10          0.71          0.69         0.56 o
  -2   4  10          0.00         -0.24         0.45 o
  -1   4  10          0.56          0.92         0.51 o
   0   4  10         35.83         39.39         1.59 o
   1   4  10         10.34         10.71         0.84 o
   2   4  10          1.06          0.29         0.36 o
   3   4  10          1.61          1.21         0.53 o
   4   4  10          5.48          6.78         0.97 o
   5   4  10          2.00          0.33         0.64 o
   6   4  10          1.08          0.56         0.71 o
   7   4  10          4.13          5.48         1.23 o
   8   4  10          0.00          0.52         0.63 o
  -3   5  10          0.06          0.10         0.54 o
  -2   5  10          0.66         -0.10         0.50 o
  -1   5  10          0.05          0.24         0.45 o
   0   5  10          1.05          0.67         0.49 o
   1   5  10          2.64          2.03         0.52 o
   2   5  10          1.71          1.42         0.45 o
   3   5  10          0.38          0.47         0.52 o
   4   5  10         13.93         13.37         1.34 o
   5   5  10          6.84          6.48         1.21 o
   6   5  10          1.59          1.25         0.99 o
   7   5  10         13.05         12.68         1.67 o
   8   5  10          0.53         -0.13         0.78 o
  -2   6  10          0.67          1.38         0.61 o
  -1   6  10          0.95          0.55         0.53 o
   0   6  10          0.30          0.20         0.45 o
   1   6  10          0.03         -0.24         0.49 o
   2   6  10          0.38          0.83         0.60 o
   3   6  10          0.21          0.40         0.55 o
   4   6  10          7.70          9.45         1.19 o
   5   6  10          3.35          4.75         1.10 o
   6   6  10         15.39         17.69         1.90 o
   7   6  10          2.42          1.71         0.92 o
   8   6  10          0.00         -0.01         0.80 o
  -2   7  10          0.30          0.21         0.64 o
  -1   7  10          0.86          0.48         0.55 o
   0   7  10          0.37          0.36         0.64 o
   1   7  10          0.74          0.14         0.65 o
   2   7  10          0.01         -0.09         0.52 o
   3   7  10          0.46          0.74         0.63 o
   4   7  10          3.84          3.72         0.87 o
   5   7  10          5.18          4.34         1.27 o
   6   7  10          1.66          3.24         1.04 o
   7   7  10          0.12         -0.04         0.69 o
   8   7  10          0.01         -0.37         0.81 o
  -1   8  10          0.02          0.03         0.60 o
   0   8  10          1.56          1.67         0.72 o
   1   8  10          2.34          2.88         0.87 o
   2   8  10          0.01          0.45         0.62 o
   3   8  10          0.89          1.33         0.62 o
   4   8  10          0.01          0.06         0.55 o
   5   8  10          0.79          0.56         0.59 o
   6   8  10          0.54          0.24         0.68 o
   7   8  10          0.01          0.29         0.73 o
   0   9  10          0.00          0.19         0.74 o
   1   9  10          0.04          0.38         0.72 o
   2   9  10          0.48         -0.13         0.62 o
   3   9  10          0.03          0.15         0.58 o
   4   9  10          0.21          0.41         0.61 o
   5   9  10          0.00          0.55         0.62 o
   6   9  10          0.16          0.12         0.73 o
   3  10  10          1.06          0.88         0.89 o
   4  10  10          2.60          3.68         0.99 o
   1  -2  11          0.34          0.38         0.60 o
   2  -2  11          0.33         -0.04         0.63 o
  -1  -1  11          4.88          4.75         0.91 o
   0  -1  11          0.00          0.21         0.59 o
   1  -1  11         17.11         20.12         1.65 o
   2  -1  11          2.50          0.95         0.67 o
   3  -1  11          0.09          0.14         0.53 o
   4  -1  11          2.58          2.39         0.92 o
  -1   0  11          0.91          1.08         0.64 o
   0   0  11          2.96          2.63         0.70 o
   1   0  11          0.01         -0.17         0.53 o
   2   0  11         17.74         20.79         1.61 o
   3   0  11          2.06          1.88         0.71 o
   4   0  11          0.01         -0.57         0.57 o
   5   0  11          0.43          0.75         0.84 o
  -2   1  11          0.10          0.15         0.57 o
  -1   1  11          0.62         -0.06         0.50 o
   0   1  11          0.15         -0.16         0.47 o
   1   1  11          4.08          3.13         0.71 o
   2   1  11          5.13          4.22         0.85 o
   3   1  11          0.15         -0.09         0.50 o
   4   1  11          2.14          1.33         0.83 o
   5   1  11          2.22          1.78         0.94 o
   6   1  11          0.20          0.27         0.92 o
  -2   2  11          3.77          4.73         0.81 o
  -1   2  11          0.12         -0.04         0.45 o
   0   2  11          2.15          1.99         0.55 o
   1   2  11          0.01         -0.24         0.40 o
   2   2  11          2.60          1.28         0.50 o
   3   2  11          0.98          1.23         0.53 o
   4   2  11          0.99          0.62         0.66 o
   5   2  11          6.77          7.23         2.22 o
   6   2  11          0.49          0.63         1.03 o
   7   2  11          0.00         -0.08         0.98 o
  -2   3  11          0.50          0.12         0.51 o
  -1   3  11          0.03         -0.06         0.46 o
   0   3  11          0.26          0.16         0.46 o
   1   3  11         13.88         15.18         1.14 o
   2   3  11          0.12          0.30         0.44 o
   3   3  11          0.00         -0.17         0.47 o
   4   3  11          2.29          2.70         0.80 o
   5   3  11          0.00          0.27         0.70 o
   6   3  11          0.14         -0.38         0.70 o
   7   3  11          0.90          1.22         0.88 o
  -2   4  11          1.34          1.37         0.64 o
  -1   4  11          0.27         -0.01         0.48 o
   0   4  11          0.02          0.42         0.47 o
   1   4  11         16.25         14.91         1.04 o
   2   4  11          0.45          0.07         0.43 o
   3   4  11          3.47          4.09         0.90 o
   4   4  11          4.76          4.80         0.94 o
   5   4  11          0.49          0.42         0.73 o
   6   4  11          0.28          0.13         0.71 o
   7   4  11          0.16          0.66         0.85 o
  -1   5  11          1.43          2.21         0.69 o
   0   5  11          2.78          2.19         0.67 o
   1   5  11          0.03          0.04         0.43 o
   2   5  11          2.63          2.53         0.78 o
   3   5  11          2.61          1.99         0.74 o
   4   5  11          5.78          5.41         1.00 o
   5   5  11          1.43          2.10         0.94 o
   6   5  11          0.36          1.24         0.84 o
   7   5  11          1.40          0.82         0.88 o
  -1   6  11          0.49          0.32         0.58 o
   0   6  11          1.59          1.29         0.58 o
   1   6  11          0.65          0.92         0.85 o
   2   6  11          2.43          3.11         0.88 o
   3   6  11          1.22          1.41         0.70 o
   4   6  11          0.13          0.14         0.61 o
   5   6  11          7.20          7.97         1.40 o
   6   6  11          8.93          8.52         1.45 o
   7   6  11          3.51          2.31         1.05 o
   0   7  11          1.24          1.89         0.83 o
   1   7  11          1.61          1.79         0.93 o
   2   7  11          0.00          0.25         0.77 o
   3   7  11          0.41          0.70         0.66 o
   4   7  11          2.00          1.60         0.76 o
   5   7  11          0.01         -0.24         0.73 o
   6   7  11          3.28          3.10         1.08 o
   1   8  11          0.26          0.45         0.86 o
   2   8  11          0.10          0.34         0.81 o
   3   8  11          0.18         -0.01         0.65 o
   4   8  11          0.69          0.65         0.73 o
   5   8  11          0.62          0.72         0.87 o
   6   8  11          1.69          1.69         1.02 o
   3   9  11          0.49          0.34         0.85 o
   4   9  11          0.43          0.71         0.77 o
   1   1  12          3.80          4.21         0.85 o
   2   1  12          1.08          1.63         0.72 o
   3   1  12          0.06         -0.12         0.61 o
   4   1  12          0.12         -0.61         0.78 o
   0   2  12          0.19          0.21         0.60 o
   1   2  12          0.02          0.12         0.54 o
   2   2  12          1.04          0.77         0.60 o
   3   2  12          0.01         -0.61         0.61 o
   4   2  12          0.34          0.31         0.82 o
   5   2  12          0.09         -0.11         0.98 o
   0   3  12          0.08          0.00         0.53 o
   1   3  12          1.23          1.56         0.63 o
   2   3  12          2.53          1.85         0.62 o
   3   3  12          0.02          0.33         0.62 o
   4   3  12          0.86          0.82         0.72 o
   5   3  12          6.11          5.21         1.59 o
   0   4  12          1.28          2.70         0.68 o
   1   4  12          0.99          0.72         0.59 o
   2   4  12          0.57          0.97         0.68 o
   3   4  12          3.67          3.67         0.94 o
   4   4  12          4.95          5.03         1.05 o
   5   4  12          0.01          0.17         0.80 o
   0   5  12          0.74          0.27         0.63 o
   1   5  12          4.52          4.90         0.95 o
   2   5  12          1.64          2.02         0.84 o
   3   5  12          1.25          0.98         0.73 o
   4   5  12          0.07          0.55         0.71 o
   5   5  12          0.02         -0.08         0.70 o
   1   6  12          4.03          4.05         1.22 o
   2   6  12          0.00          0.10         0.80 o
   3   6  12          0.50          0.80         0.73 o
   4   6  12          0.33          0.55         0.71 o
   5   6  12          1.03          1.53         0.97 o
   2   7  12          0.12          0.26         0.83 o
   3   7  12          0.05          0.01         0.66 o
   4   7  12          0.02          0.10         0.70 o
                                                
